# Supplementary material for: Synergistic AHR Binding Pathway with EMT Effects on Serous Ovarian Tumors Recognized by Multidisciplinary Integrated Analysis
Source: Biomedicines. 2021 Jul 22;9(8):866. doi: 10.3390/biomedicines9080866 (PMC8389648; doi:10.3390/biomedicines9080866)
Supplement: Supplementary file 1 [file biomedicines-09-00866-s001.zip]

Archive with 6 entries (6 files):
- Table S1 Detailed informative data of all collected samples.xlsx
- Table S3 The whole deregulated GO terms of serous ovarian tumors.xlsx
- Table S4 The top 25 common dysregulated GO terms among the five case groups (serous BOT and all stages of serous ovarian carcinoma).pdf
- Table S5 The whole dysfunctional GO pathways for serous ovarian tumors.xlsx
- Table S6 All IHC scores for relevant biomarkers of clinical samples and detailed clinical characteristics of the patients.xlsx
- Table S2 Sensitivity, specificity, and accuracy of binary classification and prediction by supervised machine learning.pdf
