# Supplementary material for: Synergistic AHR Binding Pathway with EMT Effects on Serous Ovarian Tumors Recognized by Multidisciplinary Integrated Analysis
Source: Biomedicines. 2021 Jul 22;9(8):866. doi: 10.3390/biomedicines9080866 (PMC8389648; doi:10.3390/biomedicines9080866)
Supplement: Supplementary file 1 [file biomedicines-09-00866-s001.zip › Table S1 Detailed informative data of all collected samples.xlsx]

## Sheet: caselist
Organism	SourceName	Group	Disease Status	Stage	Platform	Series	FTP	Accession	ID
ovary	Homo sapiens	normal	control	NA	GPL570	GSE12034	ftp://ftp.ncbi.nlm.nih.gov/geo/samples/GSM304nnn/GSM304262/	GSM304262	300304262
ovary	Homo sapiens	normal	control	NA	GPL570	GSE12034	ftp://ftp.ncbi.nlm.nih.gov/geo/samples/GSM304nnn/GSM304261/	GSM304261	300304261
ovary	Homo sapiens	normal	control	NA	GPL570	GSE12034	ftp://ftp.ncbi.nlm.nih.gov/geo/samples/GSM304nnn/GSM304260/	GSM304260	300304260
ovary	Homo sapiens	normal	control	NA	GPL570	GSE14001	ftp://ftp.ncbi.nlm.nih.gov/geo/samples/GSM351nnn/GSM351320/	GSM351320	300351320
ovary	Homo sapiens	normal	control	NA	GPL570	GSE14001	ftp://ftp.ncbi.nlm.nih.gov/geo/samples/GSM351nnn/GSM351318/	GSM351318	300351318
ovary	Homo sapiens	normal	control	NA	GPL570	GSE14407	ftp://ftp.ncbi.nlm.nih.gov/geo/samples/GSM359nnn/GSM359983/	GSM359983	300359983
ovary	Homo sapiens	normal	control	NA	GPL570	GSE14407	ftp://ftp.ncbi.nlm.nih.gov/geo/samples/GSM359nnn/GSM359982/	GSM359982	300359982
ovary	Homo sapiens	normal	control	NA	GPL570	GSE14407	ftp://ftp.ncbi.nlm.nih.gov/geo/samples/GSM359nnn/GSM359981/	GSM359981	300359981
ovary	Homo sapiens	normal	control	NA	GPL570	GSE14407	ftp://ftp.ncbi.nlm.nih.gov/geo/samples/GSM359nnn/GSM359980/	GSM359980	300359980
ovary	Homo sapiens	normal	control	NA	GPL570	GSE14407	ftp://ftp.ncbi.nlm.nih.gov/geo/samples/GSM359nnn/GSM359979/	GSM359979	300359979
ovary	Homo sapiens	normal	control	NA	GPL570	GSE14407	ftp://ftp.ncbi.nlm.nih.gov/geo/samples/GSM359nnn/GSM359978/	GSM359978	300359978
ovary	Homo sapiens	normal	control	NA	GPL570	GSE14407	ftp://ftp.ncbi.nlm.nih.gov/geo/samples/GSM359nnn/GSM359977/	GSM359977	300359977
ovary	Homo sapiens	normal	control	NA	GPL570	GSE14407	ftp://ftp.ncbi.nlm.nih.gov/geo/samples/GSM359nnn/GSM359976/	GSM359976	300359976
ovary	Homo sapiens	normal	control	NA	GPL570	GSE14407	ftp://ftp.ncbi.nlm.nih.gov/geo/samples/GSM359nnn/GSM359975/	GSM359975	300359975
ovary	Homo sapiens	normal	control	NA	GPL570	GSE14407	ftp://ftp.ncbi.nlm.nih.gov/geo/samples/GSM359nnn/GSM359974/	GSM359974	300359974
ovary	Homo sapiens	normal	control	NA	GPL570	GSE14407	ftp://ftp.ncbi.nlm.nih.gov/geo/samples/GSM359nnn/GSM359973/	GSM359973	300359973
ovary	Homo sapiens	normal	control	NA	GPL570	GSE14407	ftp://ftp.ncbi.nlm.nih.gov/geo/samples/GSM359nnn/GSM359972/	GSM359972	300359972
ovary	Homo sapiens	normal	control	NA	GPL570	GSE15578	ftp://ftp.ncbi.nlm.nih.gov/geo/samples/GSM389nnn/GSM389794/	GSM389794	300389794
ovary	Homo sapiens	normal	control	NA	GPL570	GSE15578	ftp://ftp.ncbi.nlm.nih.gov/geo/samples/GSM389nnn/GSM389791/	GSM389791	300389791
ovary	Homo sapiens	normal	control	NA	GPL570	GSE15578	ftp://ftp.ncbi.nlm.nih.gov/geo/samples/GSM389nnn/GSM389790/	GSM389790	300389790
ovary	Homo sapiens	normal	control	NA	GPL570	GSE15578	ftp://ftp.ncbi.nlm.nih.gov/geo/samples/GSM389nnn/GSM389789/	GSM389789	300389789
ovary	Homo sapiens	normal	control	NA	GPL570	GSE15578	ftp://ftp.ncbi.nlm.nih.gov/geo/samples/GSM389nnn/GSM389783/	GSM389783	300389783
ovary	Homo sapiens	normal	control	NA	GPL570	GSE15578	ftp://ftp.ncbi.nlm.nih.gov/geo/samples/GSM389nnn/GSM389782/	GSM389782	300389782
ovary	Homo sapiens	normal	control	NA	GPL6947	GSE16570	ftp://ftp.ncbi.nlm.nih.gov/geo/samples/GSM416nnn/GSM416674/	GSM416674	300416674
ovary	Homo sapiens	normal	control	NA	GPL6947	GSE16570	ftp://ftp.ncbi.nlm.nih.gov/geo/samples/GSM416nnn/GSM416673/	GSM416673	300416673
ovary	Homo sapiens	normal	control	NA	GPL6947	GSE16570	ftp://ftp.ncbi.nlm.nih.gov/geo/samples/GSM416nnn/GSM416672/	GSM416672	300416672
ovary	Homo sapiens	normal	control	NA	GPL6947	GSE16570	ftp://ftp.ncbi.nlm.nih.gov/geo/samples/GSM416nnn/GSM416671/	GSM416671	300416671
ovary	Homo sapiens	normal	control	NA	GPL6947	GSE16570	ftp://ftp.ncbi.nlm.nih.gov/geo/samples/GSM416nnn/GSM416670/	GSM416670	300416670
ovary	Homo sapiens	normal	control	NA	GPL6947	GSE16570	ftp://ftp.ncbi.nlm.nih.gov/geo/samples/GSM416nnn/GSM416669/	GSM416669	300416669
ovary	Homo sapiens	normal	control	NA	GPL96	GSE18155	ftp://ftp.ncbi.nlm.nih.gov/geo/samples/GSM453nnn/GSM453866/	GSM453866	300453866
ovary	Homo sapiens	normal	control	NA	GPL96	GSE18155	ftp://ftp.ncbi.nlm.nih.gov/geo/samples/GSM453nnn/GSM453865/	GSM453865	300453865
ovary	Homo sapiens	normal	control	NA	GPL96	GSE18155	ftp://ftp.ncbi.nlm.nih.gov/geo/samples/GSM453nnn/GSM453864/	GSM453864	300453864
ovary	Homo sapiens	normal	control	NA	GPL570	GSE18520	ftp://ftp.ncbi.nlm.nih.gov/geo/samples/GSM462nnn/GSM462652/	GSM462652	300462652
ovary	Homo sapiens	normal	control	NA	GPL570	GSE18520	ftp://ftp.ncbi.nlm.nih.gov/geo/samples/GSM462nnn/GSM462651/	GSM462651	300462651
ovary	Homo sapiens	normal	control	NA	GPL570	GSE18520	ftp://ftp.ncbi.nlm.nih.gov/geo/samples/GSM462nnn/GSM462650/	GSM462650	300462650
ovary	Homo sapiens	normal	control	NA	GPL570	GSE18520	ftp://ftp.ncbi.nlm.nih.gov/geo/samples/GSM462nnn/GSM462649/	GSM462649	300462649
ovary	Homo sapiens	normal	control	NA	GPL570	GSE18520	ftp://ftp.ncbi.nlm.nih.gov/geo/samples/GSM462nnn/GSM462648/	GSM462648	300462648
ovary	Homo sapiens	normal	control	NA	GPL570	GSE18520	ftp://ftp.ncbi.nlm.nih.gov/geo/samples/GSM462nnn/GSM462647/	GSM462647	300462647
ovary	Homo sapiens	normal	control	NA	GPL570	GSE18520	ftp://ftp.ncbi.nlm.nih.gov/geo/samples/GSM462nnn/GSM462646/	GSM462646	300462646
ovary	Homo sapiens	normal	control	NA	GPL570	GSE18520	ftp://ftp.ncbi.nlm.nih.gov/geo/samples/GSM462nnn/GSM462645/	GSM462645	300462645
ovary	Homo sapiens	normal	control	NA	GPL570	GSE18520	ftp://ftp.ncbi.nlm.nih.gov/geo/samples/GSM462nnn/GSM462644/	GSM462644	300462644
ovary	Homo sapiens	normal	control	NA	GPL570	GSE18520	ftp://ftp.ncbi.nlm.nih.gov/geo/samples/GSM462nnn/GSM462643/	GSM462643	300462643
ovary	Homo sapiens	normal	control	NA	GPL570	GSE19383	ftp://ftp.ncbi.nlm.nih.gov/geo/samples/GSM481nnn/GSM481013/	GSM481013	300481013
ovary	Homo sapiens	normal	control	NA	GPL570	GSE19383	ftp://ftp.ncbi.nlm.nih.gov/geo/samples/GSM481nnn/GSM481012/	GSM481012	300481012
ovary	Homo sapiens	normal	control	NA	GPL570	GSE19383	ftp://ftp.ncbi.nlm.nih.gov/geo/samples/GSM481nnn/GSM481011/	GSM481011	300481011
ovary	Homo sapiens	normal	control	NA	GPL570	GSE19383	ftp://ftp.ncbi.nlm.nih.gov/geo/samples/GSM481nnn/GSM481010/	GSM481010	300481010
ovary	Homo sapiens	normal	control	NA	GPL570	GSE19383	ftp://ftp.ncbi.nlm.nih.gov/geo/samples/GSM481nnn/GSM481009/	GSM481009	300481009
ovary	Homo sapiens	normal	control	NA	GPL570	GSE19383	ftp://ftp.ncbi.nlm.nih.gov/geo/samples/GSM481nnn/GSM481008/	GSM481008	300481008
ovary	Homo sapiens	normal	control	NA	GPL570	GSE23391	ftp://ftp.ncbi.nlm.nih.gov/geo/samples/GSM573nnn/GSM573685/	GSM573685	300573685
ovary	Homo sapiens	normal	control	NA	GPL570	GSE23391	ftp://ftp.ncbi.nlm.nih.gov/geo/samples/GSM573nnn/GSM573684/	GSM573684	300573684
ovary	Homo sapiens	normal	control	NA	GPL570	GSE23391	ftp://ftp.ncbi.nlm.nih.gov/geo/samples/GSM573nnn/GSM573683/	GSM573683	300573683
ovary	Homo sapiens	normal	control	NA	GPL570	GSE23391	ftp://ftp.ncbi.nlm.nih.gov/geo/samples/GSM573nnn/GSM573682/	GSM573682	300573682
ovary	Homo sapiens	normal	control	NA	GPL570	GSE23391	ftp://ftp.ncbi.nlm.nih.gov/geo/samples/GSM573nnn/GSM573681/	GSM573681	300573681
ovary	Homo sapiens	normal	control	NA	GPL570	GSE23391	ftp://ftp.ncbi.nlm.nih.gov/geo/samples/GSM624nnn/GSM624163/	GSM624163	300624163
ovary	Homo sapiens	normal	control	NA	GPL570	GSE23391	ftp://ftp.ncbi.nlm.nih.gov/geo/samples/GSM624nnn/GSM624162/	GSM624162	300624162
ovary	Homo sapiens	normal	control	NA	GPL570	GSE23391	ftp://ftp.ncbi.nlm.nih.gov/geo/samples/GSM624nnn/GSM624146/	GSM624146	300624146
ovary	Homo sapiens	normal	control	NA	GPL570	GSE23391	ftp://ftp.ncbi.nlm.nih.gov/geo/samples/GSM624nnn/GSM624145/	GSM624145	300624145
ovary	Homo sapiens	normal	control	NA	GPL96	GSE26712	ftp://ftp.ncbi.nlm.nih.gov/geo/samples/GSM657nnn/GSM657528/	GSM657528	300657528
ovary	Homo sapiens	normal	control	NA	GPL96	GSE26712	ftp://ftp.ncbi.nlm.nih.gov/geo/samples/GSM657nnn/GSM657527/	GSM657527	300657527
ovary	Homo sapiens	normal	control	NA	GPL96	GSE26712	ftp://ftp.ncbi.nlm.nih.gov/geo/samples/GSM657nnn/GSM657526/	GSM657526	300657526
ovary	Homo sapiens	normal	control	NA	GPL96	GSE26712	ftp://ftp.ncbi.nlm.nih.gov/geo/samples/GSM657nnn/GSM657525/	GSM657525	300657525
ovary	Homo sapiens	normal	control	NA	GPL96	GSE26712	ftp://ftp.ncbi.nlm.nih.gov/geo/samples/GSM657nnn/GSM657524/	GSM657524	300657524
ovary	Homo sapiens	normal	control	NA	GPL96	GSE26712	ftp://ftp.ncbi.nlm.nih.gov/geo/samples/GSM657nnn/GSM657523/	GSM657523	300657523
ovary	Homo sapiens	normal	control	NA	GPL96	GSE26712	ftp://ftp.ncbi.nlm.nih.gov/geo/samples/GSM657nnn/GSM657522/	GSM657522	300657522
ovary	Homo sapiens	normal	control	NA	GPL96	GSE26712	ftp://ftp.ncbi.nlm.nih.gov/geo/samples/GSM657nnn/GSM657521/	GSM657521	300657521
ovary	Homo sapiens	normal	control	NA	GPL96	GSE26712	ftp://ftp.ncbi.nlm.nih.gov/geo/samples/GSM657nnn/GSM657520/	GSM657520	300657520
ovary	Homo sapiens	normal	control	NA	GPL96	GSE26712	ftp://ftp.ncbi.nlm.nih.gov/geo/samples/GSM657nnn/GSM657519/	GSM657519	300657519
ovary	Homo sapiens	normal	control	NA	GPL570	GSE27651	ftp://ftp.ncbi.nlm.nih.gov/geo/samples/GSM372nnn/GSM372263/	GSM372263	300372263
ovary	Homo sapiens	normal	control	NA	GPL570	GSE27651	ftp://ftp.ncbi.nlm.nih.gov/geo/samples/GSM372nnn/GSM372262/	GSM372262	300372262
ovary	Homo sapiens	normal	control	NA	GPL570	GSE27651	ftp://ftp.ncbi.nlm.nih.gov/geo/samples/GSM372nnn/GSM372261/	GSM372261	300372261
ovary	Homo sapiens	normal	control	NA	GPL570	GSE27651	ftp://ftp.ncbi.nlm.nih.gov/geo/samples/GSM372nnn/GSM372260/	GSM372260	300372260
ovary	Homo sapiens	normal	control	NA	GPL570	GSE27651	ftp://ftp.ncbi.nlm.nih.gov/geo/samples/GSM372nnn/GSM372259/	GSM372259	300372259
ovary	Homo sapiens	normal	control	NA	GPL570	GSE27651	ftp://ftp.ncbi.nlm.nih.gov/geo/samples/GSM372nnn/GSM372258/	GSM372258	300372258
ovary	Homo sapiens	normal	control	NA	GPL570	GSE29450	ftp://ftp.ncbi.nlm.nih.gov/geo/samples/GSM729nnn/GSM729053/	GSM729053	300729053
ovary	Homo sapiens	normal	control	NA	GPL570	GSE29450	ftp://ftp.ncbi.nlm.nih.gov/geo/samples/GSM729nnn/GSM729052/	GSM729052	300729052
ovary	Homo sapiens	normal	control	NA	GPL570	GSE29450	ftp://ftp.ncbi.nlm.nih.gov/geo/samples/GSM729nnn/GSM729051/	GSM729051	300729051
ovary	Homo sapiens	normal	control	NA	GPL570	GSE29450	ftp://ftp.ncbi.nlm.nih.gov/geo/samples/GSM729nnn/GSM729050/	GSM729050	300729050
ovary	Homo sapiens	normal	control	NA	GPL570	GSE29450	ftp://ftp.ncbi.nlm.nih.gov/geo/samples/GSM729nnn/GSM729049/	GSM729049	300729049
ovary	Homo sapiens	normal	control	NA	GPL570	GSE29450	ftp://ftp.ncbi.nlm.nih.gov/geo/samples/GSM729nnn/GSM729048/	GSM729048	300729048
ovary	Homo sapiens	normal	control	NA	GPL570	GSE29450	ftp://ftp.ncbi.nlm.nih.gov/geo/samples/GSM729nnn/GSM729047/	GSM729047	300729047
ovary	Homo sapiens	normal	control	NA	GPL570	GSE29450	ftp://ftp.ncbi.nlm.nih.gov/geo/samples/GSM729nnn/GSM729046/	GSM729046	300729046
ovary	Homo sapiens	normal	control	NA	GPL570	GSE29450	ftp://ftp.ncbi.nlm.nih.gov/geo/samples/GSM729nnn/GSM729045/	GSM729045	300729045
ovary	Homo sapiens	normal	control	NA	GPL570	GSE29450	ftp://ftp.ncbi.nlm.nih.gov/geo/samples/GSM729nnn/GSM729044/	GSM729044	300729044
ovary	Homo sapiens	normal	control	NA	GPL96	GSE34405	ftp://ftp.ncbi.nlm.nih.gov/geo/samples/GSM848nnn/GSM848595/	GSM848595	300848595
ovary	Homo sapiens	normal	control	NA	GPL96	GSE34405	ftp://ftp.ncbi.nlm.nih.gov/geo/samples/GSM848nnn/GSM848594/	GSM848594	300848594
ovary	Homo sapiens	normal	control	NA	GPL96	GSE34405	ftp://ftp.ncbi.nlm.nih.gov/geo/samples/GSM848nnn/GSM848593/	GSM848593	300848593
ovary	Homo sapiens	normal	control	NA	GPL570	GSE34526	ftp://ftp.ncbi.nlm.nih.gov/geo/samples/GSM850nnn/GSM850529/	GSM850529	300850529
ovary	Homo sapiens	normal	control	NA	GPL570	GSE34527	ftp://ftp.ncbi.nlm.nih.gov/geo/samples/GSM850nnn/GSM850528/	GSM850528	300850528
ovary	Homo sapiens	normal	control	NA	GPL570	GSE34528	ftp://ftp.ncbi.nlm.nih.gov/geo/samples/GSM850nnn/GSM850527/	GSM850527	300850527
ovary	Homo sapiens	normal	control	NA	GPL570	GSE36668	ftp://ftp.ncbi.nlm.nih.gov/geo/samples/GSM898nnn/GSM898308/	GSM898308	300898308
ovary	Homo sapiens	normal	control	NA	GPL570	GSE36668	ftp://ftp.ncbi.nlm.nih.gov/geo/samples/GSM898nnn/GSM898307/	GSM898307	300898307
ovary	Homo sapiens	normal	control	NA	GPL570	GSE36668	ftp://ftp.ncbi.nlm.nih.gov/geo/samples/GSM898nnn/GSM898306/	GSM898306	300898306
ovary	Homo sapiens	normal	control	NA	GPL570	GSE36668	ftp://ftp.ncbi.nlm.nih.gov/geo/samples/GSM898nnn/GSM898305/	GSM898305	300898305
ovary	Homo sapiens	normal	control	NA	GPL570	GSE40266	ftp://ftp.ncbi.nlm.nih.gov/geo/samples/GSM989nnn/GSM989499/	GSM989499	300989499
ovary	Homo sapiens	normal	control	NA	GPL570	GSE40266	ftp://ftp.ncbi.nlm.nih.gov/geo/samples/GSM989nnn/GSM989496/	GSM989496	300989496
ovary	Homo sapiens	normal	control	NA	GPL570	GSE40266	ftp://ftp.ncbi.nlm.nih.gov/geo/samples/GSM989nnn/GSM989494/	GSM989494	300989494
ovary	Homo sapiens	normal	control	NA	GPL570	GSE40266	ftp://ftp.ncbi.nlm.nih.gov/geo/samples/GSM989nnn/GSM989492/	GSM989492	300989492
ovary	Homo sapiens	normal	control	NA	GPL570	GSE40266	ftp://ftp.ncbi.nlm.nih.gov/geo/samples/GSM989nnn/GSM989490/	GSM989490	300989490
ovary	Homo sapiens	normal	control	NA	GPL570	GSE40266	ftp://ftp.ncbi.nlm.nih.gov/geo/samples/GSM989nnn/GSM989488/	GSM989488	300989488
ovary	Homo sapiens	normal	control	NA	GPL570	GSE40266	ftp://ftp.ncbi.nlm.nih.gov/geo/samples/GSM989nnn/GSM989485/	GSM989485	300989485
ovary	Homo sapiens	normal	control	NA	GPL570	GSE40266	ftp://ftp.ncbi.nlm.nih.gov/geo/samples/GSM989nnn/GSM989483/	GSM989483	300989483
ovary	Homo sapiens	normal	control	NA	GPL570	GSE40266	ftp://ftp.ncbi.nlm.nih.gov/geo/samples/GSM989nnn/GSM989481/	GSM989481	300989481
ovary	Homo sapiens	normal	control	NA	GPL7264	GSE51088	ftp://ftp.ncbi.nlm.nih.gov/geo/samples/GSM1238nnn/GSM1238309/	GSM1238309	301238309
ovary	Homo sapiens	normal	control	NA	GPL7264	GSE51088	ftp://ftp.ncbi.nlm.nih.gov/geo/samples/GSM1238nnn/GSM1238299/	GSM1238299	301238299
ovary	Homo sapiens	normal	control	NA	GPL7264	GSE51088	ftp://ftp.ncbi.nlm.nih.gov/geo/samples/GSM1238nnn/GSM1238280/	GSM1238280	301238280
ovary	Homo sapiens	normal	control	NA	GPL7264	GSE51088	ftp://ftp.ncbi.nlm.nih.gov/geo/samples/GSM1238nnn/GSM1238274/	GSM1238274	301238274
ovary	Homo sapiens	normal	control	NA	GPL7264	GSE51088	ftp://ftp.ncbi.nlm.nih.gov/geo/samples/GSM1238nnn/GSM1238271/	GSM1238271	301238271
ovary	Homo sapiens	normal	control	NA	GPL7264	GSE51088	ftp://ftp.ncbi.nlm.nih.gov/geo/samples/GSM1238nnn/GSM1238266/	GSM1238266	301238266
ovary	Homo sapiens	normal	control	NA	GPL7264	GSE51088	ftp://ftp.ncbi.nlm.nih.gov/geo/samples/GSM1238nnn/GSM1238265/	GSM1238265	301238265
ovary	Homo sapiens	normal	control	NA	GPL7264	GSE51088	ftp://ftp.ncbi.nlm.nih.gov/geo/samples/GSM1238nnn/GSM1238254/	GSM1238254	301238254
ovary	Homo sapiens	normal	control	NA	GPL7264	GSE51088	ftp://ftp.ncbi.nlm.nih.gov/geo/samples/GSM1238nnn/GSM1238248/	GSM1238248	301238248
ovary	Homo sapiens	normal	control	NA	GPL7264	GSE51088	ftp://ftp.ncbi.nlm.nih.gov/geo/samples/GSM1238nnn/GSM1238247/	GSM1238247	301238247
ovary	Homo sapiens	normal	control	NA	GPL7264	GSE51088	ftp://ftp.ncbi.nlm.nih.gov/geo/samples/GSM1238nnn/GSM1238187/	GSM1238187	301238187
ovary	Homo sapiens	normal	control	NA	GPL7264	GSE51088	ftp://ftp.ncbi.nlm.nih.gov/geo/samples/GSM1238nnn/GSM1238185/	GSM1238185	301238185
ovary	Homo sapiens	normal	control	NA	GPL7264	GSE51088	ftp://ftp.ncbi.nlm.nih.gov/geo/samples/GSM1238nnn/GSM1238177/	GSM1238177	301238177
ovary	Homo sapiens	normal	control	NA	GPL7264	GSE51088	ftp://ftp.ncbi.nlm.nih.gov/geo/samples/GSM1238nnn/GSM1238170/	GSM1238170	301238170
ovary	Homo sapiens	normal	control	NA	GPL7264	GSE51088	ftp://ftp.ncbi.nlm.nih.gov/geo/samples/GSM1238nnn/GSM1238157/	GSM1238157	301238157
ovary	Homo sapiens	normal	control	NA	GPL570	GSE52037	ftp://ftp.ncbi.nlm.nih.gov/geo/samples/GSM1257nnn/GSM1257889/	GSM1257889	301257889
ovary	Homo sapiens	normal	control	NA	GPL570	GSE52037	ftp://ftp.ncbi.nlm.nih.gov/geo/samples/GSM1257nnn/GSM1257888/	GSM1257888	301257888
ovary	Homo sapiens	normal	control	NA	GPL570	GSE52037	ftp://ftp.ncbi.nlm.nih.gov/geo/samples/GSM1257nnn/GSM1257887/	GSM1257887	301257887
ovary	Homo sapiens	normal	control	NA	GPL570	GSE52037	ftp://ftp.ncbi.nlm.nih.gov/geo/samples/GSM1257nnn/GSM1257886/	GSM1257886	301257886
ovary	Homo sapiens	normal	control	NA	GPL570	GSE52037	ftp://ftp.ncbi.nlm.nih.gov/geo/samples/GSM1257nnn/GSM1257885/	GSM1257885	301257885
ovary	Homo sapiens	normal	control	NA	GPL570	GSE52037	ftp://ftp.ncbi.nlm.nih.gov/geo/samples/GSM1257nnn/GSM1257884/	GSM1257884	301257884
ovary	Homo sapiens	normal	control	NA	GPL570	GSE52037	ftp://ftp.ncbi.nlm.nih.gov/geo/samples/GSM1257nnn/GSM1257883/	GSM1257883	301257883
ovary	Homo sapiens	normal	control	NA	GPL570	GSE52037	ftp://ftp.ncbi.nlm.nih.gov/geo/samples/GSM1257nnn/GSM1257882/	GSM1257882	301257882
ovary	Homo sapiens	normal	control	NA	GPL570	GSE52037	ftp://ftp.ncbi.nlm.nih.gov/geo/samples/GSM1257nnn/GSM1257881/	GSM1257881	301257881
ovary	Homo sapiens	normal	control	NA	GPL570	GSE52037	ftp://ftp.ncbi.nlm.nih.gov/geo/samples/GSM1257nnn/GSM1257880/	GSM1257880	301257880
ovary	Homo sapiens	normal	control	NA	GPL96	GSE6008	ftp://ftp.ncbi.nlm.nih.gov/geo/samples/GSM139nnn/GSM139479/	GSM139479	300139479
ovary	Homo sapiens	normal	control	NA	GPL96	GSE6008	ftp://ftp.ncbi.nlm.nih.gov/geo/samples/GSM139nnn/GSM139478/	GSM139478	300139478
ovary	Homo sapiens	normal	control	NA	GPL96	GSE6008	ftp://ftp.ncbi.nlm.nih.gov/geo/samples/GSM139nnn/GSM139477/	GSM139477	300139477
ovary	Homo sapiens	normal	control	NA	GPL96	GSE6008	ftp://ftp.ncbi.nlm.nih.gov/geo/samples/GSM139nnn/GSM139476/	GSM139476	300139476
ovary	Homo sapiens	normal	control	NA	GPL570	GSE7307	ftp://ftp.ncbi.nlm.nih.gov/geo/samples/GSM176nnn/GSM176318/	GSM176318	300176318
ovary	Homo sapiens	normal	control	NA	GPL570	GSE7307	ftp://ftp.ncbi.nlm.nih.gov/geo/samples/GSM176nnn/GSM176237/	GSM176237	300176237
ovary	Homo sapiens	normal	control	NA	GPL570	GSE7307	ftp://ftp.ncbi.nlm.nih.gov/geo/samples/GSM176nnn/GSM176136/	GSM176136	300176136
ovary	Homo sapiens	normal	control	NA	GPL570	GSE7307	ftp://ftp.ncbi.nlm.nih.gov/geo/samples/GSM176nnn/GSM176131/	GSM176131	300176131
ovary	Homo sapiens	normal	control	NA	GPL570	GSE7307	ftp://ftp.ncbi.nlm.nih.gov/geo/samples/GSM175nnn/GSM175789/	GSM175789	300175789
ovary	Homo sapiens	borderline	borderline	1C	GPL5689	GSE8841	ftp://ftp.ncbi.nlm.nih.gov/geo/samples/GSM214nnn/GSM214003/	GSM214003	300214003
ovary	Homo sapiens	borderline	borderline	1B	GPL5689	GSE8841	ftp://ftp.ncbi.nlm.nih.gov/geo/samples/GSM214nnn/GSM214002/	GSM214002	300214002
ovary	Homo sapiens	borderline	borderline	1C	GPL5689	GSE8841	ftp://ftp.ncbi.nlm.nih.gov/geo/samples/GSM214nnn/GSM214000/	GSM214000	300214000
ovary	Homo sapiens	borderline	borderline	1A	GPL5689	GSE8841	ftp://ftp.ncbi.nlm.nih.gov/geo/samples/GSM213nnn/GSM213999/	GSM213999	300213999
ovary	Homo sapiens	borderline	borderline	1C	GPL5689	GSE8841	ftp://ftp.ncbi.nlm.nih.gov/geo/samples/GSM213nnn/GSM213998/	GSM213998	300213998
ovary	Homo sapiens	borderline	borderline	1A	GPL5689	GSE8841	ftp://ftp.ncbi.nlm.nih.gov/geo/samples/GSM213nnn/GSM213997/	GSM213997	300213997
ovary	Homo sapiens	borderline	borderline	1C	GPL5689	GSE8841	ftp://ftp.ncbi.nlm.nih.gov/geo/samples/GSM213nnn/GSM213996/	GSM213996	300213996
ovary	Homo sapiens	borderline	borderline	1A	GPL5689	GSE8841	ftp://ftp.ncbi.nlm.nih.gov/geo/samples/GSM213nnn/GSM213995/	GSM213995	300213995
ovary	Homo sapiens	borderline	borderline	1C	GPL5689	GSE8841	ftp://ftp.ncbi.nlm.nih.gov/geo/samples/GSM213nnn/GSM213994/	GSM213994	300213994
ovary	Homo sapiens	borderline	borderline	1C	GPL5689	GSE8841	ftp://ftp.ncbi.nlm.nih.gov/geo/samples/GSM213nnn/GSM213993/	GSM213993	300213993
ovary	Homo sapiens	borderline	borderline	1A	GPL5689	GSE8841	ftp://ftp.ncbi.nlm.nih.gov/geo/samples/GSM213nnn/GSM213992/	GSM213992	300213992
ovary	Homo sapiens	borderline	borderline	1A	GPL5689	GSE8841	ftp://ftp.ncbi.nlm.nih.gov/geo/samples/GSM213nnn/GSM213991/	GSM213991	300213991
ovary	Homo sapiens	borderline	borderline	1A	GPL5689	GSE8841	ftp://ftp.ncbi.nlm.nih.gov/geo/samples/GSM213nnn/GSM213990/	GSM213990	300213990
ovary	Homo sapiens	borderline	borderline	1A	GPL5689	GSE8841	ftp://ftp.ncbi.nlm.nih.gov/geo/samples/GSM213nnn/GSM213989/	GSM213989	300213989
ovary	Homo sapiens	borderline	borderline	4	GPL570	GSE12172	ftp://ftp.ncbi.nlm.nih.gov/geo/samples/GSM306nnn/GSM306231/	GSM306231	300306231
ovary	Homo sapiens	borderline	borderline	1A	GPL570	GSE12172	ftp://ftp.ncbi.nlm.nih.gov/geo/samples/GSM306nnn/GSM306244/	GSM306244	300306244
ovary	Homo sapiens	borderline	borderline	1A	GPL570	GSE12172	ftp://ftp.ncbi.nlm.nih.gov/geo/samples/GSM306nnn/GSM306239/	GSM306239	300306239
ovary	Homo sapiens	borderline	borderline	1A	GPL570	GSE12172	ftp://ftp.ncbi.nlm.nih.gov/geo/samples/GSM306nnn/GSM306233/	GSM306233	300306233
ovary	Homo sapiens	borderline	borderline	1A	GPL570	GSE12172	ftp://ftp.ncbi.nlm.nih.gov/geo/samples/GSM306nnn/GSM306230/	GSM306230	300306230
ovary	Homo sapiens	borderline	borderline	1A	GPL570	GSE12172	ftp://ftp.ncbi.nlm.nih.gov/geo/samples/GSM306nnn/GSM306218/	GSM306218	300306218
ovary	Homo sapiens	borderline	borderline	1A	GPL570	GSE12172	ftp://ftp.ncbi.nlm.nih.gov/geo/samples/GSM306nnn/GSM306217/	GSM306217	300306217
ovary	Homo sapiens	borderline	borderline	1A	GPL570	GSE12172	ftp://ftp.ncbi.nlm.nih.gov/geo/samples/GSM306nnn/GSM306215/	GSM306215	300306215
ovary	Homo sapiens	borderline	borderline	1A	GPL570	GSE12172	ftp://ftp.ncbi.nlm.nih.gov/geo/samples/GSM306nnn/GSM306197/	GSM306197	300306197
ovary	Homo sapiens	borderline	borderline	1A	GPL570	GSE12172	ftp://ftp.ncbi.nlm.nih.gov/geo/samples/GSM306nnn/GSM306193/	GSM306193	300306193
ovary	Homo sapiens	borderline	borderline	1A	GPL570	GSE12172	ftp://ftp.ncbi.nlm.nih.gov/geo/samples/GSM306nnn/GSM306190/	GSM306190	300306190
ovary	Homo sapiens	borderline	borderline	1A	GPL570	GSE12172	ftp://ftp.ncbi.nlm.nih.gov/geo/samples/GSM306nnn/GSM306173/	GSM306173	300306173
ovary	Homo sapiens	borderline	borderline	1A	GPL5689	GSE8842	ftp://ftp.ncbi.nlm.nih.gov/geo/samples/GSM214nnn/GSM214086/	GSM214086	300214086
ovary	Homo sapiens	borderline	borderline	1A	GPL5689	GSE8842	ftp://ftp.ncbi.nlm.nih.gov/geo/samples/GSM214nnn/GSM214084/	GSM214084	300214084
ovary	Homo sapiens	borderline	borderline	1B	GPL7264	GSE51088	ftp://ftp.ncbi.nlm.nih.gov/geo/samples/GSM1238nnn/GSM1238211/	GSM1238211	301238211
ovary	Homo sapiens	borderline	borderline	1B	GPL5689	GSE8842	ftp://ftp.ncbi.nlm.nih.gov/geo/samples/GSM214nnn/GSM214089/	GSM214089	300214089
ovary	Homo sapiens	borderline	borderline	1C	GPL570	GSE12172	ftp://ftp.ncbi.nlm.nih.gov/geo/samples/GSM306nnn/GSM306210/	GSM306210	300306210
ovary	Homo sapiens	borderline	borderline	1C	GPL570	GSE12172	ftp://ftp.ncbi.nlm.nih.gov/geo/samples/GSM306nnn/GSM306186/	GSM306186	300306186
ovary	Homo sapiens	borderline	borderline	1C	GPL570	GSE12172	ftp://ftp.ncbi.nlm.nih.gov/geo/samples/GSM306nnn/GSM306163/	GSM306163	300306163
ovary	Homo sapiens	borderline	borderline	1C	GPL5689	GSE8842	ftp://ftp.ncbi.nlm.nih.gov/geo/samples/GSM214nnn/GSM214090/	GSM214090	300214090
ovary	Homo sapiens	borderline	borderline	1C	GPL5689	GSE8842	ftp://ftp.ncbi.nlm.nih.gov/geo/samples/GSM214nnn/GSM214087/	GSM214087	300214087
ovary	Homo sapiens	borderline	borderline	1C	GPL5689	GSE8842	ftp://ftp.ncbi.nlm.nih.gov/geo/samples/GSM214nnn/GSM214085/	GSM214085	300214085
ovary	Homo sapiens	borderline	borderline	1C	GPL5689	GSE8842	ftp://ftp.ncbi.nlm.nih.gov/geo/samples/GSM214nnn/GSM214083/	GSM214083	300214083
ovary	Homo sapiens	borderline	borderline	2A	GPL570	GSE12172	ftp://ftp.ncbi.nlm.nih.gov/geo/samples/GSM306nnn/GSM306195/	GSM306195	300306195
ovary	Homo sapiens	borderline	borderline	2A	GPL570	GSE12172	ftp://ftp.ncbi.nlm.nih.gov/geo/samples/GSM306nnn/GSM306168/	GSM306168	300306168
ovary	Homo sapiens	borderline	borderline	2B	GPL570	GSE12172	ftp://ftp.ncbi.nlm.nih.gov/geo/samples/GSM306nnn/GSM306224/	GSM306224	300306224
ovary	Homo sapiens	borderline	borderline	2B	GPL570	GSE12172	ftp://ftp.ncbi.nlm.nih.gov/geo/samples/GSM306nnn/GSM306203/	GSM306203	300306203
ovary	Homo sapiens	borderline	borderline	2C	GPL570	GSE12172	ftp://ftp.ncbi.nlm.nih.gov/geo/samples/GSM306nnn/GSM306223/	GSM306223	300306223
ovary	Homo sapiens	borderline	borderline	3A	GPL570	GSE12172	ftp://ftp.ncbi.nlm.nih.gov/geo/samples/GSM306nnn/GSM306232/	GSM306232	300306232
ovary	Homo sapiens	borderline	borderline	3A	GPL570	GSE12172	ftp://ftp.ncbi.nlm.nih.gov/geo/samples/GSM306nnn/GSM306191/	GSM306191	300306191
ovary	Homo sapiens	borderline	borderline	3A	GPL570	GSE12172	ftp://ftp.ncbi.nlm.nih.gov/geo/samples/GSM306nnn/GSM306188/	GSM306188	300306188
ovary	Homo sapiens	borderline	borderline	3A	GPL570	GSE12172	ftp://ftp.ncbi.nlm.nih.gov/geo/samples/GSM306nnn/GSM306177/	GSM306177	300306177
ovary	Homo sapiens	borderline	borderline	3B	GPL570	GSE12172	ftp://ftp.ncbi.nlm.nih.gov/geo/samples/GSM306nnn/GSM306242/	GSM306242	300306242
ovary	Homo sapiens	borderline	borderline	3B	GPL570	GSE12172	ftp://ftp.ncbi.nlm.nih.gov/geo/samples/GSM306nnn/GSM306165/	GSM306165	300306165
ovary	Homo sapiens	borderline	borderline	3C	GPL570	GSE12172	ftp://ftp.ncbi.nlm.nih.gov/geo/samples/GSM306nnn/GSM306241/	GSM306241	300306241
ovary	Homo sapiens	borderline	borderline	3C	GPL570	GSE12172	ftp://ftp.ncbi.nlm.nih.gov/geo/samples/GSM306nnn/GSM306229/	GSM306229	300306229
ovary	Homo sapiens	borderline	borderline	3C	GPL570	GSE12172	ftp://ftp.ncbi.nlm.nih.gov/geo/samples/GSM306nnn/GSM306176/	GSM306176	300306176
ovary	Homo sapiens	borderline	borderline	3C	GPL570	GSE12172	ftp://ftp.ncbi.nlm.nih.gov/geo/samples/GSM306nnn/GSM306172/	GSM306172	300306172
ovary	Homo sapiens	borderline	borderline	NA	GPL570	GSE36668	ftp://ftp.ncbi.nlm.nih.gov/geo/samples/GSM898nnn/GSM898300/	GSM898300	300898300
ovary	Homo sapiens	borderline	borderline	NA	GPL570	GSE36668	ftp://ftp.ncbi.nlm.nih.gov/geo/samples/GSM898nnn/GSM898299/	GSM898299	300898299
ovary	Homo sapiens	borderline	borderline	NA	GPL570	GSE36668	ftp://ftp.ncbi.nlm.nih.gov/geo/samples/GSM898nnn/GSM898298/	GSM898298	300898298
ovary	Homo sapiens	borderline	borderline	NA	GPL570	GSE36668	ftp://ftp.ncbi.nlm.nih.gov/geo/samples/GSM898nnn/GSM898297/	GSM898297	300898297
ovary	Homo sapiens	borderline	borderline	NA	GPL570	GSE27651	ftp://ftp.ncbi.nlm.nih.gov/geo/samples/GSM370nnn/GSM370110/	GSM370110	300370110
ovary	Homo sapiens	borderline	borderline	NA	GPL570	GSE27651	ftp://ftp.ncbi.nlm.nih.gov/geo/samples/GSM370nnn/GSM370109/	GSM370109	300370109
ovary	Homo sapiens	borderline	borderline	NA	GPL570	GSE27651	ftp://ftp.ncbi.nlm.nih.gov/geo/samples/GSM370nnn/GSM370108/	GSM370108	300370108
ovary	Homo sapiens	borderline	borderline	NA	GPL570	GSE27651	ftp://ftp.ncbi.nlm.nih.gov/geo/samples/GSM370nnn/GSM370107/	GSM370107	300370107
ovary	Homo sapiens	borderline	borderline	NA	GPL570	GSE27651	ftp://ftp.ncbi.nlm.nih.gov/geo/samples/GSM370nnn/GSM370106/	GSM370106	300370106
ovary	Homo sapiens	borderline	borderline	NA	GPL570	GSE27651	ftp://ftp.ncbi.nlm.nih.gov/geo/samples/GSM370nnn/GSM370105/	GSM370105	300370105
ovary	Homo sapiens	borderline	borderline	NA	GPL570	GSE27651	ftp://ftp.ncbi.nlm.nih.gov/geo/samples/GSM370nnn/GSM370104/	GSM370104	300370104
ovary	Homo sapiens	borderline	borderline	NA	GPL570	GSE27651	ftp://ftp.ncbi.nlm.nih.gov/geo/samples/GSM370nnn/GSM370103/	GSM370103	300370103
ovary	Homo sapiens	borderline	borderline	NA	GPL570	GSE25427	ftp://ftp.ncbi.nlm.nih.gov/geo/samples/GSM624nnn/GSM624165/	GSM624165	300624165
ovary	Homo sapiens	borderline	borderline	NA	GPL570	GSE25427	ftp://ftp.ncbi.nlm.nih.gov/geo/samples/GSM624nnn/GSM624164/	GSM624164	300624164
ovary	Homo sapiens	borderline	borderline	NA	GPL570	GSE25427	ftp://ftp.ncbi.nlm.nih.gov/geo/samples/GSM624nnn/GSM624148/	GSM624148	300624148
ovary	Homo sapiens	borderline	borderline	NA	GPL570	GSE25427	ftp://ftp.ncbi.nlm.nih.gov/geo/samples/GSM624nnn/GSM624147/	GSM624147	300624147
ovary	Homo sapiens	borderline	borderline	NA	GPL570	GSE27659	ftp://ftp.ncbi.nlm.nih.gov/geo/samples/GSM685nnn/GSM685119/	GSM685119	300685119
ovary	Homo sapiens	borderline	borderline	NA	GPL570	GSE27659	ftp://ftp.ncbi.nlm.nih.gov/geo/samples/GSM685nnn/GSM685118/	GSM685118	300685118
ovary	Homo sapiens	borderline	borderline	NA	GPL570	GSE27659	ftp://ftp.ncbi.nlm.nih.gov/geo/samples/GSM685nnn/GSM685117/	GSM685117	300685117
ovary	Homo sapiens	borderline	borderline	NA	GPL570	GSE27659	ftp://ftp.ncbi.nlm.nih.gov/geo/samples/GSM685nnn/GSM685116/	GSM685116	300685116
ovary	Homo sapiens	borderline	borderline	NA	GPL570	GSE27659	ftp://ftp.ncbi.nlm.nih.gov/geo/samples/GSM685nnn/GSM685115/	GSM685115	300685115
ovary	Homo sapiens	borderline	borderline	NA	GPL570	GSE27659	ftp://ftp.ncbi.nlm.nih.gov/geo/samples/GSM685nnn/GSM685114/	GSM685114	300685114
ovary	Homo sapiens	borderline	borderline	NA	GPL570	GSE27659	ftp://ftp.ncbi.nlm.nih.gov/geo/samples/GSM685nnn/GSM685113/	GSM685113	300685113
ovary	Homo sapiens	borderline	borderline	NA	GPL570	GSE27659	ftp://ftp.ncbi.nlm.nih.gov/geo/samples/GSM685nnn/GSM685112/	GSM685112	300685112
ovary	Homo sapiens	borderline	borderline	NA	GPL570	GSE27659	ftp://ftp.ncbi.nlm.nih.gov/geo/samples/GSM685nnn/GSM685111/	GSM685111	300685111
ovary	Homo sapiens	borderline	borderline	NA	GPL570	GSE27659	ftp://ftp.ncbi.nlm.nih.gov/geo/samples/GSM685nnn/GSM685110/	GSM685110	300685110
ovary	Homo sapiens	borderline	borderline	NA	GPL6244	GSE56443	ftp://ftp.ncbi.nlm.nih.gov/geo/samples/GSM1361nnn/GSM1361637/	GSM1361637	301361637
ovary	Homo sapiens	borderline	borderline	NA	GPL6244	GSE56443	ftp://ftp.ncbi.nlm.nih.gov/geo/samples/GSM1361nnn/GSM1361635/	GSM1361635	301361635
ovary	Homo sapiens	borderline	borderline	NA	GPL6244	GSE56443	ftp://ftp.ncbi.nlm.nih.gov/geo/samples/GSM1361nnn/GSM1361633/	GSM1361633	301361633
ovary	Homo sapiens	borderline	borderline	NA	GPL6244	GSE56443	ftp://ftp.ncbi.nlm.nih.gov/geo/samples/GSM1361nnn/GSM1361630/	GSM1361630	301361630
ovary	Homo sapiens	borderline	borderline	NA	GPL6244	GSE56443	ftp://ftp.ncbi.nlm.nih.gov/geo/samples/GSM1361nnn/GSM1361629/	GSM1361629	301361629
ovary	Homo sapiens	borderline	borderline	NA	GPL6244	GSE56443	ftp://ftp.ncbi.nlm.nih.gov/geo/samples/GSM1361nnn/GSM1361627/	GSM1361627	301361627
ovary	Homo sapiens	borderline	borderline	NA	GPL6244	GSE56443	ftp://ftp.ncbi.nlm.nih.gov/geo/samples/GSM1361nnn/GSM1361625/	GSM1361625	301361625
ovary	Homo sapiens	borderline	borderline	1A	GPL5689	GSE8842	ftp://ftp.ncbi.nlm.nih.gov/geo/samples/GSM214nnn/GSM214082/	GSM214082	300214082
ovary	Homo sapiens	borderline	borderline	1C	GPL5689	GSE8842	ftp://ftp.ncbi.nlm.nih.gov/geo/samples/GSM214nnn/GSM214081/	GSM214081	300214081
ovary	Homo sapiens	borderline	borderline	1C	GPL5689	GSE8842	ftp://ftp.ncbi.nlm.nih.gov/geo/samples/GSM214nnn/GSM214080/	GSM214080	300214080
ovary	Homo sapiens	borderline	borderline	1A	GPL5689	GSE8842	ftp://ftp.ncbi.nlm.nih.gov/geo/samples/GSM214nnn/GSM214079/	GSM214079	300214079
ovary	Homo sapiens	borderline	borderline	1A	GPL5689	GSE8842	ftp://ftp.ncbi.nlm.nih.gov/geo/samples/GSM214nnn/GSM214078/	GSM214078	300214078
ovary	Homo sapiens	borderline	borderline	1A	GPL5689	GSE8842	ftp://ftp.ncbi.nlm.nih.gov/geo/samples/GSM214nnn/GSM214077/	GSM214077	300214077
ovary	Homo sapiens	borderline	borderline	1A	GPL5689	GSE8842	ftp://ftp.ncbi.nlm.nih.gov/geo/samples/GSM214nnn/GSM214076/	GSM214076	300214076
ovary	Homo sapiens	SerousCa	SerousCa	3	GPL570	GSE12172	ftp://ftp.ncbi.nlm.nih.gov/geo/samples/GSM306nnn/GSM306161/	GSM306161	300306161
ovary	Homo sapiens	SerousCa	SerousCa	4	GPL570	GSE12172	ftp://ftp.ncbi.nlm.nih.gov/geo/samples/GSM306nnn/GSM306221/	GSM306221	300306221
ovary	Homo sapiens	SerousCa	SerousCa	4	GPL570	GSE12172	ftp://ftp.ncbi.nlm.nih.gov/geo/samples/GSM306nnn/GSM306214/	GSM306214	300306214
ovary	Homo sapiens	SerousCa	SerousCa	4	GPL570	GSE12172	ftp://ftp.ncbi.nlm.nih.gov/geo/samples/GSM306nnn/GSM306212/	GSM306212	300306212
ovary	Homo sapiens	SerousCa	SerousCa	4	GPL570	GSE12172	ftp://ftp.ncbi.nlm.nih.gov/geo/samples/GSM306nnn/GSM306211/	GSM306211	300306211
ovary	Homo sapiens	SerousCa	SerousCa	4	GPL570	GSE12172	ftp://ftp.ncbi.nlm.nih.gov/geo/samples/GSM306nnn/GSM306204/	GSM306204	300306204
ovary	Homo sapiens	SerousCa	SerousCa	4	GPL570	GSE12172	ftp://ftp.ncbi.nlm.nih.gov/geo/samples/GSM306nnn/GSM306169/	GSM306169	300306169
ovary	Homo sapiens	SerousCa	SerousCa	4	GPL570	GSE12172	ftp://ftp.ncbi.nlm.nih.gov/geo/samples/GSM306nnn/GSM306160/	GSM306160	300306160
ovary	Homo sapiens	SerousCa	SerousCa	4	GPL570	GSE12172	ftp://ftp.ncbi.nlm.nih.gov/geo/samples/GSM306nnn/GSM306159/	GSM306159	300306159
ovary	Homo sapiens	SerousCa	SerousCa	4	GPL570	GSE12172	ftp://ftp.ncbi.nlm.nih.gov/geo/samples/GSM306nnn/GSM306158/	GSM306158	300306158
ovary	Homo sapiens	SerousCa	SerousCa	1B	GPL570	GSE12172	ftp://ftp.ncbi.nlm.nih.gov/geo/samples/GSM306nnn/GSM306209/	GSM306209	300306209
ovary	Homo sapiens	SerousCa	SerousCa	1C	GPL570	GSE12172	ftp://ftp.ncbi.nlm.nih.gov/geo/samples/GSM306nnn/GSM306208/	GSM306208	300306208
ovary	Homo sapiens	SerousCa	SerousCa	2C	GPL570	GSE12172	ftp://ftp.ncbi.nlm.nih.gov/geo/samples/GSM306nnn/GSM306179/	GSM306179	300306179
ovary	Homo sapiens	SerousCa	SerousCa	2C	GPL570	GSE12172	ftp://ftp.ncbi.nlm.nih.gov/geo/samples/GSM306nnn/GSM306170/	GSM306170	300306170
ovary	Homo sapiens	SerousCa	SerousCa	3A	GPL570	GSE12172	ftp://ftp.ncbi.nlm.nih.gov/geo/samples/GSM306nnn/GSM306194/	GSM306194	300306194
ovary	Homo sapiens	SerousCa	SerousCa	3A	GPL570	GSE12172	ftp://ftp.ncbi.nlm.nih.gov/geo/samples/GSM306nnn/GSM306164/	GSM306164	300306164
ovary	Homo sapiens	SerousCa	SerousCa	3B	GPL570	GSE12172	ftp://ftp.ncbi.nlm.nih.gov/geo/samples/GSM306nnn/GSM306246/	GSM306246	300306246
ovary	Homo sapiens	SerousCa	SerousCa	3B	GPL570	GSE12172	ftp://ftp.ncbi.nlm.nih.gov/geo/samples/GSM306nnn/GSM306240/	GSM306240	300306240
ovary	Homo sapiens	SerousCa	SerousCa	3B	GPL570	GSE12172	ftp://ftp.ncbi.nlm.nih.gov/geo/samples/GSM306nnn/GSM306219/	GSM306219	300306219
ovary	Homo sapiens	SerousCa	SerousCa	3B	GPL570	GSE12172	ftp://ftp.ncbi.nlm.nih.gov/geo/samples/GSM306nnn/GSM306207/	GSM306207	300306207
ovary	Homo sapiens	SerousCa	SerousCa	3C	GPL570	GSE12172	ftp://ftp.ncbi.nlm.nih.gov/geo/samples/GSM306nnn/GSM306247/	GSM306247	300306247
ovary	Homo sapiens	SerousCa	SerousCa	3C	GPL570	GSE12172	ftp://ftp.ncbi.nlm.nih.gov/geo/samples/GSM306nnn/GSM306245/	GSM306245	300306245
ovary	Homo sapiens	SerousCa	SerousCa	3C	GPL570	GSE12172	ftp://ftp.ncbi.nlm.nih.gov/geo/samples/GSM306nnn/GSM306243/	GSM306243	300306243
ovary	Homo sapiens	SerousCa	SerousCa	3C	GPL570	GSE12172	ftp://ftp.ncbi.nlm.nih.gov/geo/samples/GSM306nnn/GSM306238/	GSM306238	300306238
ovary	Homo sapiens	SerousCa	SerousCa	3C	GPL570	GSE12172	ftp://ftp.ncbi.nlm.nih.gov/geo/samples/GSM306nnn/GSM306237/	GSM306237	300306237
ovary	Homo sapiens	SerousCa	SerousCa	3C	GPL570	GSE12172	ftp://ftp.ncbi.nlm.nih.gov/geo/samples/GSM306nnn/GSM306236/	GSM306236	300306236
ovary	Homo sapiens	SerousCa	SerousCa	3C	GPL570	GSE12172	ftp://ftp.ncbi.nlm.nih.gov/geo/samples/GSM306nnn/GSM306235/	GSM306235	300306235
ovary	Homo sapiens	SerousCa	SerousCa	3C	GPL570	GSE12172	ftp://ftp.ncbi.nlm.nih.gov/geo/samples/GSM306nnn/GSM306234/	GSM306234	300306234
ovary	Homo sapiens	SerousCa	SerousCa	3C	GPL570	GSE12172	ftp://ftp.ncbi.nlm.nih.gov/geo/samples/GSM306nnn/GSM306228/	GSM306228	300306228
ovary	Homo sapiens	SerousCa	SerousCa	3C	GPL570	GSE12172	ftp://ftp.ncbi.nlm.nih.gov/geo/samples/GSM306nnn/GSM306227/	GSM306227	300306227
ovary	Homo sapiens	SerousCa	SerousCa	3C	GPL570	GSE12172	ftp://ftp.ncbi.nlm.nih.gov/geo/samples/GSM306nnn/GSM306226/	GSM306226	300306226
ovary	Homo sapiens	SerousCa	SerousCa	3C	GPL570	GSE12172	ftp://ftp.ncbi.nlm.nih.gov/geo/samples/GSM306nnn/GSM306225/	GSM306225	300306225
ovary	Homo sapiens	SerousCa	SerousCa	3C	GPL570	GSE12172	ftp://ftp.ncbi.nlm.nih.gov/geo/samples/GSM306nnn/GSM306222/	GSM306222	300306222
ovary	Homo sapiens	SerousCa	SerousCa	3C	GPL570	GSE12172	ftp://ftp.ncbi.nlm.nih.gov/geo/samples/GSM306nnn/GSM306220/	GSM306220	300306220
ovary	Homo sapiens	SerousCa	SerousCa	3C	GPL570	GSE12172	ftp://ftp.ncbi.nlm.nih.gov/geo/samples/GSM306nnn/GSM306216/	GSM306216	300306216
ovary	Homo sapiens	SerousCa	SerousCa	3C	GPL570	GSE12172	ftp://ftp.ncbi.nlm.nih.gov/geo/samples/GSM306nnn/GSM306213/	GSM306213	300306213
ovary	Homo sapiens	SerousCa	SerousCa	3C	GPL570	GSE12172	ftp://ftp.ncbi.nlm.nih.gov/geo/samples/GSM306nnn/GSM306206/	GSM306206	300306206
ovary	Homo sapiens	SerousCa	SerousCa	3C	GPL570	GSE12172	ftp://ftp.ncbi.nlm.nih.gov/geo/samples/GSM306nnn/GSM306205/	GSM306205	300306205
ovary	Homo sapiens	SerousCa	SerousCa	3C	GPL570	GSE12172	ftp://ftp.ncbi.nlm.nih.gov/geo/samples/GSM306nnn/GSM306202/	GSM306202	300306202
ovary	Homo sapiens	SerousCa	SerousCa	3C	GPL570	GSE12172	ftp://ftp.ncbi.nlm.nih.gov/geo/samples/GSM306nnn/GSM306201/	GSM306201	300306201
ovary	Homo sapiens	SerousCa	SerousCa	3C	GPL570	GSE12172	ftp://ftp.ncbi.nlm.nih.gov/geo/samples/GSM306nnn/GSM306200/	GSM306200	300306200
ovary	Homo sapiens	SerousCa	SerousCa	3C	GPL570	GSE12172	ftp://ftp.ncbi.nlm.nih.gov/geo/samples/GSM306nnn/GSM306199/	GSM306199	300306199
ovary	Homo sapiens	SerousCa	SerousCa	3C	GPL570	GSE12172	ftp://ftp.ncbi.nlm.nih.gov/geo/samples/GSM306nnn/GSM306198/	GSM306198	300306198
ovary	Homo sapiens	SerousCa	SerousCa	3C	GPL570	GSE12172	ftp://ftp.ncbi.nlm.nih.gov/geo/samples/GSM306nnn/GSM306196/	GSM306196	300306196
ovary	Homo sapiens	SerousCa	SerousCa	3C	GPL570	GSE12172	ftp://ftp.ncbi.nlm.nih.gov/geo/samples/GSM306nnn/GSM306192/	GSM306192	300306192
ovary	Homo sapiens	SerousCa	SerousCa	3C	GPL570	GSE12172	ftp://ftp.ncbi.nlm.nih.gov/geo/samples/GSM306nnn/GSM306189/	GSM306189	300306189
ovary	Homo sapiens	SerousCa	SerousCa	3C	GPL570	GSE12172	ftp://ftp.ncbi.nlm.nih.gov/geo/samples/GSM306nnn/GSM306187/	GSM306187	300306187
ovary	Homo sapiens	SerousCa	SerousCa	3C	GPL570	GSE12172	ftp://ftp.ncbi.nlm.nih.gov/geo/samples/GSM306nnn/GSM306185/	GSM306185	300306185
ovary	Homo sapiens	SerousCa	SerousCa	3C	GPL570	GSE12172	ftp://ftp.ncbi.nlm.nih.gov/geo/samples/GSM306nnn/GSM306184/	GSM306184	300306184
ovary	Homo sapiens	SerousCa	SerousCa	3C	GPL570	GSE12172	ftp://ftp.ncbi.nlm.nih.gov/geo/samples/GSM306nnn/GSM306183/	GSM306183	300306183
ovary	Homo sapiens	SerousCa	SerousCa	3C	GPL570	GSE12172	ftp://ftp.ncbi.nlm.nih.gov/geo/samples/GSM306nnn/GSM306182/	GSM306182	300306182
ovary	Homo sapiens	SerousCa	SerousCa	3C	GPL570	GSE12172	ftp://ftp.ncbi.nlm.nih.gov/geo/samples/GSM306nnn/GSM306181/	GSM306181	300306181
ovary	Homo sapiens	SerousCa	SerousCa	3C	GPL570	GSE12172	ftp://ftp.ncbi.nlm.nih.gov/geo/samples/GSM306nnn/GSM306180/	GSM306180	300306180
ovary	Homo sapiens	SerousCa	SerousCa	3C	GPL570	GSE12172	ftp://ftp.ncbi.nlm.nih.gov/geo/samples/GSM306nnn/GSM306178/	GSM306178	300306178
ovary	Homo sapiens	SerousCa	SerousCa	3C	GPL570	GSE12172	ftp://ftp.ncbi.nlm.nih.gov/geo/samples/GSM306nnn/GSM306175/	GSM306175	300306175
ovary	Homo sapiens	SerousCa	SerousCa	3C	GPL570	GSE12172	ftp://ftp.ncbi.nlm.nih.gov/geo/samples/GSM306nnn/GSM306174/	GSM306174	300306174
ovary	Homo sapiens	SerousCa	SerousCa	3C	GPL570	GSE12172	ftp://ftp.ncbi.nlm.nih.gov/geo/samples/GSM306nnn/GSM306171/	GSM306171	300306171
ovary	Homo sapiens	SerousCa	SerousCa	3C	GPL570	GSE12172	ftp://ftp.ncbi.nlm.nih.gov/geo/samples/GSM306nnn/GSM306167/	GSM306167	300306167
ovary	Homo sapiens	SerousCa	SerousCa	3C	GPL570	GSE12172	ftp://ftp.ncbi.nlm.nih.gov/geo/samples/GSM306nnn/GSM306166/	GSM306166	300306166
ovary	Homo sapiens	SerousCa	SerousCa	3C	GPL570	GSE12172	ftp://ftp.ncbi.nlm.nih.gov/geo/samples/GSM306nnn/GSM306162/	GSM306162	300306162
ovary	Homo sapiens	SerousCa	SerousCa	3	GPL96	GSE14764	ftp://ftp.ncbi.nlm.nih.gov/geo/samples/GSM368nnn/GSM368740/	GSM368740	300368740
ovary	Homo sapiens	SerousCa	SerousCa	3	GPL96	GSE14764	ftp://ftp.ncbi.nlm.nih.gov/geo/samples/GSM368nnn/GSM368739/	GSM368739	300368739
ovary	Homo sapiens	SerousCa	SerousCa	3	GPL96	GSE14764	ftp://ftp.ncbi.nlm.nih.gov/geo/samples/GSM368nnn/GSM368738/	GSM368738	300368738
ovary	Homo sapiens	SerousCa	SerousCa	3	GPL96	GSE14764	ftp://ftp.ncbi.nlm.nih.gov/geo/samples/GSM368nnn/GSM368737/	GSM368737	300368737
ovary	Homo sapiens	SerousCa	SerousCa	3	GPL96	GSE14764	ftp://ftp.ncbi.nlm.nih.gov/geo/samples/GSM368nnn/GSM368736/	GSM368736	300368736
ovary	Homo sapiens	SerousCa	SerousCa	3	GPL96	GSE14764	ftp://ftp.ncbi.nlm.nih.gov/geo/samples/GSM368nnn/GSM368735/	GSM368735	300368735
ovary	Homo sapiens	SerousCa	SerousCa	3	GPL96	GSE14764	ftp://ftp.ncbi.nlm.nih.gov/geo/samples/GSM368nnn/GSM368734/	GSM368734	300368734
ovary	Homo sapiens	SerousCa	SerousCa	3	GPL96	GSE14764	ftp://ftp.ncbi.nlm.nih.gov/geo/samples/GSM368nnn/GSM368733/	GSM368733	300368733
ovary	Homo sapiens	SerousCa	SerousCa	3	GPL96	GSE14764	ftp://ftp.ncbi.nlm.nih.gov/geo/samples/GSM368nnn/GSM368732/	GSM368732	300368732
ovary	Homo sapiens	SerousCa	SerousCa	3	GPL96	GSE14764	ftp://ftp.ncbi.nlm.nih.gov/geo/samples/GSM368nnn/GSM368731/	GSM368731	300368731
ovary	Homo sapiens	SerousCa	SerousCa	3	GPL96	GSE14764	ftp://ftp.ncbi.nlm.nih.gov/geo/samples/GSM368nnn/GSM368730/	GSM368730	300368730
ovary	Homo sapiens	SerousCa	SerousCa	3	GPL96	GSE14764	ftp://ftp.ncbi.nlm.nih.gov/geo/samples/GSM368nnn/GSM368729/	GSM368729	300368729
ovary	Homo sapiens	SerousCa	SerousCa	3	GPL96	GSE14764	ftp://ftp.ncbi.nlm.nih.gov/geo/samples/GSM368nnn/GSM368728/	GSM368728	300368728
ovary	Homo sapiens	SerousCa	SerousCa	3	GPL96	GSE14764	ftp://ftp.ncbi.nlm.nih.gov/geo/samples/GSM368nnn/GSM368727/	GSM368727	300368727
ovary	Homo sapiens	SerousCa	SerousCa	3	GPL96	GSE14764	ftp://ftp.ncbi.nlm.nih.gov/geo/samples/GSM368nnn/GSM368726/	GSM368726	300368726
ovary	Homo sapiens	SerousCa	SerousCa	3	GPL96	GSE14764	ftp://ftp.ncbi.nlm.nih.gov/geo/samples/GSM368nnn/GSM368725/	GSM368725	300368725
ovary	Homo sapiens	SerousCa	SerousCa	3	GPL96	GSE14764	ftp://ftp.ncbi.nlm.nih.gov/geo/samples/GSM368nnn/GSM368724/	GSM368724	300368724
ovary	Homo sapiens	SerousCa	SerousCa	3	GPL96	GSE14764	ftp://ftp.ncbi.nlm.nih.gov/geo/samples/GSM368nnn/GSM368723/	GSM368723	300368723
ovary	Homo sapiens	SerousCa	SerousCa	3	GPL96	GSE14764	ftp://ftp.ncbi.nlm.nih.gov/geo/samples/GSM368nnn/GSM368722/	GSM368722	300368722
ovary	Homo sapiens	SerousCa	SerousCa	3	GPL96	GSE14764	ftp://ftp.ncbi.nlm.nih.gov/geo/samples/GSM368nnn/GSM368721/	GSM368721	300368721
ovary	Homo sapiens	SerousCa	SerousCa	3	GPL96	GSE14764	ftp://ftp.ncbi.nlm.nih.gov/geo/samples/GSM368nnn/GSM368717/	GSM368717	300368717
ovary	Homo sapiens	SerousCa	SerousCa	3	GPL96	GSE14764	ftp://ftp.ncbi.nlm.nih.gov/geo/samples/GSM368nnn/GSM368716/	GSM368716	300368716
ovary	Homo sapiens	SerousCa	SerousCa	3	GPL96	GSE14764	ftp://ftp.ncbi.nlm.nih.gov/geo/samples/GSM368nnn/GSM368715/	GSM368715	300368715
ovary	Homo sapiens	SerousCa	SerousCa	3	GPL96	GSE14764	ftp://ftp.ncbi.nlm.nih.gov/geo/samples/GSM368nnn/GSM368714/	GSM368714	300368714
ovary	Homo sapiens	SerousCa	SerousCa	3	GPL96	GSE14764	ftp://ftp.ncbi.nlm.nih.gov/geo/samples/GSM368nnn/GSM368713/	GSM368713	300368713
ovary	Homo sapiens	SerousCa	SerousCa	3	GPL96	GSE14764	ftp://ftp.ncbi.nlm.nih.gov/geo/samples/GSM368nnn/GSM368711/	GSM368711	300368711
ovary	Homo sapiens	SerousCa	SerousCa	3	GPL96	GSE14764	ftp://ftp.ncbi.nlm.nih.gov/geo/samples/GSM368nnn/GSM368710/	GSM368710	300368710
ovary	Homo sapiens	SerousCa	SerousCa	3	GPL96	GSE14764	ftp://ftp.ncbi.nlm.nih.gov/geo/samples/GSM368nnn/GSM368709/	GSM368709	300368709
ovary	Homo sapiens	SerousCa	SerousCa	3	GPL96	GSE14764	ftp://ftp.ncbi.nlm.nih.gov/geo/samples/GSM368nnn/GSM368708/	GSM368708	300368708
ovary	Homo sapiens	SerousCa	SerousCa	3	GPL96	GSE14764	ftp://ftp.ncbi.nlm.nih.gov/geo/samples/GSM368nnn/GSM368707/	GSM368707	300368707
ovary	Homo sapiens	SerousCa	SerousCa	3	GPL96	GSE14764	ftp://ftp.ncbi.nlm.nih.gov/geo/samples/GSM368nnn/GSM368706/	GSM368706	300368706
ovary	Homo sapiens	SerousCa	SerousCa	3	GPL96	GSE14764	ftp://ftp.ncbi.nlm.nih.gov/geo/samples/GSM368nnn/GSM368705/	GSM368705	300368705
ovary	Homo sapiens	SerousCa	SerousCa	4	GPL96	GSE14764	ftp://ftp.ncbi.nlm.nih.gov/geo/samples/GSM368nnn/GSM368720/	GSM368720	300368720
ovary	Homo sapiens	SerousCa	SerousCa	4	GPL96	GSE14764	ftp://ftp.ncbi.nlm.nih.gov/geo/samples/GSM368nnn/GSM368661/	GSM368661	300368661
ovary	Homo sapiens	SerousCa	SerousCa	3	GPL96	GSE14764	ftp://ftp.ncbi.nlm.nih.gov/geo/samples/GSM368nnn/GSM368719/	GSM368719	300368719
ovary	Homo sapiens	SerousCa	SerousCa	1A	GPL96	GSE14764	ftp://ftp.ncbi.nlm.nih.gov/geo/samples/GSM368nnn/GSM368667/	GSM368667	300368667
ovary	Homo sapiens	SerousCa	SerousCa	1C	GPL96	GSE14764	ftp://ftp.ncbi.nlm.nih.gov/geo/samples/GSM368nnn/GSM368682/	GSM368682	300368682
ovary	Homo sapiens	SerousCa	SerousCa	2C	GPL96	GSE14764	ftp://ftp.ncbi.nlm.nih.gov/geo/samples/GSM368nnn/GSM368677/	GSM368677	300368677
ovary	Homo sapiens	SerousCa	SerousCa	3B	GPL96	GSE14764	ftp://ftp.ncbi.nlm.nih.gov/geo/samples/GSM368nnn/GSM368696/	GSM368696	300368696
ovary	Homo sapiens	SerousCa	SerousCa	3B	GPL96	GSE14764	ftp://ftp.ncbi.nlm.nih.gov/geo/samples/GSM368nnn/GSM368694/	GSM368694	300368694
ovary	Homo sapiens	SerousCa	SerousCa	3B	GPL96	GSE14764	ftp://ftp.ncbi.nlm.nih.gov/geo/samples/GSM368nnn/GSM368693/	GSM368693	300368693
ovary	Homo sapiens	SerousCa	SerousCa	3C	GPL96	GSE14764	ftp://ftp.ncbi.nlm.nih.gov/geo/samples/GSM368nnn/GSM368704/	GSM368704	300368704
ovary	Homo sapiens	SerousCa	SerousCa	3C	GPL96	GSE14764	ftp://ftp.ncbi.nlm.nih.gov/geo/samples/GSM368nnn/GSM368703/	GSM368703	300368703
ovary	Homo sapiens	SerousCa	SerousCa	3C	GPL96	GSE14764	ftp://ftp.ncbi.nlm.nih.gov/geo/samples/GSM368nnn/GSM368701/	GSM368701	300368701
ovary	Homo sapiens	SerousCa	SerousCa	3C	GPL96	GSE14764	ftp://ftp.ncbi.nlm.nih.gov/geo/samples/GSM368nnn/GSM368700/	GSM368700	300368700
ovary	Homo sapiens	SerousCa	SerousCa	3C	GPL96	GSE14764	ftp://ftp.ncbi.nlm.nih.gov/geo/samples/GSM368nnn/GSM368699/	GSM368699	300368699
ovary	Homo sapiens	SerousCa	SerousCa	3C	GPL96	GSE14764	ftp://ftp.ncbi.nlm.nih.gov/geo/samples/GSM368nnn/GSM368698/	GSM368698	300368698
ovary	Homo sapiens	SerousCa	SerousCa	3C	GPL96	GSE14764	ftp://ftp.ncbi.nlm.nih.gov/geo/samples/GSM368nnn/GSM368697/	GSM368697	300368697
ovary	Homo sapiens	SerousCa	SerousCa	3C	GPL96	GSE14764	ftp://ftp.ncbi.nlm.nih.gov/geo/samples/GSM368nnn/GSM368695/	GSM368695	300368695
ovary	Homo sapiens	SerousCa	SerousCa	3C	GPL96	GSE14764	ftp://ftp.ncbi.nlm.nih.gov/geo/samples/GSM368nnn/GSM368692/	GSM368692	300368692
ovary	Homo sapiens	SerousCa	SerousCa	3C	GPL96	GSE14764	ftp://ftp.ncbi.nlm.nih.gov/geo/samples/GSM368nnn/GSM368691/	GSM368691	300368691
ovary	Homo sapiens	SerousCa	SerousCa	3C	GPL96	GSE14764	ftp://ftp.ncbi.nlm.nih.gov/geo/samples/GSM368nnn/GSM368690/	GSM368690	300368690
ovary	Homo sapiens	SerousCa	SerousCa	3C	GPL96	GSE14764	ftp://ftp.ncbi.nlm.nih.gov/geo/samples/GSM368nnn/GSM368689/	GSM368689	300368689
ovary	Homo sapiens	SerousCa	SerousCa	3C	GPL96	GSE14764	ftp://ftp.ncbi.nlm.nih.gov/geo/samples/GSM368nnn/GSM368685/	GSM368685	300368685
ovary	Homo sapiens	SerousCa	SerousCa	3C	GPL96	GSE14764	ftp://ftp.ncbi.nlm.nih.gov/geo/samples/GSM368nnn/GSM368683/	GSM368683	300368683
ovary	Homo sapiens	SerousCa	SerousCa	3C	GPL96	GSE14764	ftp://ftp.ncbi.nlm.nih.gov/geo/samples/GSM368nnn/GSM368681/	GSM368681	300368681
ovary	Homo sapiens	SerousCa	SerousCa	3C	GPL96	GSE14764	ftp://ftp.ncbi.nlm.nih.gov/geo/samples/GSM368nnn/GSM368680/	GSM368680	300368680
ovary	Homo sapiens	SerousCa	SerousCa	3C	GPL96	GSE14764	ftp://ftp.ncbi.nlm.nih.gov/geo/samples/GSM368nnn/GSM368679/	GSM368679	300368679
ovary	Homo sapiens	SerousCa	SerousCa	3C	GPL96	GSE14764	ftp://ftp.ncbi.nlm.nih.gov/geo/samples/GSM368nnn/GSM368678/	GSM368678	300368678
ovary	Homo sapiens	SerousCa	SerousCa	3C	GPL96	GSE14764	ftp://ftp.ncbi.nlm.nih.gov/geo/samples/GSM368nnn/GSM368675/	GSM368675	300368675
ovary	Homo sapiens	SerousCa	SerousCa	3C	GPL96	GSE14764	ftp://ftp.ncbi.nlm.nih.gov/geo/samples/GSM368nnn/GSM368674/	GSM368674	300368674
ovary	Homo sapiens	SerousCa	SerousCa	3C	GPL96	GSE14764	ftp://ftp.ncbi.nlm.nih.gov/geo/samples/GSM368nnn/GSM368673/	GSM368673	300368673
ovary	Homo sapiens	SerousCa	SerousCa	3C	GPL96	GSE14764	ftp://ftp.ncbi.nlm.nih.gov/geo/samples/GSM368nnn/GSM368671/	GSM368671	300368671
ovary	Homo sapiens	SerousCa	SerousCa	3C	GPL96	GSE14764	ftp://ftp.ncbi.nlm.nih.gov/geo/samples/GSM368nnn/GSM368670/	GSM368670	300368670
ovary	Homo sapiens	SerousCa	SerousCa	3C	GPL96	GSE14764	ftp://ftp.ncbi.nlm.nih.gov/geo/samples/GSM368nnn/GSM368668/	GSM368668	300368668
ovary	Homo sapiens	SerousCa	SerousCa	3C	GPL96	GSE14764	ftp://ftp.ncbi.nlm.nih.gov/geo/samples/GSM368nnn/GSM368666/	GSM368666	300368666
ovary	Homo sapiens	SerousCa	SerousCa	3C	GPL96	GSE14764	ftp://ftp.ncbi.nlm.nih.gov/geo/samples/GSM368nnn/GSM368665/	GSM368665	300368665
ovary	Homo sapiens	SerousCa	SerousCa	3C	GPL96	GSE14764	ftp://ftp.ncbi.nlm.nih.gov/geo/samples/GSM368nnn/GSM368664/	GSM368664	300368664
ovary	Homo sapiens	SerousCa	SerousCa	3C	GPL96	GSE14764	ftp://ftp.ncbi.nlm.nih.gov/geo/samples/GSM368nnn/GSM368662/	GSM368662	300368662
ovary	Homo sapiens	SerousCa	SerousCa	4	GPL6480	GSE17260	ftp://ftp.ncbi.nlm.nih.gov/geo/samples/GSM432nnn/GSM432330/	GSM432330	300432330
ovary	Homo sapiens	SerousCa	SerousCa	4	GPL6480	GSE17260	ftp://ftp.ncbi.nlm.nih.gov/geo/samples/GSM432nnn/GSM432328/	GSM432328	300432328
ovary	Homo sapiens	SerousCa	SerousCa	4	GPL6480	GSE17260	ftp://ftp.ncbi.nlm.nih.gov/geo/samples/GSM432nnn/GSM432326/	GSM432326	300432326
ovary	Homo sapiens	SerousCa	SerousCa	4	GPL6480	GSE17260	ftp://ftp.ncbi.nlm.nih.gov/geo/samples/GSM432nnn/GSM432323/	GSM432323	300432323
ovary	Homo sapiens	SerousCa	SerousCa	4	GPL6480	GSE17260	ftp://ftp.ncbi.nlm.nih.gov/geo/samples/GSM432nnn/GSM432322/	GSM432322	300432322
ovary	Homo sapiens	SerousCa	SerousCa	4	GPL6480	GSE17260	ftp://ftp.ncbi.nlm.nih.gov/geo/samples/GSM432nnn/GSM432320/	GSM432320	300432320
ovary	Homo sapiens	SerousCa	SerousCa	4	GPL6480	GSE17260	ftp://ftp.ncbi.nlm.nih.gov/geo/samples/GSM432nnn/GSM432307/	GSM432307	300432307
ovary	Homo sapiens	SerousCa	SerousCa	4	GPL6480	GSE17260	ftp://ftp.ncbi.nlm.nih.gov/geo/samples/GSM432nnn/GSM432300/	GSM432300	300432300
ovary	Homo sapiens	SerousCa	SerousCa	4	GPL6480	GSE17260	ftp://ftp.ncbi.nlm.nih.gov/geo/samples/GSM432nnn/GSM432299/	GSM432299	300432299
ovary	Homo sapiens	SerousCa	SerousCa	4	GPL6480	GSE17260	ftp://ftp.ncbi.nlm.nih.gov/geo/samples/GSM432nnn/GSM432287/	GSM432287	300432287
ovary	Homo sapiens	SerousCa	SerousCa	4	GPL6480	GSE17260	ftp://ftp.ncbi.nlm.nih.gov/geo/samples/GSM432nnn/GSM432273/	GSM432273	300432273
ovary	Homo sapiens	SerousCa	SerousCa	4	GPL6480	GSE17260	ftp://ftp.ncbi.nlm.nih.gov/geo/samples/GSM432nnn/GSM432272/	GSM432272	300432272
ovary	Homo sapiens	SerousCa	SerousCa	4	GPL6480	GSE17260	ftp://ftp.ncbi.nlm.nih.gov/geo/samples/GSM432nnn/GSM432271/	GSM432271	300432271
ovary	Homo sapiens	SerousCa	SerousCa	4	GPL6480	GSE17260	ftp://ftp.ncbi.nlm.nih.gov/geo/samples/GSM432nnn/GSM432254/	GSM432254	300432254
ovary	Homo sapiens	SerousCa	SerousCa	4	GPL6480	GSE17260	ftp://ftp.ncbi.nlm.nih.gov/geo/samples/GSM432nnn/GSM432252/	GSM432252	300432252
ovary	Homo sapiens	SerousCa	SerousCa	4	GPL6480	GSE17260	ftp://ftp.ncbi.nlm.nih.gov/geo/samples/GSM432nnn/GSM432239/	GSM432239	300432239
ovary	Homo sapiens	SerousCa	SerousCa	4	GPL6480	GSE17260	ftp://ftp.ncbi.nlm.nih.gov/geo/samples/GSM432nnn/GSM432221/	GSM432221	300432221
ovary	Homo sapiens	SerousCa	SerousCa	3A	GPL6480	GSE17260	ftp://ftp.ncbi.nlm.nih.gov/geo/samples/GSM432nnn/GSM432321/	GSM432321	300432321
ovary	Homo sapiens	SerousCa	SerousCa	3A	GPL6480	GSE17260	ftp://ftp.ncbi.nlm.nih.gov/geo/samples/GSM432nnn/GSM432315/	GSM432315	300432315
ovary	Homo sapiens	SerousCa	SerousCa	3A	GPL6480	GSE17260	ftp://ftp.ncbi.nlm.nih.gov/geo/samples/GSM432nnn/GSM432313/	GSM432313	300432313
ovary	Homo sapiens	SerousCa	SerousCa	3A	GPL6480	GSE17260	ftp://ftp.ncbi.nlm.nih.gov/geo/samples/GSM432nnn/GSM432248/	GSM432248	300432248
ovary	Homo sapiens	SerousCa	SerousCa	3A	GPL6480	GSE17260	ftp://ftp.ncbi.nlm.nih.gov/geo/samples/GSM432nnn/GSM432246/	GSM432246	300432246
ovary	Homo sapiens	SerousCa	SerousCa	3A	GPL6480	GSE17260	ftp://ftp.ncbi.nlm.nih.gov/geo/samples/GSM432nnn/GSM432230/	GSM432230	300432230
ovary	Homo sapiens	SerousCa	SerousCa	3B	GPL6480	GSE17260	ftp://ftp.ncbi.nlm.nih.gov/geo/samples/GSM432nnn/GSM432327/	GSM432327	300432327
ovary	Homo sapiens	SerousCa	SerousCa	3B	GPL6480	GSE17260	ftp://ftp.ncbi.nlm.nih.gov/geo/samples/GSM432nnn/GSM432325/	GSM432325	300432325
ovary	Homo sapiens	SerousCa	SerousCa	3B	GPL6480	GSE17260	ftp://ftp.ncbi.nlm.nih.gov/geo/samples/GSM432nnn/GSM432316/	GSM432316	300432316
ovary	Homo sapiens	SerousCa	SerousCa	3B	GPL6480	GSE17260	ftp://ftp.ncbi.nlm.nih.gov/geo/samples/GSM432nnn/GSM432314/	GSM432314	300432314
ovary	Homo sapiens	SerousCa	SerousCa	3B	GPL6480	GSE17260	ftp://ftp.ncbi.nlm.nih.gov/geo/samples/GSM432nnn/GSM432312/	GSM432312	300432312
ovary	Homo sapiens	SerousCa	SerousCa	3B	GPL6480	GSE17260	ftp://ftp.ncbi.nlm.nih.gov/geo/samples/GSM432nnn/GSM432301/	GSM432301	300432301
ovary	Homo sapiens	SerousCa	SerousCa	3B	GPL6480	GSE17260	ftp://ftp.ncbi.nlm.nih.gov/geo/samples/GSM432nnn/GSM432291/	GSM432291	300432291
ovary	Homo sapiens	SerousCa	SerousCa	3B	GPL6480	GSE17260	ftp://ftp.ncbi.nlm.nih.gov/geo/samples/GSM432nnn/GSM432289/	GSM432289	300432289
ovary	Homo sapiens	SerousCa	SerousCa	3B	GPL6480	GSE17260	ftp://ftp.ncbi.nlm.nih.gov/geo/samples/GSM432nnn/GSM432286/	GSM432286	300432286
ovary	Homo sapiens	SerousCa	SerousCa	3B	GPL6480	GSE17260	ftp://ftp.ncbi.nlm.nih.gov/geo/samples/GSM432nnn/GSM432284/	GSM432284	300432284
ovary	Homo sapiens	SerousCa	SerousCa	3B	GPL6480	GSE17260	ftp://ftp.ncbi.nlm.nih.gov/geo/samples/GSM432nnn/GSM432267/	GSM432267	300432267
ovary	Homo sapiens	SerousCa	SerousCa	3B	GPL6480	GSE17260	ftp://ftp.ncbi.nlm.nih.gov/geo/samples/GSM432nnn/GSM432264/	GSM432264	300432264
ovary	Homo sapiens	SerousCa	SerousCa	3B	GPL6480	GSE17260	ftp://ftp.ncbi.nlm.nih.gov/geo/samples/GSM432nnn/GSM432262/	GSM432262	300432262
ovary	Homo sapiens	SerousCa	SerousCa	3B	GPL6480	GSE17260	ftp://ftp.ncbi.nlm.nih.gov/geo/samples/GSM432nnn/GSM432259/	GSM432259	300432259
ovary	Homo sapiens	SerousCa	SerousCa	3B	GPL6480	GSE17260	ftp://ftp.ncbi.nlm.nih.gov/geo/samples/GSM432nnn/GSM432256/	GSM432256	300432256
ovary	Homo sapiens	SerousCa	SerousCa	3B	GPL6480	GSE17260	ftp://ftp.ncbi.nlm.nih.gov/geo/samples/GSM432nnn/GSM432233/	GSM432233	300432233
ovary	Homo sapiens	SerousCa	SerousCa	3B	GPL6480	GSE17260	ftp://ftp.ncbi.nlm.nih.gov/geo/samples/GSM432nnn/GSM432227/	GSM432227	300432227
ovary	Homo sapiens	SerousCa	SerousCa	3B	GPL6480	GSE17260	ftp://ftp.ncbi.nlm.nih.gov/geo/samples/GSM432nnn/GSM432225/	GSM432225	300432225
ovary	Homo sapiens	SerousCa	SerousCa	3C	GPL6480	GSE17260	ftp://ftp.ncbi.nlm.nih.gov/geo/samples/GSM432nnn/GSM432329/	GSM432329	300432329
ovary	Homo sapiens	SerousCa	SerousCa	3C	GPL6480	GSE17260	ftp://ftp.ncbi.nlm.nih.gov/geo/samples/GSM432nnn/GSM432324/	GSM432324	300432324
ovary	Homo sapiens	SerousCa	SerousCa	3C	GPL6480	GSE17260	ftp://ftp.ncbi.nlm.nih.gov/geo/samples/GSM432nnn/GSM432319/	GSM432319	300432319
ovary	Homo sapiens	SerousCa	SerousCa	3C	GPL6480	GSE17260	ftp://ftp.ncbi.nlm.nih.gov/geo/samples/GSM432nnn/GSM432318/	GSM432318	300432318
ovary	Homo sapiens	SerousCa	SerousCa	3C	GPL6480	GSE17260	ftp://ftp.ncbi.nlm.nih.gov/geo/samples/GSM432nnn/GSM432317/	GSM432317	300432317
ovary	Homo sapiens	SerousCa	SerousCa	3C	GPL6480	GSE17260	ftp://ftp.ncbi.nlm.nih.gov/geo/samples/GSM432nnn/GSM432311/	GSM432311	300432311
ovary	Homo sapiens	SerousCa	SerousCa	3C	GPL6480	GSE17260	ftp://ftp.ncbi.nlm.nih.gov/geo/samples/GSM432nnn/GSM432310/	GSM432310	300432310
ovary	Homo sapiens	SerousCa	SerousCa	3C	GPL6480	GSE17260	ftp://ftp.ncbi.nlm.nih.gov/geo/samples/GSM432nnn/GSM432309/	GSM432309	300432309
ovary	Homo sapiens	SerousCa	SerousCa	3C	GPL6480	GSE17260	ftp://ftp.ncbi.nlm.nih.gov/geo/samples/GSM432nnn/GSM432308/	GSM432308	300432308
ovary	Homo sapiens	SerousCa	SerousCa	3C	GPL6480	GSE17260	ftp://ftp.ncbi.nlm.nih.gov/geo/samples/GSM432nnn/GSM432306/	GSM432306	300432306
ovary	Homo sapiens	SerousCa	SerousCa	3C	GPL6480	GSE17260	ftp://ftp.ncbi.nlm.nih.gov/geo/samples/GSM432nnn/GSM432305/	GSM432305	300432305
ovary	Homo sapiens	SerousCa	SerousCa	3C	GPL6480	GSE17260	ftp://ftp.ncbi.nlm.nih.gov/geo/samples/GSM432nnn/GSM432304/	GSM432304	300432304
ovary	Homo sapiens	SerousCa	SerousCa	3C	GPL6480	GSE17260	ftp://ftp.ncbi.nlm.nih.gov/geo/samples/GSM432nnn/GSM432303/	GSM432303	300432303
ovary	Homo sapiens	SerousCa	SerousCa	3C	GPL6480	GSE17260	ftp://ftp.ncbi.nlm.nih.gov/geo/samples/GSM432nnn/GSM432302/	GSM432302	300432302
ovary	Homo sapiens	SerousCa	SerousCa	3C	GPL6480	GSE17260	ftp://ftp.ncbi.nlm.nih.gov/geo/samples/GSM432nnn/GSM432298/	GSM432298	300432298
ovary	Homo sapiens	SerousCa	SerousCa	3C	GPL6480	GSE17260	ftp://ftp.ncbi.nlm.nih.gov/geo/samples/GSM432nnn/GSM432297/	GSM432297	300432297
ovary	Homo sapiens	SerousCa	SerousCa	3C	GPL6480	GSE17260	ftp://ftp.ncbi.nlm.nih.gov/geo/samples/GSM432nnn/GSM432296/	GSM432296	300432296
ovary	Homo sapiens	SerousCa	SerousCa	3C	GPL6480	GSE17260	ftp://ftp.ncbi.nlm.nih.gov/geo/samples/GSM432nnn/GSM432295/	GSM432295	300432295
ovary	Homo sapiens	SerousCa	SerousCa	3C	GPL6480	GSE17260	ftp://ftp.ncbi.nlm.nih.gov/geo/samples/GSM432nnn/GSM432294/	GSM432294	300432294
ovary	Homo sapiens	SerousCa	SerousCa	3C	GPL6480	GSE17260	ftp://ftp.ncbi.nlm.nih.gov/geo/samples/GSM432nnn/GSM432293/	GSM432293	300432293
ovary	Homo sapiens	SerousCa	SerousCa	3C	GPL6480	GSE17260	ftp://ftp.ncbi.nlm.nih.gov/geo/samples/GSM432nnn/GSM432292/	GSM432292	300432292
ovary	Homo sapiens	SerousCa	SerousCa	3C	GPL6480	GSE17260	ftp://ftp.ncbi.nlm.nih.gov/geo/samples/GSM432nnn/GSM432290/	GSM432290	300432290
ovary	Homo sapiens	SerousCa	SerousCa	3C	GPL6480	GSE17260	ftp://ftp.ncbi.nlm.nih.gov/geo/samples/GSM432nnn/GSM432288/	GSM432288	300432288
ovary	Homo sapiens	SerousCa	SerousCa	3C	GPL6480	GSE17260	ftp://ftp.ncbi.nlm.nih.gov/geo/samples/GSM432nnn/GSM432285/	GSM432285	300432285
ovary	Homo sapiens	SerousCa	SerousCa	3C	GPL6480	GSE17260	ftp://ftp.ncbi.nlm.nih.gov/geo/samples/GSM432nnn/GSM432283/	GSM432283	300432283
ovary	Homo sapiens	SerousCa	SerousCa	3C	GPL6480	GSE17260	ftp://ftp.ncbi.nlm.nih.gov/geo/samples/GSM432nnn/GSM432282/	GSM432282	300432282
ovary	Homo sapiens	SerousCa	SerousCa	3C	GPL6480	GSE17260	ftp://ftp.ncbi.nlm.nih.gov/geo/samples/GSM432nnn/GSM432281/	GSM432281	300432281
ovary	Homo sapiens	SerousCa	SerousCa	3C	GPL6480	GSE17260	ftp://ftp.ncbi.nlm.nih.gov/geo/samples/GSM432nnn/GSM432280/	GSM432280	300432280
ovary	Homo sapiens	SerousCa	SerousCa	3C	GPL6480	GSE17260	ftp://ftp.ncbi.nlm.nih.gov/geo/samples/GSM432nnn/GSM432279/	GSM432279	300432279
ovary	Homo sapiens	SerousCa	SerousCa	3C	GPL6480	GSE17260	ftp://ftp.ncbi.nlm.nih.gov/geo/samples/GSM432nnn/GSM432278/	GSM432278	300432278
ovary	Homo sapiens	SerousCa	SerousCa	3C	GPL6480	GSE17260	ftp://ftp.ncbi.nlm.nih.gov/geo/samples/GSM432nnn/GSM432277/	GSM432277	300432277
ovary	Homo sapiens	SerousCa	SerousCa	3C	GPL6480	GSE17260	ftp://ftp.ncbi.nlm.nih.gov/geo/samples/GSM432nnn/GSM432276/	GSM432276	300432276
ovary	Homo sapiens	SerousCa	SerousCa	3C	GPL6480	GSE17260	ftp://ftp.ncbi.nlm.nih.gov/geo/samples/GSM432nnn/GSM432275/	GSM432275	300432275
ovary	Homo sapiens	SerousCa	SerousCa	3C	GPL6480	GSE17260	ftp://ftp.ncbi.nlm.nih.gov/geo/samples/GSM432nnn/GSM432274/	GSM432274	300432274
ovary	Homo sapiens	SerousCa	SerousCa	3C	GPL6480	GSE17260	ftp://ftp.ncbi.nlm.nih.gov/geo/samples/GSM432nnn/GSM432270/	GSM432270	300432270
ovary	Homo sapiens	SerousCa	SerousCa	3C	GPL6480	GSE17260	ftp://ftp.ncbi.nlm.nih.gov/geo/samples/GSM432nnn/GSM432269/	GSM432269	300432269
ovary	Homo sapiens	SerousCa	SerousCa	3C	GPL6480	GSE17260	ftp://ftp.ncbi.nlm.nih.gov/geo/samples/GSM432nnn/GSM432268/	GSM432268	300432268
ovary	Homo sapiens	SerousCa	SerousCa	3C	GPL6480	GSE17260	ftp://ftp.ncbi.nlm.nih.gov/geo/samples/GSM432nnn/GSM432266/	GSM432266	300432266
ovary	Homo sapiens	SerousCa	SerousCa	3C	GPL6480	GSE17260	ftp://ftp.ncbi.nlm.nih.gov/geo/samples/GSM432nnn/GSM432265/	GSM432265	300432265
ovary	Homo sapiens	SerousCa	SerousCa	3C	GPL6480	GSE17260	ftp://ftp.ncbi.nlm.nih.gov/geo/samples/GSM432nnn/GSM432263/	GSM432263	300432263
ovary	Homo sapiens	SerousCa	SerousCa	3C	GPL6480	GSE17260	ftp://ftp.ncbi.nlm.nih.gov/geo/samples/GSM432nnn/GSM432261/	GSM432261	300432261
ovary	Homo sapiens	SerousCa	SerousCa	3C	GPL6480	GSE17260	ftp://ftp.ncbi.nlm.nih.gov/geo/samples/GSM432nnn/GSM432260/	GSM432260	300432260
ovary	Homo sapiens	SerousCa	SerousCa	3C	GPL6480	GSE17260	ftp://ftp.ncbi.nlm.nih.gov/geo/samples/GSM432nnn/GSM432258/	GSM432258	300432258
ovary	Homo sapiens	SerousCa	SerousCa	3C	GPL6480	GSE17260	ftp://ftp.ncbi.nlm.nih.gov/geo/samples/GSM432nnn/GSM432257/	GSM432257	300432257
ovary	Homo sapiens	SerousCa	SerousCa	3C	GPL6480	GSE17260	ftp://ftp.ncbi.nlm.nih.gov/geo/samples/GSM432nnn/GSM432255/	GSM432255	300432255
ovary	Homo sapiens	SerousCa	SerousCa	3C	GPL6480	GSE17260	ftp://ftp.ncbi.nlm.nih.gov/geo/samples/GSM432nnn/GSM432253/	GSM432253	300432253
ovary	Homo sapiens	SerousCa	SerousCa	3C	GPL6480	GSE17260	ftp://ftp.ncbi.nlm.nih.gov/geo/samples/GSM432nnn/GSM432251/	GSM432251	300432251
ovary	Homo sapiens	SerousCa	SerousCa	3C	GPL6480	GSE17260	ftp://ftp.ncbi.nlm.nih.gov/geo/samples/GSM432nnn/GSM432250/	GSM432250	300432250
ovary	Homo sapiens	SerousCa	SerousCa	3C	GPL6480	GSE17260	ftp://ftp.ncbi.nlm.nih.gov/geo/samples/GSM432nnn/GSM432249/	GSM432249	300432249
ovary	Homo sapiens	SerousCa	SerousCa	3C	GPL6480	GSE17260	ftp://ftp.ncbi.nlm.nih.gov/geo/samples/GSM432nnn/GSM432247/	GSM432247	300432247
ovary	Homo sapiens	SerousCa	SerousCa	3C	GPL6480	GSE17260	ftp://ftp.ncbi.nlm.nih.gov/geo/samples/GSM432nnn/GSM432245/	GSM432245	300432245
ovary	Homo sapiens	SerousCa	SerousCa	3C	GPL6480	GSE17260	ftp://ftp.ncbi.nlm.nih.gov/geo/samples/GSM432nnn/GSM432244/	GSM432244	300432244
ovary	Homo sapiens	SerousCa	SerousCa	3C	GPL6480	GSE17260	ftp://ftp.ncbi.nlm.nih.gov/geo/samples/GSM432nnn/GSM432243/	GSM432243	300432243
ovary	Homo sapiens	SerousCa	SerousCa	3C	GPL6480	GSE17260	ftp://ftp.ncbi.nlm.nih.gov/geo/samples/GSM432nnn/GSM432242/	GSM432242	300432242
ovary	Homo sapiens	SerousCa	SerousCa	3C	GPL6480	GSE17260	ftp://ftp.ncbi.nlm.nih.gov/geo/samples/GSM432nnn/GSM432240/	GSM432240	300432240
ovary	Homo sapiens	SerousCa	SerousCa	3C	GPL6480	GSE17260	ftp://ftp.ncbi.nlm.nih.gov/geo/samples/GSM432nnn/GSM432238/	GSM432238	300432238
ovary	Homo sapiens	SerousCa	SerousCa	3C	GPL6480	GSE17260	ftp://ftp.ncbi.nlm.nih.gov/geo/samples/GSM432nnn/GSM432237/	GSM432237	300432237
ovary	Homo sapiens	SerousCa	SerousCa	3C	GPL6480	GSE17260	ftp://ftp.ncbi.nlm.nih.gov/geo/samples/GSM432nnn/GSM432236/	GSM432236	300432236
ovary	Homo sapiens	SerousCa	SerousCa	3C	GPL6480	GSE17260	ftp://ftp.ncbi.nlm.nih.gov/geo/samples/GSM432nnn/GSM432235/	GSM432235	300432235
ovary	Homo sapiens	SerousCa	SerousCa	3C	GPL6480	GSE17260	ftp://ftp.ncbi.nlm.nih.gov/geo/samples/GSM432nnn/GSM432234/	GSM432234	300432234
ovary	Homo sapiens	SerousCa	SerousCa	3C	GPL6480	GSE17260	ftp://ftp.ncbi.nlm.nih.gov/geo/samples/GSM432nnn/GSM432232/	GSM432232	300432232
ovary	Homo sapiens	SerousCa	SerousCa	3C	GPL6480	GSE17260	ftp://ftp.ncbi.nlm.nih.gov/geo/samples/GSM432nnn/GSM432231/	GSM432231	300432231
ovary	Homo sapiens	SerousCa	SerousCa	3C	GPL6480	GSE17260	ftp://ftp.ncbi.nlm.nih.gov/geo/samples/GSM432nnn/GSM432229/	GSM432229	300432229
ovary	Homo sapiens	SerousCa	SerousCa	3C	GPL6480	GSE17260	ftp://ftp.ncbi.nlm.nih.gov/geo/samples/GSM432nnn/GSM432228/	GSM432228	300432228
ovary	Homo sapiens	SerousCa	SerousCa	3C	GPL6480	GSE17260	ftp://ftp.ncbi.nlm.nih.gov/geo/samples/GSM432nnn/GSM432226/	GSM432226	300432226
ovary	Homo sapiens	SerousCa	SerousCa	3C	GPL6480	GSE17260	ftp://ftp.ncbi.nlm.nih.gov/geo/samples/GSM432nnn/GSM432224/	GSM432224	300432224
ovary	Homo sapiens	SerousCa	SerousCa	3C	GPL6480	GSE17260	ftp://ftp.ncbi.nlm.nih.gov/geo/samples/GSM432nnn/GSM432223/	GSM432223	300432223
ovary	Homo sapiens	SerousCa	SerousCa	3C	GPL6480	GSE17260	ftp://ftp.ncbi.nlm.nih.gov/geo/samples/GSM432nnn/GSM432222/	GSM432222	300432222
ovary	Homo sapiens	SerousCa	SerousCa	3C	GPL6480	GSE17260	ftp://ftp.ncbi.nlm.nih.gov/geo/samples/GSM432nnn/GSM432220/	GSM432220	300432220
ovary	Homo sapiens	SerousCa	SerousCa	4	GPL570	GSE20565	ftp://ftp.ncbi.nlm.nih.gov/geo/samples/GSM516nnn/GSM516808/	GSM516808	300516808
ovary	Homo sapiens	SerousCa	SerousCa	4	GPL570	GSE20565	ftp://ftp.ncbi.nlm.nih.gov/geo/samples/GSM516nnn/GSM516804/	GSM516804	300516804
ovary	Homo sapiens	SerousCa	SerousCa	4	GPL570	GSE20565	ftp://ftp.ncbi.nlm.nih.gov/geo/samples/GSM516nnn/GSM516801/	GSM516801	300516801
ovary	Homo sapiens	SerousCa	SerousCa	4	GPL570	GSE20565	ftp://ftp.ncbi.nlm.nih.gov/geo/samples/GSM516nnn/GSM516799/	GSM516799	300516799
ovary	Homo sapiens	SerousCa	SerousCa	4	GPL570	GSE20565	ftp://ftp.ncbi.nlm.nih.gov/geo/samples/GSM516nnn/GSM516779/	GSM516779	300516779
ovary	Homo sapiens	SerousCa	SerousCa	4	GPL570	GSE20565	ftp://ftp.ncbi.nlm.nih.gov/geo/samples/GSM516nnn/GSM516770/	GSM516770	300516770
ovary	Homo sapiens	SerousCa	SerousCa	4	GPL570	GSE20565	ftp://ftp.ncbi.nlm.nih.gov/geo/samples/GSM516nnn/GSM516726/	GSM516726	300516726
ovary	Homo sapiens	SerousCa	SerousCa	4	GPL570	GSE20565	ftp://ftp.ncbi.nlm.nih.gov/geo/samples/GSM516nnn/GSM516700/	GSM516700	300516700
ovary	Homo sapiens	SerousCa	SerousCa	4	GPL570	GSE20565	ftp://ftp.ncbi.nlm.nih.gov/geo/samples/GSM516nnn/GSM516699/	GSM516699	300516699
ovary	Homo sapiens	SerousCa	SerousCa	4	GPL570	GSE20565	ftp://ftp.ncbi.nlm.nih.gov/geo/samples/GSM516nnn/GSM516698/	GSM516698	300516698
ovary	Homo sapiens	SerousCa	SerousCa	4	GPL570	GSE20565	ftp://ftp.ncbi.nlm.nih.gov/geo/samples/GSM516nnn/GSM516691/	GSM516691	300516691
ovary	Homo sapiens	SerousCa	SerousCa	4	GPL570	GSE20565	ftp://ftp.ncbi.nlm.nih.gov/geo/samples/GSM516nnn/GSM516681/	GSM516681	300516681
ovary	Homo sapiens	SerousCa	SerousCa	1A	GPL570	GSE20565	ftp://ftp.ncbi.nlm.nih.gov/geo/samples/GSM516nnn/GSM516805/	GSM516805	300516805
ovary	Homo sapiens	SerousCa	SerousCa	1A	GPL570	GSE20565	ftp://ftp.ncbi.nlm.nih.gov/geo/samples/GSM516nnn/GSM516697/	GSM516697	300516697
ovary	Homo sapiens	SerousCa	SerousCa	1B	GPL570	GSE20565	ftp://ftp.ncbi.nlm.nih.gov/geo/samples/GSM516nnn/GSM516733/	GSM516733	300516733
ovary	Homo sapiens	SerousCa	SerousCa	1B	GPL570	GSE20565	ftp://ftp.ncbi.nlm.nih.gov/geo/samples/GSM516nnn/GSM516688/	GSM516688	300516688
ovary	Homo sapiens	SerousCa	SerousCa	1B	GPL570	GSE20565	ftp://ftp.ncbi.nlm.nih.gov/geo/samples/GSM516nnn/GSM516687/	GSM516687	300516687
ovary	Homo sapiens	SerousCa	SerousCa	1B	GPL570	GSE20565	ftp://ftp.ncbi.nlm.nih.gov/geo/samples/GSM516nnn/GSM516678/	GSM516678	300516678
ovary	Homo sapiens	SerousCa	SerousCa	1C	GPL570	GSE20565	ftp://ftp.ncbi.nlm.nih.gov/geo/samples/GSM516nnn/GSM516813/	GSM516813	300516813
ovary	Homo sapiens	SerousCa	SerousCa	1C	GPL570	GSE20565	ftp://ftp.ncbi.nlm.nih.gov/geo/samples/GSM516nnn/GSM516780/	GSM516780	300516780
ovary	Homo sapiens	SerousCa	SerousCa	1C	GPL570	GSE20565	ftp://ftp.ncbi.nlm.nih.gov/geo/samples/GSM516nnn/GSM516706/	GSM516706	300516706
ovary	Homo sapiens	SerousCa	SerousCa	2A	GPL570	GSE20565	ftp://ftp.ncbi.nlm.nih.gov/geo/samples/GSM516nnn/GSM516811/	GSM516811	300516811
ovary	Homo sapiens	SerousCa	SerousCa	2B	GPL570	GSE20565	ftp://ftp.ncbi.nlm.nih.gov/geo/samples/GSM516nnn/GSM516755/	GSM516755	300516755
ovary	Homo sapiens	SerousCa	SerousCa	2B	GPL570	GSE20565	ftp://ftp.ncbi.nlm.nih.gov/geo/samples/GSM516nnn/GSM516731/	GSM516731	300516731
ovary	Homo sapiens	SerousCa	SerousCa	2B	GPL570	GSE20565	ftp://ftp.ncbi.nlm.nih.gov/geo/samples/GSM516nnn/GSM516694/	GSM516694	300516694
ovary	Homo sapiens	SerousCa	SerousCa	2C	GPL570	GSE20565	ftp://ftp.ncbi.nlm.nih.gov/geo/samples/GSM516nnn/GSM516789/	GSM516789	300516789
ovary	Homo sapiens	SerousCa	SerousCa	3A	GPL570	GSE20565	ftp://ftp.ncbi.nlm.nih.gov/geo/samples/GSM516nnn/GSM516787/	GSM516787	300516787
ovary	Homo sapiens	SerousCa	SerousCa	3A	GPL570	GSE20565	ftp://ftp.ncbi.nlm.nih.gov/geo/samples/GSM516nnn/GSM516771/	GSM516771	300516771
ovary	Homo sapiens	SerousCa	SerousCa	3B	GPL570	GSE20565	ftp://ftp.ncbi.nlm.nih.gov/geo/samples/GSM516nnn/GSM516750/	GSM516750	300516750
ovary	Homo sapiens	SerousCa	SerousCa	3C	GPL570	GSE20565	ftp://ftp.ncbi.nlm.nih.gov/geo/samples/GSM516nnn/GSM516814/	GSM516814	300516814
ovary	Homo sapiens	SerousCa	SerousCa	3C	GPL570	GSE20565	ftp://ftp.ncbi.nlm.nih.gov/geo/samples/GSM516nnn/GSM516803/	GSM516803	300516803
ovary	Homo sapiens	SerousCa	SerousCa	3C	GPL570	GSE20565	ftp://ftp.ncbi.nlm.nih.gov/geo/samples/GSM516nnn/GSM516802/	GSM516802	300516802
ovary	Homo sapiens	SerousCa	SerousCa	3C	GPL570	GSE20565	ftp://ftp.ncbi.nlm.nih.gov/geo/samples/GSM516nnn/GSM516798/	GSM516798	300516798
ovary	Homo sapiens	SerousCa	SerousCa	3C	GPL570	GSE20565	ftp://ftp.ncbi.nlm.nih.gov/geo/samples/GSM516nnn/GSM516797/	GSM516797	300516797
ovary	Homo sapiens	SerousCa	SerousCa	3C	GPL570	GSE20565	ftp://ftp.ncbi.nlm.nih.gov/geo/samples/GSM516nnn/GSM516795/	GSM516795	300516795
ovary	Homo sapiens	SerousCa	SerousCa	3C	GPL570	GSE20565	ftp://ftp.ncbi.nlm.nih.gov/geo/samples/GSM516nnn/GSM516786/	GSM516786	300516786
ovary	Homo sapiens	SerousCa	SerousCa	3C	GPL570	GSE20565	ftp://ftp.ncbi.nlm.nih.gov/geo/samples/GSM516nnn/GSM516784/	GSM516784	300516784
ovary	Homo sapiens	SerousCa	SerousCa	3C	GPL570	GSE20565	ftp://ftp.ncbi.nlm.nih.gov/geo/samples/GSM516nnn/GSM516783/	GSM516783	300516783
ovary	Homo sapiens	SerousCa	SerousCa	3C	GPL570	GSE20565	ftp://ftp.ncbi.nlm.nih.gov/geo/samples/GSM516nnn/GSM516782/	GSM516782	300516782
ovary	Homo sapiens	SerousCa	SerousCa	3C	GPL570	GSE20565	ftp://ftp.ncbi.nlm.nih.gov/geo/samples/GSM516nnn/GSM516777/	GSM516777	300516777
ovary	Homo sapiens	SerousCa	SerousCa	3C	GPL570	GSE20565	ftp://ftp.ncbi.nlm.nih.gov/geo/samples/GSM516nnn/GSM516776/	GSM516776	300516776
ovary	Homo sapiens	SerousCa	SerousCa	3C	GPL570	GSE20565	ftp://ftp.ncbi.nlm.nih.gov/geo/samples/GSM516nnn/GSM516772/	GSM516772	300516772
ovary	Homo sapiens	SerousCa	SerousCa	3C	GPL570	GSE20565	ftp://ftp.ncbi.nlm.nih.gov/geo/samples/GSM516nnn/GSM516765/	GSM516765	300516765
ovary	Homo sapiens	SerousCa	SerousCa	3C	GPL570	GSE20565	ftp://ftp.ncbi.nlm.nih.gov/geo/samples/GSM516nnn/GSM516763/	GSM516763	300516763
ovary	Homo sapiens	SerousCa	SerousCa	3C	GPL570	GSE20565	ftp://ftp.ncbi.nlm.nih.gov/geo/samples/GSM516nnn/GSM516762/	GSM516762	300516762
ovary	Homo sapiens	SerousCa	SerousCa	3C	GPL570	GSE20565	ftp://ftp.ncbi.nlm.nih.gov/geo/samples/GSM516nnn/GSM516761/	GSM516761	300516761
ovary	Homo sapiens	SerousCa	SerousCa	3C	GPL570	GSE20565	ftp://ftp.ncbi.nlm.nih.gov/geo/samples/GSM516nnn/GSM516760/	GSM516760	300516760
ovary	Homo sapiens	SerousCa	SerousCa	3C	GPL570	GSE20565	ftp://ftp.ncbi.nlm.nih.gov/geo/samples/GSM516nnn/GSM516758/	GSM516758	300516758
ovary	Homo sapiens	SerousCa	SerousCa	3C	GPL570	GSE20565	ftp://ftp.ncbi.nlm.nih.gov/geo/samples/GSM516nnn/GSM516749/	GSM516749	300516749
ovary	Homo sapiens	SerousCa	SerousCa	3C	GPL570	GSE20565	ftp://ftp.ncbi.nlm.nih.gov/geo/samples/GSM516nnn/GSM516745/	GSM516745	300516745
ovary	Homo sapiens	SerousCa	SerousCa	3C	GPL570	GSE20565	ftp://ftp.ncbi.nlm.nih.gov/geo/samples/GSM516nnn/GSM516742/	GSM516742	300516742
ovary	Homo sapiens	SerousCa	SerousCa	3C	GPL570	GSE20565	ftp://ftp.ncbi.nlm.nih.gov/geo/samples/GSM516nnn/GSM516739/	GSM516739	300516739
ovary	Homo sapiens	SerousCa	SerousCa	3C	GPL570	GSE20565	ftp://ftp.ncbi.nlm.nih.gov/geo/samples/GSM516nnn/GSM516734/	GSM516734	300516734
ovary	Homo sapiens	SerousCa	SerousCa	3C	GPL570	GSE20565	ftp://ftp.ncbi.nlm.nih.gov/geo/samples/GSM516nnn/GSM516730/	GSM516730	300516730
ovary	Homo sapiens	SerousCa	SerousCa	3C	GPL570	GSE20565	ftp://ftp.ncbi.nlm.nih.gov/geo/samples/GSM516nnn/GSM516727/	GSM516727	300516727
ovary	Homo sapiens	SerousCa	SerousCa	3C	GPL570	GSE20565	ftp://ftp.ncbi.nlm.nih.gov/geo/samples/GSM516nnn/GSM516725/	GSM516725	300516725
ovary	Homo sapiens	SerousCa	SerousCa	3C	GPL570	GSE20565	ftp://ftp.ncbi.nlm.nih.gov/geo/samples/GSM516nnn/GSM516724/	GSM516724	300516724
ovary	Homo sapiens	SerousCa	SerousCa	3C	GPL570	GSE20565	ftp://ftp.ncbi.nlm.nih.gov/geo/samples/GSM516nnn/GSM516723/	GSM516723	300516723
ovary	Homo sapiens	SerousCa	SerousCa	3C	GPL570	GSE20565	ftp://ftp.ncbi.nlm.nih.gov/geo/samples/GSM516nnn/GSM516715/	GSM516715	300516715
ovary	Homo sapiens	SerousCa	SerousCa	3C	GPL570	GSE20565	ftp://ftp.ncbi.nlm.nih.gov/geo/samples/GSM516nnn/GSM516710/	GSM516710	300516710
ovary	Homo sapiens	SerousCa	SerousCa	3C	GPL570	GSE20565	ftp://ftp.ncbi.nlm.nih.gov/geo/samples/GSM516nnn/GSM516709/	GSM516709	300516709
ovary	Homo sapiens	SerousCa	SerousCa	3C	GPL570	GSE20565	ftp://ftp.ncbi.nlm.nih.gov/geo/samples/GSM516nnn/GSM516708/	GSM516708	300516708
ovary	Homo sapiens	SerousCa	SerousCa	3C	GPL570	GSE20565	ftp://ftp.ncbi.nlm.nih.gov/geo/samples/GSM516nnn/GSM516707/	GSM516707	300516707
ovary	Homo sapiens	SerousCa	SerousCa	3C	GPL570	GSE20565	ftp://ftp.ncbi.nlm.nih.gov/geo/samples/GSM516nnn/GSM516704/	GSM516704	300516704
ovary	Homo sapiens	SerousCa	SerousCa	3C	GPL570	GSE20565	ftp://ftp.ncbi.nlm.nih.gov/geo/samples/GSM516nnn/GSM516690/	GSM516690	300516690
ovary	Homo sapiens	SerousCa	SerousCa	3C	GPL570	GSE20565	ftp://ftp.ncbi.nlm.nih.gov/geo/samples/GSM516nnn/GSM516685/	GSM516685	300516685
ovary	Homo sapiens	SerousCa	SerousCa	3C	GPL570	GSE20565	ftp://ftp.ncbi.nlm.nih.gov/geo/samples/GSM516nnn/GSM516684/	GSM516684	300516684
ovary	Homo sapiens	SerousCa	SerousCa	3C	GPL570	GSE20565	ftp://ftp.ncbi.nlm.nih.gov/geo/samples/GSM516nnn/GSM516683/	GSM516683	300516683
ovary	Homo sapiens	SerousCa	SerousCa	3C	GPL570	GSE20565	ftp://ftp.ncbi.nlm.nih.gov/geo/samples/GSM516nnn/GSM516680/	GSM516680	300516680
ovary	Homo sapiens	SerousCa	SerousCa	4	GPL570	GSE23391	ftp://ftp.ncbi.nlm.nih.gov/geo/samples/GSM573nnn/GSM573678/	GSM573678	300573678
ovary	Homo sapiens	SerousCa	SerousCa	3C	GPL570	GSE23391	ftp://ftp.ncbi.nlm.nih.gov/geo/samples/GSM573nnn/GSM573680/	GSM573680	300573680
ovary	Homo sapiens	SerousCa	SerousCa	3C	GPL570	GSE23391	ftp://ftp.ncbi.nlm.nih.gov/geo/samples/GSM573nnn/GSM573679/	GSM573679	300573679
ovary	Homo sapiens	SerousCa	SerousCa	4	GPL570	GSE26193	ftp://ftp.ncbi.nlm.nih.gov/geo/samples/GSM643nnn/GSM643035/	GSM643035	300643035
ovary	Homo sapiens	SerousCa	SerousCa	4	GPL570	GSE26193	ftp://ftp.ncbi.nlm.nih.gov/geo/samples/GSM643nnn/GSM643028/	GSM643028	300643028
ovary	Homo sapiens	SerousCa	SerousCa	4	GPL570	GSE26193	ftp://ftp.ncbi.nlm.nih.gov/geo/samples/GSM643nnn/GSM643011/	GSM643011	300643011
ovary	Homo sapiens	SerousCa	SerousCa	4	GPL570	GSE26193	ftp://ftp.ncbi.nlm.nih.gov/geo/samples/GSM643nnn/GSM643006/	GSM643006	300643006
ovary	Homo sapiens	SerousCa	SerousCa	4	GPL570	GSE26193	ftp://ftp.ncbi.nlm.nih.gov/geo/samples/GSM642nnn/GSM642974/	GSM642974	300642974
ovary	Homo sapiens	SerousCa	SerousCa	4	GPL570	GSE26193	ftp://ftp.ncbi.nlm.nih.gov/geo/samples/GSM642nnn/GSM642969/	GSM642969	300642969
ovary	Homo sapiens	SerousCa	SerousCa	4	GPL570	GSE26193	ftp://ftp.ncbi.nlm.nih.gov/geo/samples/GSM642nnn/GSM642951/	GSM642951	300642951
ovary	Homo sapiens	SerousCa	SerousCa	4	GPL570	GSE26193	ftp://ftp.ncbi.nlm.nih.gov/geo/samples/GSM642nnn/GSM642949/	GSM642949	300642949
ovary	Homo sapiens	SerousCa	SerousCa	4	GPL570	GSE26193	ftp://ftp.ncbi.nlm.nih.gov/geo/samples/GSM642nnn/GSM642948/	GSM642948	300642948
ovary	Homo sapiens	SerousCa	SerousCa	4	GPL570	GSE26193	ftp://ftp.ncbi.nlm.nih.gov/geo/samples/GSM642nnn/GSM642947/	GSM642947	300642947
ovary	Homo sapiens	SerousCa	SerousCa	4	GPL570	GSE26193	ftp://ftp.ncbi.nlm.nih.gov/geo/samples/GSM642nnn/GSM642944/	GSM642944	300642944
ovary	Homo sapiens	SerousCa	SerousCa	4	GPL570	GSE26193	ftp://ftp.ncbi.nlm.nih.gov/geo/samples/GSM642nnn/GSM642936/	GSM642936	300642936
ovary	Homo sapiens	SerousCa	SerousCa	1A	GPL570	GSE26193	ftp://ftp.ncbi.nlm.nih.gov/geo/samples/GSM642nnn/GSM642967/	GSM642967	300642967
ovary	Homo sapiens	SerousCa	SerousCa	1A	GPL570	GSE26193	ftp://ftp.ncbi.nlm.nih.gov/geo/samples/GSM642nnn/GSM642946/	GSM642946	300642946
ovary	Homo sapiens	SerousCa	SerousCa	1B	GPL570	GSE26193	ftp://ftp.ncbi.nlm.nih.gov/geo/samples/GSM642nnn/GSM642984/	GSM642984	300642984
ovary	Homo sapiens	SerousCa	SerousCa	1B	GPL570	GSE26193	ftp://ftp.ncbi.nlm.nih.gov/geo/samples/GSM642nnn/GSM642980/	GSM642980	300642980
ovary	Homo sapiens	SerousCa	SerousCa	1B	GPL570	GSE26193	ftp://ftp.ncbi.nlm.nih.gov/geo/samples/GSM642nnn/GSM642941/	GSM642941	300642941
ovary	Homo sapiens	SerousCa	SerousCa	1B	GPL570	GSE26193	ftp://ftp.ncbi.nlm.nih.gov/geo/samples/GSM642nnn/GSM642940/	GSM642940	300642940
ovary	Homo sapiens	SerousCa	SerousCa	1B	GPL570	GSE26193	ftp://ftp.ncbi.nlm.nih.gov/geo/samples/GSM642nnn/GSM642933/	GSM642933	300642933
ovary	Homo sapiens	SerousCa	SerousCa	1C	GPL570	GSE26193	ftp://ftp.ncbi.nlm.nih.gov/geo/samples/GSM643nnn/GSM643037/	GSM643037	300643037
ovary	Homo sapiens	SerousCa	SerousCa	1C	GPL570	GSE26193	ftp://ftp.ncbi.nlm.nih.gov/geo/samples/GSM642nnn/GSM642957/	GSM642957	300642957
ovary	Homo sapiens	SerousCa	SerousCa	2A	GPL570	GSE26193	ftp://ftp.ncbi.nlm.nih.gov/geo/samples/GSM642nnn/GSM642987/	GSM642987	300642987
ovary	Homo sapiens	SerousCa	SerousCa	2A	GPL570	GSE26193	ftp://ftp.ncbi.nlm.nih.gov/geo/samples/GSM643nnn/GSM643036/	GSM643036	300643036
ovary	Homo sapiens	SerousCa	SerousCa	2B	GPL570	GSE26193	ftp://ftp.ncbi.nlm.nih.gov/geo/samples/GSM642nnn/GSM642994/	GSM642994	300642994
ovary	Homo sapiens	SerousCa	SerousCa	2B	GPL570	GSE26193	ftp://ftp.ncbi.nlm.nih.gov/geo/samples/GSM642nnn/GSM642979/	GSM642979	300642979
ovary	Homo sapiens	SerousCa	SerousCa	2B	GPL570	GSE26193	ftp://ftp.ncbi.nlm.nih.gov/geo/samples/GSM642nnn/GSM642945/	GSM642945	300642945
ovary	Homo sapiens	SerousCa	SerousCa	2C	GPL570	GSE26193	ftp://ftp.ncbi.nlm.nih.gov/geo/samples/GSM643nnn/GSM643022/	GSM643022	300643022
ovary	Homo sapiens	SerousCa	SerousCa	3A	GPL570	GSE26193	ftp://ftp.ncbi.nlm.nih.gov/geo/samples/GSM643nnn/GSM643020/	GSM643020	300643020
ovary	Homo sapiens	SerousCa	SerousCa	3A	GPL570	GSE26193	ftp://ftp.ncbi.nlm.nih.gov/geo/samples/GSM643nnn/GSM643007/	GSM643007	300643007
ovary	Homo sapiens	SerousCa	SerousCa	3B	GPL570	GSE26193	ftp://ftp.ncbi.nlm.nih.gov/geo/samples/GSM642nnn/GSM642992/	GSM642992	300642992
ovary	Homo sapiens	SerousCa	SerousCa	3B	GPL570	GSE26193	ftp://ftp.ncbi.nlm.nih.gov/geo/samples/GSM642nnn/GSM642988/	GSM642988	300642988
ovary	Homo sapiens	SerousCa	SerousCa	3C	GPL570	GSE26193	ftp://ftp.ncbi.nlm.nih.gov/geo/samples/GSM643nnn/GSM643038/	GSM643038	300643038
ovary	Homo sapiens	SerousCa	SerousCa	3C	GPL570	GSE26193	ftp://ftp.ncbi.nlm.nih.gov/geo/samples/GSM643nnn/GSM643027/	GSM643027	300643027
ovary	Homo sapiens	SerousCa	SerousCa	3C	GPL570	GSE26193	ftp://ftp.ncbi.nlm.nih.gov/geo/samples/GSM643nnn/GSM643026/	GSM643026	300643026
ovary	Homo sapiens	SerousCa	SerousCa	3C	GPL570	GSE26193	ftp://ftp.ncbi.nlm.nih.gov/geo/samples/GSM643nnn/GSM643024/	GSM643024	300643024
ovary	Homo sapiens	SerousCa	SerousCa	3C	GPL570	GSE26193	ftp://ftp.ncbi.nlm.nih.gov/geo/samples/GSM643nnn/GSM643019/	GSM643019	300643019
ovary	Homo sapiens	SerousCa	SerousCa	3C	GPL570	GSE26193	ftp://ftp.ncbi.nlm.nih.gov/geo/samples/GSM643nnn/GSM643017/	GSM643017	300643017
ovary	Homo sapiens	SerousCa	SerousCa	3C	GPL570	GSE26193	ftp://ftp.ncbi.nlm.nih.gov/geo/samples/GSM643nnn/GSM643016/	GSM643016	300643016
ovary	Homo sapiens	SerousCa	SerousCa	3C	GPL570	GSE26193	ftp://ftp.ncbi.nlm.nih.gov/geo/samples/GSM643nnn/GSM643015/	GSM643015	300643015
ovary	Homo sapiens	SerousCa	SerousCa	3C	GPL570	GSE26193	ftp://ftp.ncbi.nlm.nih.gov/geo/samples/GSM643nnn/GSM643014/	GSM643014	300643014
ovary	Homo sapiens	SerousCa	SerousCa	3C	GPL570	GSE26193	ftp://ftp.ncbi.nlm.nih.gov/geo/samples/GSM643nnn/GSM643012/	GSM643012	300643012
ovary	Homo sapiens	SerousCa	SerousCa	3C	GPL570	GSE26193	ftp://ftp.ncbi.nlm.nih.gov/geo/samples/GSM643nnn/GSM643010/	GSM643010	300643010
ovary	Homo sapiens	SerousCa	SerousCa	3C	GPL570	GSE26193	ftp://ftp.ncbi.nlm.nih.gov/geo/samples/GSM643nnn/GSM643009/	GSM643009	300643009
ovary	Homo sapiens	SerousCa	SerousCa	3C	GPL570	GSE26193	ftp://ftp.ncbi.nlm.nih.gov/geo/samples/GSM643nnn/GSM643008/	GSM643008	300643008
ovary	Homo sapiens	SerousCa	SerousCa	3C	GPL570	GSE26193	ftp://ftp.ncbi.nlm.nih.gov/geo/samples/GSM643nnn/GSM643002/	GSM643002	300643002
ovary	Homo sapiens	SerousCa	SerousCa	3C	GPL570	GSE26193	ftp://ftp.ncbi.nlm.nih.gov/geo/samples/GSM643nnn/GSM643000/	GSM643000	300643000
ovary	Homo sapiens	SerousCa	SerousCa	3C	GPL570	GSE26193	ftp://ftp.ncbi.nlm.nih.gov/geo/samples/GSM642nnn/GSM642999/	GSM642999	300642999
ovary	Homo sapiens	SerousCa	SerousCa	3C	GPL570	GSE26193	ftp://ftp.ncbi.nlm.nih.gov/geo/samples/GSM642nnn/GSM642998/	GSM642998	300642998
ovary	Homo sapiens	SerousCa	SerousCa	3C	GPL570	GSE26193	ftp://ftp.ncbi.nlm.nih.gov/geo/samples/GSM642nnn/GSM642997/	GSM642997	300642997
ovary	Homo sapiens	SerousCa	SerousCa	3C	GPL570	GSE26193	ftp://ftp.ncbi.nlm.nih.gov/geo/samples/GSM642nnn/GSM642996/	GSM642996	300642996
ovary	Homo sapiens	SerousCa	SerousCa	3C	GPL570	GSE26193	ftp://ftp.ncbi.nlm.nih.gov/geo/samples/GSM642nnn/GSM642991/	GSM642991	300642991
ovary	Homo sapiens	SerousCa	SerousCa	3C	GPL570	GSE26193	ftp://ftp.ncbi.nlm.nih.gov/geo/samples/GSM642nnn/GSM642989/	GSM642989	300642989
ovary	Homo sapiens	SerousCa	SerousCa	3C	GPL570	GSE26193	ftp://ftp.ncbi.nlm.nih.gov/geo/samples/GSM642nnn/GSM642985/	GSM642985	300642985
ovary	Homo sapiens	SerousCa	SerousCa	3C	GPL570	GSE26193	ftp://ftp.ncbi.nlm.nih.gov/geo/samples/GSM642nnn/GSM642983/	GSM642983	300642983
ovary	Homo sapiens	SerousCa	SerousCa	3C	GPL570	GSE26193	ftp://ftp.ncbi.nlm.nih.gov/geo/samples/GSM642nnn/GSM642981/	GSM642981	300642981
ovary	Homo sapiens	SerousCa	SerousCa	3C	GPL570	GSE26193	ftp://ftp.ncbi.nlm.nih.gov/geo/samples/GSM642nnn/GSM642978/	GSM642978	300642978
ovary	Homo sapiens	SerousCa	SerousCa	3C	GPL570	GSE26193	ftp://ftp.ncbi.nlm.nih.gov/geo/samples/GSM642nnn/GSM642976/	GSM642976	300642976
ovary	Homo sapiens	SerousCa	SerousCa	3C	GPL570	GSE26193	ftp://ftp.ncbi.nlm.nih.gov/geo/samples/GSM642nnn/GSM642973/	GSM642973	300642973
ovary	Homo sapiens	SerousCa	SerousCa	3C	GPL570	GSE26193	ftp://ftp.ncbi.nlm.nih.gov/geo/samples/GSM642nnn/GSM642972/	GSM642972	300642972
ovary	Homo sapiens	SerousCa	SerousCa	3C	GPL570	GSE26193	ftp://ftp.ncbi.nlm.nih.gov/geo/samples/GSM642nnn/GSM642968/	GSM642968	300642968
ovary	Homo sapiens	SerousCa	SerousCa	3C	GPL570	GSE26193	ftp://ftp.ncbi.nlm.nih.gov/geo/samples/GSM642nnn/GSM642966/	GSM642966	300642966
ovary	Homo sapiens	SerousCa	SerousCa	3C	GPL570	GSE26193	ftp://ftp.ncbi.nlm.nih.gov/geo/samples/GSM642nnn/GSM642964/	GSM642964	300642964
ovary	Homo sapiens	SerousCa	SerousCa	3C	GPL570	GSE26193	ftp://ftp.ncbi.nlm.nih.gov/geo/samples/GSM642nnn/GSM642961/	GSM642961	300642961
ovary	Homo sapiens	SerousCa	SerousCa	3C	GPL570	GSE26193	ftp://ftp.ncbi.nlm.nih.gov/geo/samples/GSM642nnn/GSM642960/	GSM642960	300642960
ovary	Homo sapiens	SerousCa	SerousCa	3C	GPL570	GSE26193	ftp://ftp.ncbi.nlm.nih.gov/geo/samples/GSM642nnn/GSM642959/	GSM642959	300642959
ovary	Homo sapiens	SerousCa	SerousCa	3C	GPL570	GSE26193	ftp://ftp.ncbi.nlm.nih.gov/geo/samples/GSM642nnn/GSM642958/	GSM642958	300642958
ovary	Homo sapiens	SerousCa	SerousCa	3C	GPL570	GSE26193	ftp://ftp.ncbi.nlm.nih.gov/geo/samples/GSM642nnn/GSM642956/	GSM642956	300642956
ovary	Homo sapiens	SerousCa	SerousCa	3C	GPL570	GSE26193	ftp://ftp.ncbi.nlm.nih.gov/geo/samples/GSM642nnn/GSM642955/	GSM642955	300642955
ovary	Homo sapiens	SerousCa	SerousCa	3C	GPL570	GSE26193	ftp://ftp.ncbi.nlm.nih.gov/geo/samples/GSM642nnn/GSM642953/	GSM642953	300642953
ovary	Homo sapiens	SerousCa	SerousCa	3C	GPL570	GSE26193	ftp://ftp.ncbi.nlm.nih.gov/geo/samples/GSM642nnn/GSM642943/	GSM642943	300642943
ovary	Homo sapiens	SerousCa	SerousCa	3C	GPL570	GSE26193	ftp://ftp.ncbi.nlm.nih.gov/geo/samples/GSM642nnn/GSM642939/	GSM642939	300642939
ovary	Homo sapiens	SerousCa	SerousCa	3C	GPL570	GSE26193	ftp://ftp.ncbi.nlm.nih.gov/geo/samples/GSM642nnn/GSM642938/	GSM642938	300642938
ovary	Homo sapiens	SerousCa	SerousCa	3C	GPL570	GSE26193	ftp://ftp.ncbi.nlm.nih.gov/geo/samples/GSM642nnn/GSM642937/	GSM642937	300642937
ovary	Homo sapiens	SerousCa	SerousCa	3C	GPL570	GSE26193	ftp://ftp.ncbi.nlm.nih.gov/geo/samples/GSM642nnn/GSM642935/	GSM642935	300642935
ovary	Homo sapiens	SerousCa	SerousCa	3A	GPL570	GSE30161	ftp://ftp.ncbi.nlm.nih.gov/geo/samples/GSM746nnn/GSM746903/	GSM746903	300746903
ovary	Homo sapiens	SerousCa	SerousCa	3A	GPL570	GSE30161	ftp://ftp.ncbi.nlm.nih.gov/geo/samples/GSM746nnn/GSM746890/	GSM746890	300746890
ovary	Homo sapiens	SerousCa	SerousCa	3A	GPL570	GSE30161	ftp://ftp.ncbi.nlm.nih.gov/geo/samples/GSM746nnn/GSM746879/	GSM746879	300746879
ovary	Homo sapiens	SerousCa	SerousCa	3A	GPL570	GSE30161	ftp://ftp.ncbi.nlm.nih.gov/geo/samples/GSM746nnn/GSM746866/	GSM746866	300746866
ovary	Homo sapiens	SerousCa	SerousCa	3B	GPL570	GSE30161	ftp://ftp.ncbi.nlm.nih.gov/geo/samples/GSM746nnn/GSM746913/	GSM746913	300746913
ovary	Homo sapiens	SerousCa	SerousCa	3B	GPL570	GSE30161	ftp://ftp.ncbi.nlm.nih.gov/geo/samples/GSM746nnn/GSM746910/	GSM746910	300746910
ovary	Homo sapiens	SerousCa	SerousCa	3B	GPL570	GSE30161	ftp://ftp.ncbi.nlm.nih.gov/geo/samples/GSM746nnn/GSM746907/	GSM746907	300746907
ovary	Homo sapiens	SerousCa	SerousCa	3B	GPL570	GSE30161	ftp://ftp.ncbi.nlm.nih.gov/geo/samples/GSM746nnn/GSM746897/	GSM746897	300746897
ovary	Homo sapiens	SerousCa	SerousCa	3B	GPL570	GSE30161	ftp://ftp.ncbi.nlm.nih.gov/geo/samples/GSM746nnn/GSM746891/	GSM746891	300746891
ovary	Homo sapiens	SerousCa	SerousCa	3B	GPL570	GSE30161	ftp://ftp.ncbi.nlm.nih.gov/geo/samples/GSM746nnn/GSM746882/	GSM746882	300746882
ovary	Homo sapiens	SerousCa	SerousCa	3C	GPL570	GSE30161	ftp://ftp.ncbi.nlm.nih.gov/geo/samples/GSM746nnn/GSM746918/	GSM746918	300746918
ovary	Homo sapiens	SerousCa	SerousCa	3C	GPL570	GSE30161	ftp://ftp.ncbi.nlm.nih.gov/geo/samples/GSM746nnn/GSM746916/	GSM746916	300746916
ovary	Homo sapiens	SerousCa	SerousCa	3C	GPL570	GSE30161	ftp://ftp.ncbi.nlm.nih.gov/geo/samples/GSM746nnn/GSM746915/	GSM746915	300746915
ovary	Homo sapiens	SerousCa	SerousCa	3C	GPL570	GSE30161	ftp://ftp.ncbi.nlm.nih.gov/geo/samples/GSM746nnn/GSM746914/	GSM746914	300746914
ovary	Homo sapiens	SerousCa	SerousCa	3C	GPL570	GSE30161	ftp://ftp.ncbi.nlm.nih.gov/geo/samples/GSM746nnn/GSM746912/	GSM746912	300746912
ovary	Homo sapiens	SerousCa	SerousCa	3C	GPL570	GSE30161	ftp://ftp.ncbi.nlm.nih.gov/geo/samples/GSM746nnn/GSM746911/	GSM746911	300746911
ovary	Homo sapiens	SerousCa	SerousCa	3C	GPL570	GSE30161	ftp://ftp.ncbi.nlm.nih.gov/geo/samples/GSM746nnn/GSM746906/	GSM746906	300746906
ovary	Homo sapiens	SerousCa	SerousCa	3C	GPL570	GSE30161	ftp://ftp.ncbi.nlm.nih.gov/geo/samples/GSM746nnn/GSM746905/	GSM746905	300746905
ovary	Homo sapiens	SerousCa	SerousCa	3C	GPL570	GSE30161	ftp://ftp.ncbi.nlm.nih.gov/geo/samples/GSM746nnn/GSM746904/	GSM746904	300746904
ovary	Homo sapiens	SerousCa	SerousCa	3C	GPL570	GSE30161	ftp://ftp.ncbi.nlm.nih.gov/geo/samples/GSM746nnn/GSM746902/	GSM746902	300746902
ovary	Homo sapiens	SerousCa	SerousCa	3C	GPL570	GSE30161	ftp://ftp.ncbi.nlm.nih.gov/geo/samples/GSM746nnn/GSM746900/	GSM746900	300746900
ovary	Homo sapiens	SerousCa	SerousCa	3C	GPL570	GSE30161	ftp://ftp.ncbi.nlm.nih.gov/geo/samples/GSM746nnn/GSM746899/	GSM746899	300746899
ovary	Homo sapiens	SerousCa	SerousCa	3C	GPL570	GSE30161	ftp://ftp.ncbi.nlm.nih.gov/geo/samples/GSM746nnn/GSM746898/	GSM746898	300746898
ovary	Homo sapiens	SerousCa	SerousCa	3C	GPL570	GSE30161	ftp://ftp.ncbi.nlm.nih.gov/geo/samples/GSM746nnn/GSM746893/	GSM746893	300746893
ovary	Homo sapiens	SerousCa	SerousCa	3C	GPL570	GSE30161	ftp://ftp.ncbi.nlm.nih.gov/geo/samples/GSM746nnn/GSM746892/	GSM746892	300746892
ovary	Homo sapiens	SerousCa	SerousCa	3C	GPL570	GSE30161	ftp://ftp.ncbi.nlm.nih.gov/geo/samples/GSM746nnn/GSM746889/	GSM746889	300746889
ovary	Homo sapiens	SerousCa	SerousCa	3C	GPL570	GSE30161	ftp://ftp.ncbi.nlm.nih.gov/geo/samples/GSM746nnn/GSM746887/	GSM746887	300746887
ovary	Homo sapiens	SerousCa	SerousCa	3C	GPL570	GSE30161	ftp://ftp.ncbi.nlm.nih.gov/geo/samples/GSM746nnn/GSM746886/	GSM746886	300746886
ovary	Homo sapiens	SerousCa	SerousCa	3C	GPL570	GSE30161	ftp://ftp.ncbi.nlm.nih.gov/geo/samples/GSM746nnn/GSM746885/	GSM746885	300746885
ovary	Homo sapiens	SerousCa	SerousCa	3C	GPL570	GSE30161	ftp://ftp.ncbi.nlm.nih.gov/geo/samples/GSM746nnn/GSM746884/	GSM746884	300746884
ovary	Homo sapiens	SerousCa	SerousCa	3C	GPL570	GSE30161	ftp://ftp.ncbi.nlm.nih.gov/geo/samples/GSM746nnn/GSM746880/	GSM746880	300746880
ovary	Homo sapiens	SerousCa	SerousCa	3C	GPL570	GSE30161	ftp://ftp.ncbi.nlm.nih.gov/geo/samples/GSM746nnn/GSM746878/	GSM746878	300746878
ovary	Homo sapiens	SerousCa	SerousCa	3C	GPL570	GSE30161	ftp://ftp.ncbi.nlm.nih.gov/geo/samples/GSM746nnn/GSM746876/	GSM746876	300746876
ovary	Homo sapiens	SerousCa	SerousCa	3C	GPL570	GSE30161	ftp://ftp.ncbi.nlm.nih.gov/geo/samples/GSM746nnn/GSM746875/	GSM746875	300746875
ovary	Homo sapiens	SerousCa	SerousCa	3C	GPL570	GSE30161	ftp://ftp.ncbi.nlm.nih.gov/geo/samples/GSM746nnn/GSM746873/	GSM746873	300746873
ovary	Homo sapiens	SerousCa	SerousCa	3C	GPL570	GSE30161	ftp://ftp.ncbi.nlm.nih.gov/geo/samples/GSM746nnn/GSM746872/	GSM746872	300746872
ovary	Homo sapiens	SerousCa	SerousCa	3C	GPL570	GSE30161	ftp://ftp.ncbi.nlm.nih.gov/geo/samples/GSM746nnn/GSM746871/	GSM746871	300746871
ovary	Homo sapiens	SerousCa	SerousCa	3C	GPL570	GSE30161	ftp://ftp.ncbi.nlm.nih.gov/geo/samples/GSM746nnn/GSM746869/	GSM746869	300746869
ovary	Homo sapiens	SerousCa	SerousCa	3C	GPL570	GSE30161	ftp://ftp.ncbi.nlm.nih.gov/geo/samples/GSM746nnn/GSM746868/	GSM746868	300746868
ovary	Homo sapiens	SerousCa	SerousCa	3C	GPL570	GSE30161	ftp://ftp.ncbi.nlm.nih.gov/geo/samples/GSM746nnn/GSM746867/	GSM746867	300746867
ovary	Homo sapiens	SerousCa	SerousCa	3C	GPL570	GSE30161	ftp://ftp.ncbi.nlm.nih.gov/geo/samples/GSM746nnn/GSM746864/	GSM746864	300746864
ovary	Homo sapiens	SerousCa	SerousCa	3C	GPL570	GSE30161	ftp://ftp.ncbi.nlm.nih.gov/geo/samples/GSM746nnn/GSM746863/	GSM746863	300746863
ovary	Homo sapiens	SerousCa	SerousCa	3C	GPL570	GSE30161	ftp://ftp.ncbi.nlm.nih.gov/geo/samples/GSM746nnn/GSM746862/	GSM746862	300746862
ovary	Homo sapiens	SerousCa	SerousCa	4A	GPL570	GSE30161	ftp://ftp.ncbi.nlm.nih.gov/geo/samples/GSM746nnn/GSM746908/	GSM746908	300746908
ovary	Homo sapiens	SerousCa	SerousCa	4A	GPL570	GSE30161	ftp://ftp.ncbi.nlm.nih.gov/geo/samples/GSM746nnn/GSM746895/	GSM746895	300746895
ovary	Homo sapiens	SerousCa	SerousCa	4A	GPL570	GSE30161	ftp://ftp.ncbi.nlm.nih.gov/geo/samples/GSM746nnn/GSM746877/	GSM746877	300746877
ovary	Homo sapiens	SerousCa	SerousCa	4A	GPL570	GSE30161	ftp://ftp.ncbi.nlm.nih.gov/geo/samples/GSM746nnn/GSM746861/	GSM746861	300746861
ovary	Homo sapiens	SerousCa	SerousCa	1	GPL570	GSE44104	ftp://ftp.ncbi.nlm.nih.gov/geo/samples/GSM1079nnn/GSM1079007/	GSM1079007	301079007
ovary	Homo sapiens	SerousCa	SerousCa	1	GPL570	GSE44104	ftp://ftp.ncbi.nlm.nih.gov/geo/samples/GSM1079nnn/GSM1079006/	GSM1079006	301079006
ovary	Homo sapiens	SerousCa	SerousCa	2	GPL570	GSE44104	ftp://ftp.ncbi.nlm.nih.gov/geo/samples/GSM1079nnn/GSM1079027/	GSM1079027	301079027
ovary	Homo sapiens	SerousCa	SerousCa	2	GPL570	GSE44104	ftp://ftp.ncbi.nlm.nih.gov/geo/samples/GSM1079nnn/GSM1079025/	GSM1079025	301079025
ovary	Homo sapiens	SerousCa	SerousCa	3	GPL570	GSE44104	ftp://ftp.ncbi.nlm.nih.gov/geo/samples/GSM1079nnn/GSM1079031/	GSM1079031	301079031
ovary	Homo sapiens	SerousCa	SerousCa	3	GPL570	GSE44104	ftp://ftp.ncbi.nlm.nih.gov/geo/samples/GSM1079nnn/GSM1079029/	GSM1079029	301079029
ovary	Homo sapiens	SerousCa	SerousCa	3	GPL570	GSE44104	ftp://ftp.ncbi.nlm.nih.gov/geo/samples/GSM1079nnn/GSM1079028/	GSM1079028	301079028
ovary	Homo sapiens	SerousCa	SerousCa	3	GPL570	GSE44104	ftp://ftp.ncbi.nlm.nih.gov/geo/samples/GSM1079nnn/GSM1079024/	GSM1079024	301079024
ovary	Homo sapiens	SerousCa	SerousCa	3	GPL570	GSE44104	ftp://ftp.ncbi.nlm.nih.gov/geo/samples/GSM1079nnn/GSM1079023/	GSM1079023	301079023
ovary	Homo sapiens	SerousCa	SerousCa	3	GPL570	GSE44104	ftp://ftp.ncbi.nlm.nih.gov/geo/samples/GSM1079nnn/GSM1079022/	GSM1079022	301079022
ovary	Homo sapiens	SerousCa	SerousCa	3	GPL570	GSE44104	ftp://ftp.ncbi.nlm.nih.gov/geo/samples/GSM1079nnn/GSM1079021/	GSM1079021	301079021
ovary	Homo sapiens	SerousCa	SerousCa	3	GPL570	GSE44104	ftp://ftp.ncbi.nlm.nih.gov/geo/samples/GSM1079nnn/GSM1079020/	GSM1079020	301079020
ovary	Homo sapiens	SerousCa	SerousCa	3	GPL570	GSE44104	ftp://ftp.ncbi.nlm.nih.gov/geo/samples/GSM1079nnn/GSM1079019/	GSM1079019	301079019
ovary	Homo sapiens	SerousCa	SerousCa	3	GPL570	GSE44104	ftp://ftp.ncbi.nlm.nih.gov/geo/samples/GSM1079nnn/GSM1079018/	GSM1079018	301079018
ovary	Homo sapiens	SerousCa	SerousCa	3	GPL570	GSE44104	ftp://ftp.ncbi.nlm.nih.gov/geo/samples/GSM1079nnn/GSM1079017/	GSM1079017	301079017
ovary	Homo sapiens	SerousCa	SerousCa	3	GPL570	GSE44104	ftp://ftp.ncbi.nlm.nih.gov/geo/samples/GSM1079nnn/GSM1079016/	GSM1079016	301079016
ovary	Homo sapiens	SerousCa	SerousCa	3	GPL570	GSE44104	ftp://ftp.ncbi.nlm.nih.gov/geo/samples/GSM1079nnn/GSM1079015/	GSM1079015	301079015
ovary	Homo sapiens	SerousCa	SerousCa	3	GPL570	GSE44104	ftp://ftp.ncbi.nlm.nih.gov/geo/samples/GSM1079nnn/GSM1079014/	GSM1079014	301079014
ovary	Homo sapiens	SerousCa	SerousCa	3	GPL570	GSE44104	ftp://ftp.ncbi.nlm.nih.gov/geo/samples/GSM1079nnn/GSM1079013/	GSM1079013	301079013
ovary	Homo sapiens	SerousCa	SerousCa	3	GPL570	GSE44104	ftp://ftp.ncbi.nlm.nih.gov/geo/samples/GSM1079nnn/GSM1079012/	GSM1079012	301079012
ovary	Homo sapiens	SerousCa	SerousCa	3	GPL570	GSE44104	ftp://ftp.ncbi.nlm.nih.gov/geo/samples/GSM1079nnn/GSM1079011/	GSM1079011	301079011
ovary	Homo sapiens	SerousCa	SerousCa	3	GPL570	GSE44104	ftp://ftp.ncbi.nlm.nih.gov/geo/samples/GSM1079nnn/GSM1079010/	GSM1079010	301079010
ovary	Homo sapiens	SerousCa	SerousCa	3	GPL570	GSE44104	ftp://ftp.ncbi.nlm.nih.gov/geo/samples/GSM1079nnn/GSM1079009/	GSM1079009	301079009
ovary	Homo sapiens	SerousCa	SerousCa	3	GPL570	GSE44104	ftp://ftp.ncbi.nlm.nih.gov/geo/samples/GSM1079nnn/GSM1079008/	GSM1079008	301079008
ovary	Homo sapiens	SerousCa	SerousCa	3	GPL570	GSE44104	ftp://ftp.ncbi.nlm.nih.gov/geo/samples/GSM1079nnn/GSM1079005/	GSM1079005	301079005
ovary	Homo sapiens	SerousCa	SerousCa	3	GPL570	GSE44104	ftp://ftp.ncbi.nlm.nih.gov/geo/samples/GSM1079nnn/GSM1079004/	GSM1079004	301079004
ovary	Homo sapiens	SerousCa	SerousCa	4	GPL570	GSE44104	ftp://ftp.ncbi.nlm.nih.gov/geo/samples/GSM1079nnn/GSM1079030/	GSM1079030	301079030
ovary	Homo sapiens	SerousCa	SerousCa	4	GPL570	GSE44104	ftp://ftp.ncbi.nlm.nih.gov/geo/samples/GSM1079nnn/GSM1079026/	GSM1079026	301079026
ovary	Homo sapiens	SerousCa	SerousCa	3C	GPL10332	GSE49888	ftp://ftp.ncbi.nlm.nih.gov/geo/samples/GSM1208nnn/GSM1208956/	GSM1208956	301208956
ovary	Homo sapiens	SerousCa	SerousCa	3C	GPL10332	GSE49888	ftp://ftp.ncbi.nlm.nih.gov/geo/samples/GSM1208nnn/GSM1208955/	GSM1208955	301208955
ovary	Homo sapiens	SerousCa	SerousCa	3C	GPL10332	GSE49888	ftp://ftp.ncbi.nlm.nih.gov/geo/samples/GSM1208nnn/GSM1208954/	GSM1208954	301208954
ovary	Homo sapiens	SerousCa	SerousCa	3C	GPL10332	GSE49888	ftp://ftp.ncbi.nlm.nih.gov/geo/samples/GSM1208nnn/GSM1208952/	GSM1208952	301208952
ovary	Homo sapiens	SerousCa	SerousCa	3C	GPL10332	GSE49888	ftp://ftp.ncbi.nlm.nih.gov/geo/samples/GSM1208nnn/GSM1208951/	GSM1208951	301208951
ovary	Homo sapiens	SerousCa	SerousCa	3C	GPL10332	GSE49888	ftp://ftp.ncbi.nlm.nih.gov/geo/samples/GSM1208nnn/GSM1208946/	GSM1208946	301208946
ovary	Homo sapiens	SerousCa	SerousCa	3	GPL7264	GSE51088	ftp://ftp.ncbi.nlm.nih.gov/geo/samples/GSM1238nnn/GSM1238273/	GSM1238273	301238273
ovary	Homo sapiens	SerousCa	SerousCa	4	GPL7264	GSE51088	ftp://ftp.ncbi.nlm.nih.gov/geo/samples/GSM1238nnn/GSM1238316/	GSM1238316	301238316
ovary	Homo sapiens	SerousCa	SerousCa	4	GPL7264	GSE51088	ftp://ftp.ncbi.nlm.nih.gov/geo/samples/GSM1238nnn/GSM1238300/	GSM1238300	301238300
ovary	Homo sapiens	SerousCa	SerousCa	4	GPL7264	GSE51088	ftp://ftp.ncbi.nlm.nih.gov/geo/samples/GSM1238nnn/GSM1238296/	GSM1238296	301238296
ovary	Homo sapiens	SerousCa	SerousCa	4	GPL7264	GSE51088	ftp://ftp.ncbi.nlm.nih.gov/geo/samples/GSM1238nnn/GSM1238294/	GSM1238294	301238294
ovary	Homo sapiens	SerousCa	SerousCa	4	GPL7264	GSE51088	ftp://ftp.ncbi.nlm.nih.gov/geo/samples/GSM1238nnn/GSM1238281/	GSM1238281	301238281
ovary	Homo sapiens	SerousCa	SerousCa	4	GPL7264	GSE51088	ftp://ftp.ncbi.nlm.nih.gov/geo/samples/GSM1238nnn/GSM1238262/	GSM1238262	301238262
ovary	Homo sapiens	SerousCa	SerousCa	4	GPL7264	GSE51088	ftp://ftp.ncbi.nlm.nih.gov/geo/samples/GSM1238nnn/GSM1238227/	GSM1238227	301238227
ovary	Homo sapiens	SerousCa	SerousCa	4	GPL7264	GSE51088	ftp://ftp.ncbi.nlm.nih.gov/geo/samples/GSM1238nnn/GSM1238222/	GSM1238222	301238222
ovary	Homo sapiens	SerousCa	SerousCa	4	GPL7264	GSE51088	ftp://ftp.ncbi.nlm.nih.gov/geo/samples/GSM1238nnn/GSM1238209/	GSM1238209	301238209
ovary	Homo sapiens	SerousCa	SerousCa	4	GPL7264	GSE51088	ftp://ftp.ncbi.nlm.nih.gov/geo/samples/GSM1238nnn/GSM1238206/	GSM1238206	301238206
ovary	Homo sapiens	SerousCa	SerousCa	4	GPL7264	GSE51088	ftp://ftp.ncbi.nlm.nih.gov/geo/samples/GSM1238nnn/GSM1238199/	GSM1238199	301238199
ovary	Homo sapiens	SerousCa	SerousCa	4	GPL7264	GSE51088	ftp://ftp.ncbi.nlm.nih.gov/geo/samples/GSM1238nnn/GSM1238196/	GSM1238196	301238196
ovary	Homo sapiens	SerousCa	SerousCa	4	GPL7264	GSE51088	ftp://ftp.ncbi.nlm.nih.gov/geo/samples/GSM1238nnn/GSM1238175/	GSM1238175	301238175
ovary	Homo sapiens	SerousCa	SerousCa	4	GPL7264	GSE51088	ftp://ftp.ncbi.nlm.nih.gov/geo/samples/GSM1238nnn/GSM1238171/	GSM1238171	301238171
ovary	Homo sapiens	SerousCa	SerousCa	4	GPL7264	GSE51088	ftp://ftp.ncbi.nlm.nih.gov/geo/samples/GSM1238nnn/GSM1238169/	GSM1238169	301238169
ovary	Homo sapiens	SerousCa	SerousCa	4	GPL7264	GSE51088	ftp://ftp.ncbi.nlm.nih.gov/geo/samples/GSM1238nnn/GSM1238161/	GSM1238161	301238161
ovary	Homo sapiens	SerousCa	SerousCa	4	GPL7264	GSE51088	ftp://ftp.ncbi.nlm.nih.gov/geo/samples/GSM1238nnn/GSM1238154/	GSM1238154	301238154
ovary	Homo sapiens	SerousCa	SerousCa	1A	GPL7264	GSE51088	ftp://ftp.ncbi.nlm.nih.gov/geo/samples/GSM1238nnn/GSM1238203/	GSM1238203	301238203
ovary	Homo sapiens	SerousCa	SerousCa	1A	GPL7264	GSE51088	ftp://ftp.ncbi.nlm.nih.gov/geo/samples/GSM1238nnn/GSM1238191/	GSM1238191	301238191
ovary	Homo sapiens	SerousCa	SerousCa	1B	GPL7264	GSE51088	ftp://ftp.ncbi.nlm.nih.gov/geo/samples/GSM1238nnn/GSM1238246/	GSM1238246	301238246
ovary	Homo sapiens	SerousCa	SerousCa	1B	GPL7264	GSE51088	ftp://ftp.ncbi.nlm.nih.gov/geo/samples/GSM1238nnn/GSM1238210/	GSM1238210	301238210
ovary	Homo sapiens	SerousCa	SerousCa	1C	GPL7264	GSE51088	ftp://ftp.ncbi.nlm.nih.gov/geo/samples/GSM1238nnn/GSM1238219/	GSM1238219	301238219
ovary	Homo sapiens	SerousCa	SerousCa	1C	GPL7264	GSE51088	ftp://ftp.ncbi.nlm.nih.gov/geo/samples/GSM1238nnn/GSM1238164/	GSM1238164	301238164
ovary	Homo sapiens	SerousCa	SerousCa	2B	GPL7264	GSE51088	ftp://ftp.ncbi.nlm.nih.gov/geo/samples/GSM1238nnn/GSM1238292/	GSM1238292	301238292
ovary	Homo sapiens	SerousCa	SerousCa	2C	GPL7264	GSE51088	ftp://ftp.ncbi.nlm.nih.gov/geo/samples/GSM1238nnn/GSM1238285/	GSM1238285	301238285
ovary	Homo sapiens	SerousCa	SerousCa	2C	GPL7264	GSE51088	ftp://ftp.ncbi.nlm.nih.gov/geo/samples/GSM1238nnn/GSM1238163/	GSM1238163	301238163
ovary	Homo sapiens	SerousCa	SerousCa	3A	GPL7264	GSE51088	ftp://ftp.ncbi.nlm.nih.gov/geo/samples/GSM1238nnn/GSM1238287/	GSM1238287	301238287
ovary	Homo sapiens	SerousCa	SerousCa	3A	GPL7264	GSE51088	ftp://ftp.ncbi.nlm.nih.gov/geo/samples/GSM1238nnn/GSM1238236/	GSM1238236	301238236
ovary	Homo sapiens	SerousCa	SerousCa	3A	GPL7264	GSE51088	ftp://ftp.ncbi.nlm.nih.gov/geo/samples/GSM1238nnn/GSM1238201/	GSM1238201	301238201
ovary	Homo sapiens	SerousCa	SerousCa	3A	GPL7264	GSE51088	ftp://ftp.ncbi.nlm.nih.gov/geo/samples/GSM1238nnn/GSM1238179/	GSM1238179	301238179
ovary	Homo sapiens	SerousCa	SerousCa	3B	GPL7264	GSE51088	ftp://ftp.ncbi.nlm.nih.gov/geo/samples/GSM1238nnn/GSM1238297/	GSM1238297	301238297
ovary	Homo sapiens	SerousCa	SerousCa	3B	GPL7264	GSE51088	ftp://ftp.ncbi.nlm.nih.gov/geo/samples/GSM1238nnn/GSM1238291/	GSM1238291	301238291
ovary	Homo sapiens	SerousCa	SerousCa	3B	GPL7264	GSE51088	ftp://ftp.ncbi.nlm.nih.gov/geo/samples/GSM1238nnn/GSM1238278/	GSM1238278	301238278
ovary	Homo sapiens	SerousCa	SerousCa	3B	GPL7264	GSE51088	ftp://ftp.ncbi.nlm.nih.gov/geo/samples/GSM1238nnn/GSM1238276/	GSM1238276	301238276
ovary	Homo sapiens	SerousCa	SerousCa	3B	GPL7264	GSE51088	ftp://ftp.ncbi.nlm.nih.gov/geo/samples/GSM1238nnn/GSM1238275/	GSM1238275	301238275
ovary	Homo sapiens	SerousCa	SerousCa	3B	GPL7264	GSE51088	ftp://ftp.ncbi.nlm.nih.gov/geo/samples/GSM1238nnn/GSM1238268/	GSM1238268	301238268
ovary	Homo sapiens	SerousCa	SerousCa	3B	GPL7264	GSE51088	ftp://ftp.ncbi.nlm.nih.gov/geo/samples/GSM1238nnn/GSM1238232/	GSM1238232	301238232
ovary	Homo sapiens	SerousCa	SerousCa	3B	GPL7264	GSE51088	ftp://ftp.ncbi.nlm.nih.gov/geo/samples/GSM1238nnn/GSM1238216/	GSM1238216	301238216
ovary	Homo sapiens	SerousCa	SerousCa	3B	GPL7264	GSE51088	ftp://ftp.ncbi.nlm.nih.gov/geo/samples/GSM1238nnn/GSM1238184/	GSM1238184	301238184
ovary	Homo sapiens	SerousCa	SerousCa	3B	GPL7264	GSE51088	ftp://ftp.ncbi.nlm.nih.gov/geo/samples/GSM1238nnn/GSM1238165/	GSM1238165	301238165
ovary	Homo sapiens	SerousCa	SerousCa	3B	GPL7264	GSE51088	ftp://ftp.ncbi.nlm.nih.gov/geo/samples/GSM1238nnn/GSM1238151/	GSM1238151	301238151
ovary	Homo sapiens	SerousCa	SerousCa	3B	GPL7264	GSE51088	ftp://ftp.ncbi.nlm.nih.gov/geo/samples/GSM1238nnn/GSM1238149/	GSM1238149	301238149
ovary	Homo sapiens	SerousCa	SerousCa	3C	GPL7264	GSE51088	ftp://ftp.ncbi.nlm.nih.gov/geo/samples/GSM1238nnn/GSM1238315/	GSM1238315	301238315
ovary	Homo sapiens	SerousCa	SerousCa	3C	GPL7264	GSE51088	ftp://ftp.ncbi.nlm.nih.gov/geo/samples/GSM1238nnn/GSM1238314/	GSM1238314	301238314
ovary	Homo sapiens	SerousCa	SerousCa	3C	GPL7264	GSE51088	ftp://ftp.ncbi.nlm.nih.gov/geo/samples/GSM1238nnn/GSM1238313/	GSM1238313	301238313
ovary	Homo sapiens	SerousCa	SerousCa	3C	GPL7264	GSE51088	ftp://ftp.ncbi.nlm.nih.gov/geo/samples/GSM1238nnn/GSM1238312/	GSM1238312	301238312
ovary	Homo sapiens	SerousCa	SerousCa	3C	GPL7264	GSE51088	ftp://ftp.ncbi.nlm.nih.gov/geo/samples/GSM1238nnn/GSM1238308/	GSM1238308	301238308
ovary	Homo sapiens	SerousCa	SerousCa	3C	GPL7264	GSE51088	ftp://ftp.ncbi.nlm.nih.gov/geo/samples/GSM1238nnn/GSM1238305/	GSM1238305	301238305
ovary	Homo sapiens	SerousCa	SerousCa	3C	GPL7264	GSE51088	ftp://ftp.ncbi.nlm.nih.gov/geo/samples/GSM1238nnn/GSM1238304/	GSM1238304	301238304
ovary	Homo sapiens	SerousCa	SerousCa	3C	GPL7264	GSE51088	ftp://ftp.ncbi.nlm.nih.gov/geo/samples/GSM1238nnn/GSM1238303/	GSM1238303	301238303
ovary	Homo sapiens	SerousCa	SerousCa	3C	GPL7264	GSE51088	ftp://ftp.ncbi.nlm.nih.gov/geo/samples/GSM1238nnn/GSM1238301/	GSM1238301	301238301
ovary	Homo sapiens	SerousCa	SerousCa	3C	GPL7264	GSE51088	ftp://ftp.ncbi.nlm.nih.gov/geo/samples/GSM1238nnn/GSM1238298/	GSM1238298	301238298
ovary	Homo sapiens	SerousCa	SerousCa	3C	GPL7264	GSE51088	ftp://ftp.ncbi.nlm.nih.gov/geo/samples/GSM1238nnn/GSM1238295/	GSM1238295	301238295
ovary	Homo sapiens	SerousCa	SerousCa	3C	GPL7264	GSE51088	ftp://ftp.ncbi.nlm.nih.gov/geo/samples/GSM1238nnn/GSM1238293/	GSM1238293	301238293
ovary	Homo sapiens	SerousCa	SerousCa	3C	GPL7264	GSE51088	ftp://ftp.ncbi.nlm.nih.gov/geo/samples/GSM1238nnn/GSM1238290/	GSM1238290	301238290
ovary	Homo sapiens	SerousCa	SerousCa	3C	GPL7264	GSE51088	ftp://ftp.ncbi.nlm.nih.gov/geo/samples/GSM1238nnn/GSM1238288/	GSM1238288	301238288
ovary	Homo sapiens	SerousCa	SerousCa	3C	GPL7264	GSE51088	ftp://ftp.ncbi.nlm.nih.gov/geo/samples/GSM1238nnn/GSM1238284/	GSM1238284	301238284
ovary	Homo sapiens	SerousCa	SerousCa	3C	GPL7264	GSE51088	ftp://ftp.ncbi.nlm.nih.gov/geo/samples/GSM1238nnn/GSM1238283/	GSM1238283	301238283
ovary	Homo sapiens	SerousCa	SerousCa	3C	GPL7264	GSE51088	ftp://ftp.ncbi.nlm.nih.gov/geo/samples/GSM1238nnn/GSM1238282/	GSM1238282	301238282
ovary	Homo sapiens	SerousCa	SerousCa	3C	GPL7264	GSE51088	ftp://ftp.ncbi.nlm.nih.gov/geo/samples/GSM1238nnn/GSM1238279/	GSM1238279	301238279
ovary	Homo sapiens	SerousCa	SerousCa	3C	GPL7264	GSE51088	ftp://ftp.ncbi.nlm.nih.gov/geo/samples/GSM1238nnn/GSM1238277/	GSM1238277	301238277
ovary	Homo sapiens	SerousCa	SerousCa	3C	GPL7264	GSE51088	ftp://ftp.ncbi.nlm.nih.gov/geo/samples/GSM1238nnn/GSM1238272/	GSM1238272	301238272
ovary	Homo sapiens	SerousCa	SerousCa	3C	GPL7264	GSE51088	ftp://ftp.ncbi.nlm.nih.gov/geo/samples/GSM1238nnn/GSM1238270/	GSM1238270	301238270
ovary	Homo sapiens	SerousCa	SerousCa	3C	GPL7264	GSE51088	ftp://ftp.ncbi.nlm.nih.gov/geo/samples/GSM1238nnn/GSM1238269/	GSM1238269	301238269
ovary	Homo sapiens	SerousCa	SerousCa	3C	GPL7264	GSE51088	ftp://ftp.ncbi.nlm.nih.gov/geo/samples/GSM1238nnn/GSM1238264/	GSM1238264	301238264
ovary	Homo sapiens	SerousCa	SerousCa	3C	GPL7264	GSE51088	ftp://ftp.ncbi.nlm.nih.gov/geo/samples/GSM1238nnn/GSM1238263/	GSM1238263	301238263
ovary	Homo sapiens	SerousCa	SerousCa	3C	GPL7264	GSE51088	ftp://ftp.ncbi.nlm.nih.gov/geo/samples/GSM1238nnn/GSM1238261/	GSM1238261	301238261
ovary	Homo sapiens	SerousCa	SerousCa	3C	GPL7264	GSE51088	ftp://ftp.ncbi.nlm.nih.gov/geo/samples/GSM1238nnn/GSM1238260/	GSM1238260	301238260
ovary	Homo sapiens	SerousCa	SerousCa	3C	GPL7264	GSE51088	ftp://ftp.ncbi.nlm.nih.gov/geo/samples/GSM1238nnn/GSM1238257/	GSM1238257	301238257
ovary	Homo sapiens	SerousCa	SerousCa	3C	GPL7264	GSE51088	ftp://ftp.ncbi.nlm.nih.gov/geo/samples/GSM1238nnn/GSM1238256/	GSM1238256	301238256
ovary	Homo sapiens	SerousCa	SerousCa	3C	GPL7264	GSE51088	ftp://ftp.ncbi.nlm.nih.gov/geo/samples/GSM1238nnn/GSM1238253/	GSM1238253	301238253
ovary	Homo sapiens	SerousCa	SerousCa	3C	GPL7264	GSE51088	ftp://ftp.ncbi.nlm.nih.gov/geo/samples/GSM1238nnn/GSM1238251/	GSM1238251	301238251
ovary	Homo sapiens	SerousCa	SerousCa	3C	GPL7264	GSE51088	ftp://ftp.ncbi.nlm.nih.gov/geo/samples/GSM1238nnn/GSM1238249/	GSM1238249	301238249
ovary	Homo sapiens	SerousCa	SerousCa	3C	GPL7264	GSE51088	ftp://ftp.ncbi.nlm.nih.gov/geo/samples/GSM1238nnn/GSM1238245/	GSM1238245	301238245
ovary	Homo sapiens	SerousCa	SerousCa	3C	GPL7264	GSE51088	ftp://ftp.ncbi.nlm.nih.gov/geo/samples/GSM1238nnn/GSM1238243/	GSM1238243	301238243
ovary	Homo sapiens	SerousCa	SerousCa	3C	GPL7264	GSE51088	ftp://ftp.ncbi.nlm.nih.gov/geo/samples/GSM1238nnn/GSM1238241/	GSM1238241	301238241
ovary	Homo sapiens	SerousCa	SerousCa	3C	GPL7264	GSE51088	ftp://ftp.ncbi.nlm.nih.gov/geo/samples/GSM1238nnn/GSM1238237/	GSM1238237	301238237
ovary	Homo sapiens	SerousCa	SerousCa	3C	GPL7264	GSE51088	ftp://ftp.ncbi.nlm.nih.gov/geo/samples/GSM1238nnn/GSM1238235/	GSM1238235	301238235
ovary	Homo sapiens	SerousCa	SerousCa	3C	GPL7264	GSE51088	ftp://ftp.ncbi.nlm.nih.gov/geo/samples/GSM1238nnn/GSM1238231/	GSM1238231	301238231
ovary	Homo sapiens	SerousCa	SerousCa	3C	GPL7264	GSE51088	ftp://ftp.ncbi.nlm.nih.gov/geo/samples/GSM1238nnn/GSM1238229/	GSM1238229	301238229
ovary	Homo sapiens	SerousCa	SerousCa	3C	GPL7264	GSE51088	ftp://ftp.ncbi.nlm.nih.gov/geo/samples/GSM1238nnn/GSM1238228/	GSM1238228	301238228
ovary	Homo sapiens	SerousCa	SerousCa	3C	GPL7264	GSE51088	ftp://ftp.ncbi.nlm.nih.gov/geo/samples/GSM1238nnn/GSM1238226/	GSM1238226	301238226
ovary	Homo sapiens	SerousCa	SerousCa	3C	GPL7264	GSE51088	ftp://ftp.ncbi.nlm.nih.gov/geo/samples/GSM1238nnn/GSM1238225/	GSM1238225	301238225
ovary	Homo sapiens	SerousCa	SerousCa	3C	GPL7264	GSE51088	ftp://ftp.ncbi.nlm.nih.gov/geo/samples/GSM1238nnn/GSM1238224/	GSM1238224	301238224
ovary	Homo sapiens	SerousCa	SerousCa	3C	GPL7264	GSE51088	ftp://ftp.ncbi.nlm.nih.gov/geo/samples/GSM1238nnn/GSM1238223/	GSM1238223	301238223
ovary	Homo sapiens	SerousCa	SerousCa	3C	GPL7264	GSE51088	ftp://ftp.ncbi.nlm.nih.gov/geo/samples/GSM1238nnn/GSM1238221/	GSM1238221	301238221
ovary	Homo sapiens	SerousCa	SerousCa	3C	GPL7264	GSE51088	ftp://ftp.ncbi.nlm.nih.gov/geo/samples/GSM1238nnn/GSM1238220/	GSM1238220	301238220
ovary	Homo sapiens	SerousCa	SerousCa	3C	GPL7264	GSE51088	ftp://ftp.ncbi.nlm.nih.gov/geo/samples/GSM1238nnn/GSM1238217/	GSM1238217	301238217
ovary	Homo sapiens	SerousCa	SerousCa	3C	GPL7264	GSE51088	ftp://ftp.ncbi.nlm.nih.gov/geo/samples/GSM1238nnn/GSM1238215/	GSM1238215	301238215
ovary	Homo sapiens	SerousCa	SerousCa	3C	GPL7264	GSE51088	ftp://ftp.ncbi.nlm.nih.gov/geo/samples/GSM1238nnn/GSM1238213/	GSM1238213	301238213
ovary	Homo sapiens	SerousCa	SerousCa	3C	GPL7264	GSE51088	ftp://ftp.ncbi.nlm.nih.gov/geo/samples/GSM1238nnn/GSM1238208/	GSM1238208	301238208
ovary	Homo sapiens	SerousCa	SerousCa	3C	GPL7264	GSE51088	ftp://ftp.ncbi.nlm.nih.gov/geo/samples/GSM1238nnn/GSM1238207/	GSM1238207	301238207
ovary	Homo sapiens	SerousCa	SerousCa	3C	GPL7264	GSE51088	ftp://ftp.ncbi.nlm.nih.gov/geo/samples/GSM1238nnn/GSM1238205/	GSM1238205	301238205
ovary	Homo sapiens	SerousCa	SerousCa	3C	GPL7264	GSE51088	ftp://ftp.ncbi.nlm.nih.gov/geo/samples/GSM1238nnn/GSM1238200/	GSM1238200	301238200
ovary	Homo sapiens	SerousCa	SerousCa	3C	GPL7264	GSE51088	ftp://ftp.ncbi.nlm.nih.gov/geo/samples/GSM1238nnn/GSM1238197/	GSM1238197	301238197
ovary	Homo sapiens	SerousCa	SerousCa	3C	GPL7264	GSE51088	ftp://ftp.ncbi.nlm.nih.gov/geo/samples/GSM1238nnn/GSM1238195/	GSM1238195	301238195
ovary	Homo sapiens	SerousCa	SerousCa	3C	GPL7264	GSE51088	ftp://ftp.ncbi.nlm.nih.gov/geo/samples/GSM1238nnn/GSM1238193/	GSM1238193	301238193
ovary	Homo sapiens	SerousCa	SerousCa	3C	GPL7264	GSE51088	ftp://ftp.ncbi.nlm.nih.gov/geo/samples/GSM1238nnn/GSM1238192/	GSM1238192	301238192
ovary	Homo sapiens	SerousCa	SerousCa	3C	GPL7264	GSE51088	ftp://ftp.ncbi.nlm.nih.gov/geo/samples/GSM1238nnn/GSM1238190/	GSM1238190	301238190
ovary	Homo sapiens	SerousCa	SerousCa	3C	GPL7264	GSE51088	ftp://ftp.ncbi.nlm.nih.gov/geo/samples/GSM1238nnn/GSM1238189/	GSM1238189	301238189
ovary	Homo sapiens	SerousCa	SerousCa	3C	GPL7264	GSE51088	ftp://ftp.ncbi.nlm.nih.gov/geo/samples/GSM1238nnn/GSM1238188/	GSM1238188	301238188
ovary	Homo sapiens	SerousCa	SerousCa	3C	GPL7264	GSE51088	ftp://ftp.ncbi.nlm.nih.gov/geo/samples/GSM1238nnn/GSM1238186/	GSM1238186	301238186
ovary	Homo sapiens	SerousCa	SerousCa	3C	GPL7264	GSE51088	ftp://ftp.ncbi.nlm.nih.gov/geo/samples/GSM1238nnn/GSM1238182/	GSM1238182	301238182
ovary	Homo sapiens	SerousCa	SerousCa	3C	GPL7264	GSE51088	ftp://ftp.ncbi.nlm.nih.gov/geo/samples/GSM1238nnn/GSM1238181/	GSM1238181	301238181
ovary	Homo sapiens	SerousCa	SerousCa	3C	GPL7264	GSE51088	ftp://ftp.ncbi.nlm.nih.gov/geo/samples/GSM1238nnn/GSM1238176/	GSM1238176	301238176
ovary	Homo sapiens	SerousCa	SerousCa	3C	GPL7264	GSE51088	ftp://ftp.ncbi.nlm.nih.gov/geo/samples/GSM1238nnn/GSM1238174/	GSM1238174	301238174
ovary	Homo sapiens	SerousCa	SerousCa	3C	GPL7264	GSE51088	ftp://ftp.ncbi.nlm.nih.gov/geo/samples/GSM1238nnn/GSM1238173/	GSM1238173	301238173
ovary	Homo sapiens	SerousCa	SerousCa	3C	GPL7264	GSE51088	ftp://ftp.ncbi.nlm.nih.gov/geo/samples/GSM1238nnn/GSM1238172/	GSM1238172	301238172
ovary	Homo sapiens	SerousCa	SerousCa	3C	GPL7264	GSE51088	ftp://ftp.ncbi.nlm.nih.gov/geo/samples/GSM1238nnn/GSM1238168/	GSM1238168	301238168
ovary	Homo sapiens	SerousCa	SerousCa	3C	GPL7264	GSE51088	ftp://ftp.ncbi.nlm.nih.gov/geo/samples/GSM1238nnn/GSM1238167/	GSM1238167	301238167
ovary	Homo sapiens	SerousCa	SerousCa	3C	GPL7264	GSE51088	ftp://ftp.ncbi.nlm.nih.gov/geo/samples/GSM1238nnn/GSM1238166/	GSM1238166	301238166
ovary	Homo sapiens	SerousCa	SerousCa	3C	GPL7264	GSE51088	ftp://ftp.ncbi.nlm.nih.gov/geo/samples/GSM1238nnn/GSM1238162/	GSM1238162	301238162
ovary	Homo sapiens	SerousCa	SerousCa	3C	GPL7264	GSE51088	ftp://ftp.ncbi.nlm.nih.gov/geo/samples/GSM1238nnn/GSM1238159/	GSM1238159	301238159
ovary	Homo sapiens	SerousCa	SerousCa	3C	GPL7264	GSE51088	ftp://ftp.ncbi.nlm.nih.gov/geo/samples/GSM1238nnn/GSM1238158/	GSM1238158	301238158
ovary	Homo sapiens	SerousCa	SerousCa	3C	GPL7264	GSE51088	ftp://ftp.ncbi.nlm.nih.gov/geo/samples/GSM1238nnn/GSM1238156/	GSM1238156	301238156
ovary	Homo sapiens	SerousCa	SerousCa	3C	GPL7264	GSE51088	ftp://ftp.ncbi.nlm.nih.gov/geo/samples/GSM1238nnn/GSM1238153/	GSM1238153	301238153
ovary	Homo sapiens	SerousCa	SerousCa	3C	GPL7264	GSE51088	ftp://ftp.ncbi.nlm.nih.gov/geo/samples/GSM1238nnn/GSM1238148/	GSM1238148	301238148
ovary	Homo sapiens	SerousCa	SerousCa	3C	GPL7264	GSE51088	ftp://ftp.ncbi.nlm.nih.gov/geo/samples/GSM1238nnn/GSM1238147/	GSM1238147	301238147
ovary	Homo sapiens	SerousCa	SerousCa	3C	GPL7264	GSE51088	ftp://ftp.ncbi.nlm.nih.gov/geo/samples/GSM1238nnn/GSM1238146/	GSM1238146	301238146
ovary	Homo sapiens	SerousCa	SerousCa	2	GPL570	GSE51373	ftp://ftp.ncbi.nlm.nih.gov/geo/samples/GSM1243nnn/GSM1243895/	GSM1243895	301243895
ovary	Homo sapiens	SerousCa	SerousCa	3	GPL570	GSE51373	ftp://ftp.ncbi.nlm.nih.gov/geo/samples/GSM1243nnn/GSM1243904/	GSM1243904	301243904
ovary	Homo sapiens	SerousCa	SerousCa	2A	GPL570	GSE51373	ftp://ftp.ncbi.nlm.nih.gov/geo/samples/GSM1243nnn/GSM1243898/	GSM1243898	301243898
ovary	Homo sapiens	SerousCa	SerousCa	2B	GPL570	GSE51373	ftp://ftp.ncbi.nlm.nih.gov/geo/samples/GSM1243nnn/GSM1243893/	GSM1243893	301243893
ovary	Homo sapiens	SerousCa	SerousCa	2B	GPL570	GSE51373	ftp://ftp.ncbi.nlm.nih.gov/geo/samples/GSM1243nnn/GSM1243886/	GSM1243886	301243886
ovary	Homo sapiens	SerousCa	SerousCa	2C	GPL570	GSE51373	ftp://ftp.ncbi.nlm.nih.gov/geo/samples/GSM1243nnn/GSM1243885/	GSM1243885	301243885
ovary	Homo sapiens	SerousCa	SerousCa	3A	GPL570	GSE51373	ftp://ftp.ncbi.nlm.nih.gov/geo/samples/GSM1243nnn/GSM1243900/	GSM1243900	301243900
ovary	Homo sapiens	SerousCa	SerousCa	3A	GPL570	GSE51373	ftp://ftp.ncbi.nlm.nih.gov/geo/samples/GSM1243nnn/GSM1243890/	GSM1243890	301243890
ovary	Homo sapiens	SerousCa	SerousCa	3A	GPL570	GSE51373	ftp://ftp.ncbi.nlm.nih.gov/geo/samples/GSM1243nnn/GSM1243889/	GSM1243889	301243889
ovary	Homo sapiens	SerousCa	SerousCa	3A	GPL570	GSE51373	ftp://ftp.ncbi.nlm.nih.gov/geo/samples/GSM1243nnn/GSM1243887/	GSM1243887	301243887
ovary	Homo sapiens	SerousCa	SerousCa	3B	GPL570	GSE51373	ftp://ftp.ncbi.nlm.nih.gov/geo/samples/GSM1243nnn/GSM1243899/	GSM1243899	301243899
ovary	Homo sapiens	SerousCa	SerousCa	3B	GPL570	GSE51373	ftp://ftp.ncbi.nlm.nih.gov/geo/samples/GSM1243nnn/GSM1243896/	GSM1243896	301243896
ovary	Homo sapiens	SerousCa	SerousCa	3C	GPL570	GSE51373	ftp://ftp.ncbi.nlm.nih.gov/geo/samples/GSM1243nnn/GSM1243903/	GSM1243903	301243903
ovary	Homo sapiens	SerousCa	SerousCa	3C	GPL570	GSE51373	ftp://ftp.ncbi.nlm.nih.gov/geo/samples/GSM1243nnn/GSM1243902/	GSM1243902	301243902
ovary	Homo sapiens	SerousCa	SerousCa	3C	GPL570	GSE51373	ftp://ftp.ncbi.nlm.nih.gov/geo/samples/GSM1243nnn/GSM1243901/	GSM1243901	301243901
ovary	Homo sapiens	SerousCa	SerousCa	3C	GPL570	GSE51373	ftp://ftp.ncbi.nlm.nih.gov/geo/samples/GSM1243nnn/GSM1243897/	GSM1243897	301243897
ovary	Homo sapiens	SerousCa	SerousCa	3C	GPL570	GSE51373	ftp://ftp.ncbi.nlm.nih.gov/geo/samples/GSM1243nnn/GSM1243894/	GSM1243894	301243894
ovary	Homo sapiens	SerousCa	SerousCa	3C	GPL570	GSE51373	ftp://ftp.ncbi.nlm.nih.gov/geo/samples/GSM1243nnn/GSM1243892/	GSM1243892	301243892
ovary	Homo sapiens	SerousCa	SerousCa	3C	GPL570	GSE51373	ftp://ftp.ncbi.nlm.nih.gov/geo/samples/GSM1243nnn/GSM1243891/	GSM1243891	301243891
ovary	Homo sapiens	SerousCa	SerousCa	3C	GPL570	GSE51373	ftp://ftp.ncbi.nlm.nih.gov/geo/samples/GSM1243nnn/GSM1243888/	GSM1243888	301243888
ovary	Homo sapiens	SerousCa	SerousCa	4	GPL6480	GSE53963	ftp://ftp.ncbi.nlm.nih.gov/geo/samples/GSM1304nnn/GSM1304419/	GSM1304419	301304419
ovary	Homo sapiens	SerousCa	SerousCa	4	GPL6480	GSE53963	ftp://ftp.ncbi.nlm.nih.gov/geo/samples/GSM1304nnn/GSM1304414/	GSM1304414	301304414
ovary	Homo sapiens	SerousCa	SerousCa	4	GPL6480	GSE53963	ftp://ftp.ncbi.nlm.nih.gov/geo/samples/GSM1304nnn/GSM1304409/	GSM1304409	301304409
ovary	Homo sapiens	SerousCa	SerousCa	4	GPL6480	GSE53963	ftp://ftp.ncbi.nlm.nih.gov/geo/samples/GSM1304nnn/GSM1304407/	GSM1304407	301304407
ovary	Homo sapiens	SerousCa	SerousCa	4	GPL6480	GSE53963	ftp://ftp.ncbi.nlm.nih.gov/geo/samples/GSM1304nnn/GSM1304406/	GSM1304406	301304406
ovary	Homo sapiens	SerousCa	SerousCa	4	GPL6480	GSE53963	ftp://ftp.ncbi.nlm.nih.gov/geo/samples/GSM1304nnn/GSM1304404/	GSM1304404	301304404
ovary	Homo sapiens	SerousCa	SerousCa	4	GPL6480	GSE53963	ftp://ftp.ncbi.nlm.nih.gov/geo/samples/GSM1304nnn/GSM1304397/	GSM1304397	301304397
ovary	Homo sapiens	SerousCa	SerousCa	4	GPL6480	GSE53963	ftp://ftp.ncbi.nlm.nih.gov/geo/samples/GSM1304nnn/GSM1304393/	GSM1304393	301304393
ovary	Homo sapiens	SerousCa	SerousCa	4	GPL6480	GSE53963	ftp://ftp.ncbi.nlm.nih.gov/geo/samples/GSM1304nnn/GSM1304392/	GSM1304392	301304392
ovary	Homo sapiens	SerousCa	SerousCa	4	GPL6480	GSE53963	ftp://ftp.ncbi.nlm.nih.gov/geo/samples/GSM1304nnn/GSM1304391/	GSM1304391	301304391
ovary	Homo sapiens	SerousCa	SerousCa	4	GPL6480	GSE53963	ftp://ftp.ncbi.nlm.nih.gov/geo/samples/GSM1304nnn/GSM1304389/	GSM1304389	301304389
ovary	Homo sapiens	SerousCa	SerousCa	4	GPL6480	GSE53963	ftp://ftp.ncbi.nlm.nih.gov/geo/samples/GSM1304nnn/GSM1304384/	GSM1304384	301304384
ovary	Homo sapiens	SerousCa	SerousCa	4	GPL6480	GSE53963	ftp://ftp.ncbi.nlm.nih.gov/geo/samples/GSM1304nnn/GSM1304381/	GSM1304381	301304381
ovary	Homo sapiens	SerousCa	SerousCa	4	GPL6480	GSE53963	ftp://ftp.ncbi.nlm.nih.gov/geo/samples/GSM1304nnn/GSM1304370/	GSM1304370	301304370
ovary	Homo sapiens	SerousCa	SerousCa	4	GPL6480	GSE53963	ftp://ftp.ncbi.nlm.nih.gov/geo/samples/GSM1304nnn/GSM1304367/	GSM1304367	301304367
ovary	Homo sapiens	SerousCa	SerousCa	4	GPL6480	GSE53963	ftp://ftp.ncbi.nlm.nih.gov/geo/samples/GSM1304nnn/GSM1304360/	GSM1304360	301304360
ovary	Homo sapiens	SerousCa	SerousCa	4	GPL6480	GSE53963	ftp://ftp.ncbi.nlm.nih.gov/geo/samples/GSM1304nnn/GSM1304356/	GSM1304356	301304356
ovary	Homo sapiens	SerousCa	SerousCa	4	GPL6480	GSE53963	ftp://ftp.ncbi.nlm.nih.gov/geo/samples/GSM1304nnn/GSM1304355/	GSM1304355	301304355
ovary	Homo sapiens	SerousCa	SerousCa	4	GPL6480	GSE53963	ftp://ftp.ncbi.nlm.nih.gov/geo/samples/GSM1304nnn/GSM1304354/	GSM1304354	301304354
ovary	Homo sapiens	SerousCa	SerousCa	4	GPL6480	GSE53963	ftp://ftp.ncbi.nlm.nih.gov/geo/samples/GSM1304nnn/GSM1304353/	GSM1304353	301304353
ovary	Homo sapiens	SerousCa	SerousCa	4	GPL6480	GSE53963	ftp://ftp.ncbi.nlm.nih.gov/geo/samples/GSM1304nnn/GSM1304350/	GSM1304350	301304350
ovary	Homo sapiens	SerousCa	SerousCa	4	GPL6480	GSE53963	ftp://ftp.ncbi.nlm.nih.gov/geo/samples/GSM1304nnn/GSM1304347/	GSM1304347	301304347
ovary	Homo sapiens	SerousCa	SerousCa	4	GPL6480	GSE53963	ftp://ftp.ncbi.nlm.nih.gov/geo/samples/GSM1304nnn/GSM1304343/	GSM1304343	301304343
ovary	Homo sapiens	SerousCa	SerousCa	4	GPL6480	GSE53963	ftp://ftp.ncbi.nlm.nih.gov/geo/samples/GSM1304nnn/GSM1304323/	GSM1304323	301304323
ovary	Homo sapiens	SerousCa	SerousCa	4	GPL6480	GSE53963	ftp://ftp.ncbi.nlm.nih.gov/geo/samples/GSM1304nnn/GSM1304321/	GSM1304321	301304321
ovary	Homo sapiens	SerousCa	SerousCa	4	GPL6480	GSE53963	ftp://ftp.ncbi.nlm.nih.gov/geo/samples/GSM1304nnn/GSM1304320/	GSM1304320	301304320
ovary	Homo sapiens	SerousCa	SerousCa	4	GPL6480	GSE53963	ftp://ftp.ncbi.nlm.nih.gov/geo/samples/GSM1304nnn/GSM1304318/	GSM1304318	301304318
ovary	Homo sapiens	SerousCa	SerousCa	4	GPL6480	GSE53963	ftp://ftp.ncbi.nlm.nih.gov/geo/samples/GSM1304nnn/GSM1304312/	GSM1304312	301304312
ovary	Homo sapiens	SerousCa	SerousCa	4	GPL6480	GSE53963	ftp://ftp.ncbi.nlm.nih.gov/geo/samples/GSM1304nnn/GSM1304305/	GSM1304305	301304305
ovary	Homo sapiens	SerousCa	SerousCa	4	GPL6480	GSE53963	ftp://ftp.ncbi.nlm.nih.gov/geo/samples/GSM1304nnn/GSM1304303/	GSM1304303	301304303
ovary	Homo sapiens	SerousCa	SerousCa	4	GPL6480	GSE53963	ftp://ftp.ncbi.nlm.nih.gov/geo/samples/GSM1304nnn/GSM1304302/	GSM1304302	301304302
ovary	Homo sapiens	SerousCa	SerousCa	4	GPL6480	GSE53963	ftp://ftp.ncbi.nlm.nih.gov/geo/samples/GSM1304nnn/GSM1304298/	GSM1304298	301304298
ovary	Homo sapiens	SerousCa	SerousCa	4	GPL6480	GSE53963	ftp://ftp.ncbi.nlm.nih.gov/geo/samples/GSM1304nnn/GSM1304297/	GSM1304297	301304297
ovary	Homo sapiens	SerousCa	SerousCa	4	GPL6480	GSE53963	ftp://ftp.ncbi.nlm.nih.gov/geo/samples/GSM1304nnn/GSM1304281/	GSM1304281	301304281
ovary	Homo sapiens	SerousCa	SerousCa	4	GPL6480	GSE53963	ftp://ftp.ncbi.nlm.nih.gov/geo/samples/GSM1304nnn/GSM1304273/	GSM1304273	301304273
ovary	Homo sapiens	SerousCa	SerousCa	4	GPL6480	GSE53963	ftp://ftp.ncbi.nlm.nih.gov/geo/samples/GSM1304nnn/GSM1304270/	GSM1304270	301304270
ovary	Homo sapiens	SerousCa	SerousCa	4	GPL6480	GSE53963	ftp://ftp.ncbi.nlm.nih.gov/geo/samples/GSM1304nnn/GSM1304269/	GSM1304269	301304269
ovary	Homo sapiens	SerousCa	SerousCa	4	GPL6480	GSE53963	ftp://ftp.ncbi.nlm.nih.gov/geo/samples/GSM1304nnn/GSM1304266/	GSM1304266	301304266
ovary	Homo sapiens	SerousCa	SerousCa	4	GPL6480	GSE53963	ftp://ftp.ncbi.nlm.nih.gov/geo/samples/GSM1304nnn/GSM1304263/	GSM1304263	301304263
ovary	Homo sapiens	SerousCa	SerousCa	4	GPL6480	GSE53963	ftp://ftp.ncbi.nlm.nih.gov/geo/samples/GSM1304nnn/GSM1304251/	GSM1304251	301304251
ovary	Homo sapiens	SerousCa	SerousCa	4	GPL6480	GSE53963	ftp://ftp.ncbi.nlm.nih.gov/geo/samples/GSM1304nnn/GSM1304248/	GSM1304248	301304248
ovary	Homo sapiens	SerousCa	SerousCa	2A	GPL6480	GSE53963	ftp://ftp.ncbi.nlm.nih.gov/geo/samples/GSM1304nnn/GSM1304275/	GSM1304275	301304275
ovary	Homo sapiens	SerousCa	SerousCa	2B	GPL6480	GSE53963	ftp://ftp.ncbi.nlm.nih.gov/geo/samples/GSM1304nnn/GSM1304386/	GSM1304386	301304386
ovary	Homo sapiens	SerousCa	SerousCa	2B	GPL6480	GSE53963	ftp://ftp.ncbi.nlm.nih.gov/geo/samples/GSM1304nnn/GSM1304295/	GSM1304295	301304295
ovary	Homo sapiens	SerousCa	SerousCa	2B	GPL6480	GSE53963	ftp://ftp.ncbi.nlm.nih.gov/geo/samples/GSM1304nnn/GSM1304279/	GSM1304279	301304279
ovary	Homo sapiens	SerousCa	SerousCa	2B	GPL6480	GSE53963	ftp://ftp.ncbi.nlm.nih.gov/geo/samples/GSM1304nnn/GSM1304246/	GSM1304246	301304246
ovary	Homo sapiens	SerousCa	SerousCa	2C	GPL6480	GSE53963	ftp://ftp.ncbi.nlm.nih.gov/geo/samples/GSM1304nnn/GSM1304418/	GSM1304418	301304418
ovary	Homo sapiens	SerousCa	SerousCa	2C	GPL6480	GSE53963	ftp://ftp.ncbi.nlm.nih.gov/geo/samples/GSM1304nnn/GSM1304361/	GSM1304361	301304361
ovary	Homo sapiens	SerousCa	SerousCa	2C	GPL6480	GSE53963	ftp://ftp.ncbi.nlm.nih.gov/geo/samples/GSM1304nnn/GSM1304328/	GSM1304328	301304328
ovary	Homo sapiens	SerousCa	SerousCa	3A	GPL6480	GSE53963	ftp://ftp.ncbi.nlm.nih.gov/geo/samples/GSM1304nnn/GSM1304382/	GSM1304382	301304382
ovary	Homo sapiens	SerousCa	SerousCa	3A	GPL6480	GSE53963	ftp://ftp.ncbi.nlm.nih.gov/geo/samples/GSM1304nnn/GSM1304375/	GSM1304375	301304375
ovary	Homo sapiens	SerousCa	SerousCa	3A	GPL6480	GSE53963	ftp://ftp.ncbi.nlm.nih.gov/geo/samples/GSM1304nnn/GSM1304309/	GSM1304309	301304309
ovary	Homo sapiens	SerousCa	SerousCa	3B	GPL6480	GSE53963	ftp://ftp.ncbi.nlm.nih.gov/geo/samples/GSM1304nnn/GSM1304366/	GSM1304366	301304366
ovary	Homo sapiens	SerousCa	SerousCa	3B	GPL6480	GSE53963	ftp://ftp.ncbi.nlm.nih.gov/geo/samples/GSM1304nnn/GSM1304299/	GSM1304299	301304299
ovary	Homo sapiens	SerousCa	SerousCa	3B	GPL6480	GSE53963	ftp://ftp.ncbi.nlm.nih.gov/geo/samples/GSM1304nnn/GSM1304294/	GSM1304294	301304294
ovary	Homo sapiens	SerousCa	SerousCa	3B	GPL6480	GSE53963	ftp://ftp.ncbi.nlm.nih.gov/geo/samples/GSM1304nnn/GSM1304292/	GSM1304292	301304292
ovary	Homo sapiens	SerousCa	SerousCa	3B	GPL6480	GSE53963	ftp://ftp.ncbi.nlm.nih.gov/geo/samples/GSM1304nnn/GSM1304288/	GSM1304288	301304288
ovary	Homo sapiens	SerousCa	SerousCa	3B	GPL6480	GSE53963	ftp://ftp.ncbi.nlm.nih.gov/geo/samples/GSM1304nnn/GSM1304274/	GSM1304274	301304274
ovary	Homo sapiens	SerousCa	SerousCa	3B	GPL6480	GSE53963	ftp://ftp.ncbi.nlm.nih.gov/geo/samples/GSM1304nnn/GSM1304267/	GSM1304267	301304267
ovary	Homo sapiens	SerousCa	SerousCa	3C	GPL6480	GSE53963	ftp://ftp.ncbi.nlm.nih.gov/geo/samples/GSM1304nnn/GSM1304417/	GSM1304417	301304417
ovary	Homo sapiens	SerousCa	SerousCa	3C	GPL6480	GSE53963	ftp://ftp.ncbi.nlm.nih.gov/geo/samples/GSM1304nnn/GSM1304416/	GSM1304416	301304416
ovary	Homo sapiens	SerousCa	SerousCa	3C	GPL6480	GSE53963	ftp://ftp.ncbi.nlm.nih.gov/geo/samples/GSM1304nnn/GSM1304415/	GSM1304415	301304415
ovary	Homo sapiens	SerousCa	SerousCa	3C	GPL6480	GSE53963	ftp://ftp.ncbi.nlm.nih.gov/geo/samples/GSM1304nnn/GSM1304413/	GSM1304413	301304413
ovary	Homo sapiens	SerousCa	SerousCa	3C	GPL6480	GSE53963	ftp://ftp.ncbi.nlm.nih.gov/geo/samples/GSM1304nnn/GSM1304412/	GSM1304412	301304412
ovary	Homo sapiens	SerousCa	SerousCa	3C	GPL6480	GSE53963	ftp://ftp.ncbi.nlm.nih.gov/geo/samples/GSM1304nnn/GSM1304411/	GSM1304411	301304411
ovary	Homo sapiens	SerousCa	SerousCa	3C	GPL6480	GSE53963	ftp://ftp.ncbi.nlm.nih.gov/geo/samples/GSM1304nnn/GSM1304410/	GSM1304410	301304410
ovary	Homo sapiens	SerousCa	SerousCa	3C	GPL6480	GSE53963	ftp://ftp.ncbi.nlm.nih.gov/geo/samples/GSM1304nnn/GSM1304408/	GSM1304408	301304408
ovary	Homo sapiens	SerousCa	SerousCa	3C	GPL6480	GSE53963	ftp://ftp.ncbi.nlm.nih.gov/geo/samples/GSM1304nnn/GSM1304405/	GSM1304405	301304405
ovary	Homo sapiens	SerousCa	SerousCa	3C	GPL6480	GSE53963	ftp://ftp.ncbi.nlm.nih.gov/geo/samples/GSM1304nnn/GSM1304403/	GSM1304403	301304403
ovary	Homo sapiens	SerousCa	SerousCa	3C	GPL6480	GSE53963	ftp://ftp.ncbi.nlm.nih.gov/geo/samples/GSM1304nnn/GSM1304402/	GSM1304402	301304402
ovary	Homo sapiens	SerousCa	SerousCa	3C	GPL6480	GSE53963	ftp://ftp.ncbi.nlm.nih.gov/geo/samples/GSM1304nnn/GSM1304401/	GSM1304401	301304401
ovary	Homo sapiens	SerousCa	SerousCa	3C	GPL6480	GSE53963	ftp://ftp.ncbi.nlm.nih.gov/geo/samples/GSM1304nnn/GSM1304400/	GSM1304400	301304400
ovary	Homo sapiens	SerousCa	SerousCa	3C	GPL6480	GSE53963	ftp://ftp.ncbi.nlm.nih.gov/geo/samples/GSM1304nnn/GSM1304399/	GSM1304399	301304399
ovary	Homo sapiens	SerousCa	SerousCa	3C	GPL6480	GSE53963	ftp://ftp.ncbi.nlm.nih.gov/geo/samples/GSM1304nnn/GSM1304398/	GSM1304398	301304398
ovary	Homo sapiens	SerousCa	SerousCa	3C	GPL6480	GSE53963	ftp://ftp.ncbi.nlm.nih.gov/geo/samples/GSM1304nnn/GSM1304396/	GSM1304396	301304396
ovary	Homo sapiens	SerousCa	SerousCa	3C	GPL6480	GSE53963	ftp://ftp.ncbi.nlm.nih.gov/geo/samples/GSM1304nnn/GSM1304395/	GSM1304395	301304395
ovary	Homo sapiens	SerousCa	SerousCa	3C	GPL6480	GSE53963	ftp://ftp.ncbi.nlm.nih.gov/geo/samples/GSM1304nnn/GSM1304394/	GSM1304394	301304394
ovary	Homo sapiens	SerousCa	SerousCa	3C	GPL6480	GSE53963	ftp://ftp.ncbi.nlm.nih.gov/geo/samples/GSM1304nnn/GSM1304390/	GSM1304390	301304390
ovary	Homo sapiens	SerousCa	SerousCa	3C	GPL6480	GSE53963	ftp://ftp.ncbi.nlm.nih.gov/geo/samples/GSM1304nnn/GSM1304388/	GSM1304388	301304388
ovary	Homo sapiens	SerousCa	SerousCa	3C	GPL6480	GSE53963	ftp://ftp.ncbi.nlm.nih.gov/geo/samples/GSM1304nnn/GSM1304387/	GSM1304387	301304387
ovary	Homo sapiens	SerousCa	SerousCa	3C	GPL6480	GSE53963	ftp://ftp.ncbi.nlm.nih.gov/geo/samples/GSM1304nnn/GSM1304385/	GSM1304385	301304385
ovary	Homo sapiens	SerousCa	SerousCa	3C	GPL6480	GSE53963	ftp://ftp.ncbi.nlm.nih.gov/geo/samples/GSM1304nnn/GSM1304383/	GSM1304383	301304383
ovary	Homo sapiens	SerousCa	SerousCa	3C	GPL6480	GSE53963	ftp://ftp.ncbi.nlm.nih.gov/geo/samples/GSM1304nnn/GSM1304380/	GSM1304380	301304380
ovary	Homo sapiens	SerousCa	SerousCa	3C	GPL6480	GSE53963	ftp://ftp.ncbi.nlm.nih.gov/geo/samples/GSM1304nnn/GSM1304379/	GSM1304379	301304379
ovary	Homo sapiens	SerousCa	SerousCa	3C	GPL6480	GSE53963	ftp://ftp.ncbi.nlm.nih.gov/geo/samples/GSM1304nnn/GSM1304378/	GSM1304378	301304378
ovary	Homo sapiens	SerousCa	SerousCa	3C	GPL6480	GSE53963	ftp://ftp.ncbi.nlm.nih.gov/geo/samples/GSM1304nnn/GSM1304377/	GSM1304377	301304377
ovary	Homo sapiens	SerousCa	SerousCa	3C	GPL6480	GSE53963	ftp://ftp.ncbi.nlm.nih.gov/geo/samples/GSM1304nnn/GSM1304376/	GSM1304376	301304376
ovary	Homo sapiens	SerousCa	SerousCa	3C	GPL6480	GSE53963	ftp://ftp.ncbi.nlm.nih.gov/geo/samples/GSM1304nnn/GSM1304374/	GSM1304374	301304374
ovary	Homo sapiens	SerousCa	SerousCa	3C	GPL6480	GSE53963	ftp://ftp.ncbi.nlm.nih.gov/geo/samples/GSM1304nnn/GSM1304373/	GSM1304373	301304373
ovary	Homo sapiens	SerousCa	SerousCa	3C	GPL6480	GSE53963	ftp://ftp.ncbi.nlm.nih.gov/geo/samples/GSM1304nnn/GSM1304372/	GSM1304372	301304372
ovary	Homo sapiens	SerousCa	SerousCa	3C	GPL6480	GSE53963	ftp://ftp.ncbi.nlm.nih.gov/geo/samples/GSM1304nnn/GSM1304371/	GSM1304371	301304371
ovary	Homo sapiens	SerousCa	SerousCa	3C	GPL6480	GSE53963	ftp://ftp.ncbi.nlm.nih.gov/geo/samples/GSM1304nnn/GSM1304369/	GSM1304369	301304369
ovary	Homo sapiens	SerousCa	SerousCa	3C	GPL6480	GSE53963	ftp://ftp.ncbi.nlm.nih.gov/geo/samples/GSM1304nnn/GSM1304368/	GSM1304368	301304368
ovary	Homo sapiens	SerousCa	SerousCa	3C	GPL6480	GSE53963	ftp://ftp.ncbi.nlm.nih.gov/geo/samples/GSM1304nnn/GSM1304365/	GSM1304365	301304365
ovary	Homo sapiens	SerousCa	SerousCa	3C	GPL6480	GSE53963	ftp://ftp.ncbi.nlm.nih.gov/geo/samples/GSM1304nnn/GSM1304364/	GSM1304364	301304364
ovary	Homo sapiens	SerousCa	SerousCa	3C	GPL6480	GSE53963	ftp://ftp.ncbi.nlm.nih.gov/geo/samples/GSM1304nnn/GSM1304363/	GSM1304363	301304363
ovary	Homo sapiens	SerousCa	SerousCa	3C	GPL6480	GSE53963	ftp://ftp.ncbi.nlm.nih.gov/geo/samples/GSM1304nnn/GSM1304362/	GSM1304362	301304362
ovary	Homo sapiens	SerousCa	SerousCa	3C	GPL6480	GSE53963	ftp://ftp.ncbi.nlm.nih.gov/geo/samples/GSM1304nnn/GSM1304359/	GSM1304359	301304359
ovary	Homo sapiens	SerousCa	SerousCa	3C	GPL6480	GSE53963	ftp://ftp.ncbi.nlm.nih.gov/geo/samples/GSM1304nnn/GSM1304358/	GSM1304358	301304358
ovary	Homo sapiens	SerousCa	SerousCa	3C	GPL6480	GSE53963	ftp://ftp.ncbi.nlm.nih.gov/geo/samples/GSM1304nnn/GSM1304357/	GSM1304357	301304357
ovary	Homo sapiens	SerousCa	SerousCa	3C	GPL6480	GSE53963	ftp://ftp.ncbi.nlm.nih.gov/geo/samples/GSM1304nnn/GSM1304352/	GSM1304352	301304352
ovary	Homo sapiens	SerousCa	SerousCa	3C	GPL6480	GSE53963	ftp://ftp.ncbi.nlm.nih.gov/geo/samples/GSM1304nnn/GSM1304351/	GSM1304351	301304351
ovary	Homo sapiens	SerousCa	SerousCa	3C	GPL6480	GSE53963	ftp://ftp.ncbi.nlm.nih.gov/geo/samples/GSM1304nnn/GSM1304349/	GSM1304349	301304349
ovary	Homo sapiens	SerousCa	SerousCa	3C	GPL6480	GSE53963	ftp://ftp.ncbi.nlm.nih.gov/geo/samples/GSM1304nnn/GSM1304348/	GSM1304348	301304348
ovary	Homo sapiens	SerousCa	SerousCa	3C	GPL6480	GSE53963	ftp://ftp.ncbi.nlm.nih.gov/geo/samples/GSM1304nnn/GSM1304346/	GSM1304346	301304346
ovary	Homo sapiens	SerousCa	SerousCa	3C	GPL6480	GSE53963	ftp://ftp.ncbi.nlm.nih.gov/geo/samples/GSM1304nnn/GSM1304345/	GSM1304345	301304345
ovary	Homo sapiens	SerousCa	SerousCa	3C	GPL6480	GSE53963	ftp://ftp.ncbi.nlm.nih.gov/geo/samples/GSM1304nnn/GSM1304344/	GSM1304344	301304344
ovary	Homo sapiens	SerousCa	SerousCa	3C	GPL6480	GSE53963	ftp://ftp.ncbi.nlm.nih.gov/geo/samples/GSM1304nnn/GSM1304342/	GSM1304342	301304342
ovary	Homo sapiens	SerousCa	SerousCa	3C	GPL6480	GSE53963	ftp://ftp.ncbi.nlm.nih.gov/geo/samples/GSM1304nnn/GSM1304341/	GSM1304341	301304341
ovary	Homo sapiens	SerousCa	SerousCa	3C	GPL6480	GSE53963	ftp://ftp.ncbi.nlm.nih.gov/geo/samples/GSM1304nnn/GSM1304340/	GSM1304340	301304340
ovary	Homo sapiens	SerousCa	SerousCa	3C	GPL6480	GSE53963	ftp://ftp.ncbi.nlm.nih.gov/geo/samples/GSM1304nnn/GSM1304339/	GSM1304339	301304339
ovary	Homo sapiens	SerousCa	SerousCa	3C	GPL6480	GSE53963	ftp://ftp.ncbi.nlm.nih.gov/geo/samples/GSM1304nnn/GSM1304338/	GSM1304338	301304338
ovary	Homo sapiens	SerousCa	SerousCa	3C	GPL6480	GSE53963	ftp://ftp.ncbi.nlm.nih.gov/geo/samples/GSM1304nnn/GSM1304337/	GSM1304337	301304337
ovary	Homo sapiens	SerousCa	SerousCa	3C	GPL6480	GSE53963	ftp://ftp.ncbi.nlm.nih.gov/geo/samples/GSM1304nnn/GSM1304336/	GSM1304336	301304336
ovary	Homo sapiens	SerousCa	SerousCa	3C	GPL6480	GSE53963	ftp://ftp.ncbi.nlm.nih.gov/geo/samples/GSM1304nnn/GSM1304335/	GSM1304335	301304335
ovary	Homo sapiens	SerousCa	SerousCa	3C	GPL6480	GSE53963	ftp://ftp.ncbi.nlm.nih.gov/geo/samples/GSM1304nnn/GSM1304334/	GSM1304334	301304334
ovary	Homo sapiens	SerousCa	SerousCa	3C	GPL6480	GSE53963	ftp://ftp.ncbi.nlm.nih.gov/geo/samples/GSM1304nnn/GSM1304333/	GSM1304333	301304333
ovary	Homo sapiens	SerousCa	SerousCa	3C	GPL6480	GSE53963	ftp://ftp.ncbi.nlm.nih.gov/geo/samples/GSM1304nnn/GSM1304332/	GSM1304332	301304332
ovary	Homo sapiens	SerousCa	SerousCa	3C	GPL6480	GSE53963	ftp://ftp.ncbi.nlm.nih.gov/geo/samples/GSM1304nnn/GSM1304331/	GSM1304331	301304331
ovary	Homo sapiens	SerousCa	SerousCa	3C	GPL6480	GSE53963	ftp://ftp.ncbi.nlm.nih.gov/geo/samples/GSM1304nnn/GSM1304330/	GSM1304330	301304330
ovary	Homo sapiens	SerousCa	SerousCa	3C	GPL6480	GSE53963	ftp://ftp.ncbi.nlm.nih.gov/geo/samples/GSM1304nnn/GSM1304329/	GSM1304329	301304329
ovary	Homo sapiens	SerousCa	SerousCa	3C	GPL6480	GSE53963	ftp://ftp.ncbi.nlm.nih.gov/geo/samples/GSM1304nnn/GSM1304327/	GSM1304327	301304327
ovary	Homo sapiens	SerousCa	SerousCa	3C	GPL6480	GSE53963	ftp://ftp.ncbi.nlm.nih.gov/geo/samples/GSM1304nnn/GSM1304326/	GSM1304326	301304326
ovary	Homo sapiens	SerousCa	SerousCa	3C	GPL6480	GSE53963	ftp://ftp.ncbi.nlm.nih.gov/geo/samples/GSM1304nnn/GSM1304325/	GSM1304325	301304325
ovary	Homo sapiens	SerousCa	SerousCa	3C	GPL6480	GSE53963	ftp://ftp.ncbi.nlm.nih.gov/geo/samples/GSM1304nnn/GSM1304324/	GSM1304324	301304324
ovary	Homo sapiens	SerousCa	SerousCa	3C	GPL6480	GSE53963	ftp://ftp.ncbi.nlm.nih.gov/geo/samples/GSM1304nnn/GSM1304322/	GSM1304322	301304322
ovary	Homo sapiens	SerousCa	SerousCa	3C	GPL6480	GSE53963	ftp://ftp.ncbi.nlm.nih.gov/geo/samples/GSM1304nnn/GSM1304319/	GSM1304319	301304319
ovary	Homo sapiens	SerousCa	SerousCa	3C	GPL6480	GSE53963	ftp://ftp.ncbi.nlm.nih.gov/geo/samples/GSM1304nnn/GSM1304317/	GSM1304317	301304317
ovary	Homo sapiens	SerousCa	SerousCa	3C	GPL6480	GSE53963	ftp://ftp.ncbi.nlm.nih.gov/geo/samples/GSM1304nnn/GSM1304316/	GSM1304316	301304316
ovary	Homo sapiens	SerousCa	SerousCa	3C	GPL6480	GSE53963	ftp://ftp.ncbi.nlm.nih.gov/geo/samples/GSM1304nnn/GSM1304315/	GSM1304315	301304315
ovary	Homo sapiens	SerousCa	SerousCa	3C	GPL6480	GSE53963	ftp://ftp.ncbi.nlm.nih.gov/geo/samples/GSM1304nnn/GSM1304314/	GSM1304314	301304314
ovary	Homo sapiens	SerousCa	SerousCa	3C	GPL6480	GSE53963	ftp://ftp.ncbi.nlm.nih.gov/geo/samples/GSM1304nnn/GSM1304313/	GSM1304313	301304313
ovary	Homo sapiens	SerousCa	SerousCa	3C	GPL6480	GSE53963	ftp://ftp.ncbi.nlm.nih.gov/geo/samples/GSM1304nnn/GSM1304311/	GSM1304311	301304311
ovary	Homo sapiens	SerousCa	SerousCa	3C	GPL6480	GSE53963	ftp://ftp.ncbi.nlm.nih.gov/geo/samples/GSM1304nnn/GSM1304310/	GSM1304310	301304310
ovary	Homo sapiens	SerousCa	SerousCa	3C	GPL6480	GSE53963	ftp://ftp.ncbi.nlm.nih.gov/geo/samples/GSM1304nnn/GSM1304308/	GSM1304308	301304308
ovary	Homo sapiens	SerousCa	SerousCa	3C	GPL6480	GSE53963	ftp://ftp.ncbi.nlm.nih.gov/geo/samples/GSM1304nnn/GSM1304307/	GSM1304307	301304307
ovary	Homo sapiens	SerousCa	SerousCa	3C	GPL6480	GSE53963	ftp://ftp.ncbi.nlm.nih.gov/geo/samples/GSM1304nnn/GSM1304306/	GSM1304306	301304306
ovary	Homo sapiens	SerousCa	SerousCa	3C	GPL6480	GSE53963	ftp://ftp.ncbi.nlm.nih.gov/geo/samples/GSM1304nnn/GSM1304304/	GSM1304304	301304304
ovary	Homo sapiens	SerousCa	SerousCa	3C	GPL6480	GSE53963	ftp://ftp.ncbi.nlm.nih.gov/geo/samples/GSM1304nnn/GSM1304301/	GSM1304301	301304301
ovary	Homo sapiens	SerousCa	SerousCa	3C	GPL6480	GSE53963	ftp://ftp.ncbi.nlm.nih.gov/geo/samples/GSM1304nnn/GSM1304300/	GSM1304300	301304300
ovary	Homo sapiens	SerousCa	SerousCa	3C	GPL6480	GSE53963	ftp://ftp.ncbi.nlm.nih.gov/geo/samples/GSM1304nnn/GSM1304296/	GSM1304296	301304296
ovary	Homo sapiens	SerousCa	SerousCa	3C	GPL6480	GSE53963	ftp://ftp.ncbi.nlm.nih.gov/geo/samples/GSM1304nnn/GSM1304293/	GSM1304293	301304293
ovary	Homo sapiens	SerousCa	SerousCa	3C	GPL6480	GSE53963	ftp://ftp.ncbi.nlm.nih.gov/geo/samples/GSM1304nnn/GSM1304291/	GSM1304291	301304291
ovary	Homo sapiens	SerousCa	SerousCa	3C	GPL6480	GSE53963	ftp://ftp.ncbi.nlm.nih.gov/geo/samples/GSM1304nnn/GSM1304290/	GSM1304290	301304290
ovary	Homo sapiens	SerousCa	SerousCa	3C	GPL6480	GSE53963	ftp://ftp.ncbi.nlm.nih.gov/geo/samples/GSM1304nnn/GSM1304289/	GSM1304289	301304289
ovary	Homo sapiens	SerousCa	SerousCa	3C	GPL6480	GSE53963	ftp://ftp.ncbi.nlm.nih.gov/geo/samples/GSM1304nnn/GSM1304287/	GSM1304287	301304287
ovary	Homo sapiens	SerousCa	SerousCa	3C	GPL6480	GSE53963	ftp://ftp.ncbi.nlm.nih.gov/geo/samples/GSM1304nnn/GSM1304286/	GSM1304286	301304286
ovary	Homo sapiens	SerousCa	SerousCa	3C	GPL6480	GSE53963	ftp://ftp.ncbi.nlm.nih.gov/geo/samples/GSM1304nnn/GSM1304285/	GSM1304285	301304285
ovary	Homo sapiens	SerousCa	SerousCa	3C	GPL6480	GSE53963	ftp://ftp.ncbi.nlm.nih.gov/geo/samples/GSM1304nnn/GSM1304284/	GSM1304284	301304284
ovary	Homo sapiens	SerousCa	SerousCa	3C	GPL6480	GSE53963	ftp://ftp.ncbi.nlm.nih.gov/geo/samples/GSM1304nnn/GSM1304283/	GSM1304283	301304283
ovary	Homo sapiens	SerousCa	SerousCa	3C	GPL6480	GSE53963	ftp://ftp.ncbi.nlm.nih.gov/geo/samples/GSM1304nnn/GSM1304282/	GSM1304282	301304282
ovary	Homo sapiens	SerousCa	SerousCa	3C	GPL6480	GSE53963	ftp://ftp.ncbi.nlm.nih.gov/geo/samples/GSM1304nnn/GSM1304280/	GSM1304280	301304280
ovary	Homo sapiens	SerousCa	SerousCa	3C	GPL6480	GSE53963	ftp://ftp.ncbi.nlm.nih.gov/geo/samples/GSM1304nnn/GSM1304278/	GSM1304278	301304278
ovary	Homo sapiens	SerousCa	SerousCa	3C	GPL6480	GSE53963	ftp://ftp.ncbi.nlm.nih.gov/geo/samples/GSM1304nnn/GSM1304277/	GSM1304277	301304277
ovary	Homo sapiens	SerousCa	SerousCa	3C	GPL6480	GSE53963	ftp://ftp.ncbi.nlm.nih.gov/geo/samples/GSM1304nnn/GSM1304276/	GSM1304276	301304276
ovary	Homo sapiens	SerousCa	SerousCa	3C	GPL6480	GSE53963	ftp://ftp.ncbi.nlm.nih.gov/geo/samples/GSM1304nnn/GSM1304272/	GSM1304272	301304272
ovary	Homo sapiens	SerousCa	SerousCa	3C	GPL6480	GSE53963	ftp://ftp.ncbi.nlm.nih.gov/geo/samples/GSM1304nnn/GSM1304271/	GSM1304271	301304271
ovary	Homo sapiens	SerousCa	SerousCa	3C	GPL6480	GSE53963	ftp://ftp.ncbi.nlm.nih.gov/geo/samples/GSM1304nnn/GSM1304268/	GSM1304268	301304268
ovary	Homo sapiens	SerousCa	SerousCa	3C	GPL6480	GSE53963	ftp://ftp.ncbi.nlm.nih.gov/geo/samples/GSM1304nnn/GSM1304265/	GSM1304265	301304265
ovary	Homo sapiens	SerousCa	SerousCa	3C	GPL6480	GSE53963	ftp://ftp.ncbi.nlm.nih.gov/geo/samples/GSM1304nnn/GSM1304264/	GSM1304264	301304264
ovary	Homo sapiens	SerousCa	SerousCa	3C	GPL6480	GSE53963	ftp://ftp.ncbi.nlm.nih.gov/geo/samples/GSM1304nnn/GSM1304262/	GSM1304262	301304262
ovary	Homo sapiens	SerousCa	SerousCa	3C	GPL6480	GSE53963	ftp://ftp.ncbi.nlm.nih.gov/geo/samples/GSM1304nnn/GSM1304261/	GSM1304261	301304261
ovary	Homo sapiens	SerousCa	SerousCa	3C	GPL6480	GSE53963	ftp://ftp.ncbi.nlm.nih.gov/geo/samples/GSM1304nnn/GSM1304260/	GSM1304260	301304260
ovary	Homo sapiens	SerousCa	SerousCa	3C	GPL6480	GSE53963	ftp://ftp.ncbi.nlm.nih.gov/geo/samples/GSM1304nnn/GSM1304259/	GSM1304259	301304259
ovary	Homo sapiens	SerousCa	SerousCa	3C	GPL6480	GSE53963	ftp://ftp.ncbi.nlm.nih.gov/geo/samples/GSM1304nnn/GSM1304258/	GSM1304258	301304258
ovary	Homo sapiens	SerousCa	SerousCa	3C	GPL6480	GSE53963	ftp://ftp.ncbi.nlm.nih.gov/geo/samples/GSM1304nnn/GSM1304257/	GSM1304257	301304257
ovary	Homo sapiens	SerousCa	SerousCa	3C	GPL6480	GSE53963	ftp://ftp.ncbi.nlm.nih.gov/geo/samples/GSM1304nnn/GSM1304256/	GSM1304256	301304256
ovary	Homo sapiens	SerousCa	SerousCa	3C	GPL6480	GSE53963	ftp://ftp.ncbi.nlm.nih.gov/geo/samples/GSM1304nnn/GSM1304255/	GSM1304255	301304255
ovary	Homo sapiens	SerousCa	SerousCa	3C	GPL6480	GSE53963	ftp://ftp.ncbi.nlm.nih.gov/geo/samples/GSM1304nnn/GSM1304254/	GSM1304254	301304254
ovary	Homo sapiens	SerousCa	SerousCa	3C	GPL6480	GSE53963	ftp://ftp.ncbi.nlm.nih.gov/geo/samples/GSM1304nnn/GSM1304253/	GSM1304253	301304253
ovary	Homo sapiens	SerousCa	SerousCa	3C	GPL6480	GSE53963	ftp://ftp.ncbi.nlm.nih.gov/geo/samples/GSM1304nnn/GSM1304252/	GSM1304252	301304252
ovary	Homo sapiens	SerousCa	SerousCa	3C	GPL6480	GSE53963	ftp://ftp.ncbi.nlm.nih.gov/geo/samples/GSM1304nnn/GSM1304250/	GSM1304250	301304250
ovary	Homo sapiens	SerousCa	SerousCa	3C	GPL6480	GSE53963	ftp://ftp.ncbi.nlm.nih.gov/geo/samples/GSM1304nnn/GSM1304249/	GSM1304249	301304249
ovary	Homo sapiens	SerousCa	SerousCa	3C	GPL6480	GSE53963	ftp://ftp.ncbi.nlm.nih.gov/geo/samples/GSM1304nnn/GSM1304247/	GSM1304247	301304247
ovary	Homo sapiens	SerousCa	SerousCa	2A	GPL570	GSE55512	ftp://ftp.ncbi.nlm.nih.gov/geo/samples/GSM1338nnn/GSM1338410/	GSM1338410	301338410
ovary	Homo sapiens	SerousCa	SerousCa	2C	GPL570	GSE55512	ftp://ftp.ncbi.nlm.nih.gov/geo/samples/GSM1338nnn/GSM1338405/	GSM1338405	301338405
ovary	Homo sapiens	SerousCa	SerousCa	3B	GPL570	GSE55512	ftp://ftp.ncbi.nlm.nih.gov/geo/samples/GSM1338nnn/GSM1338406/	GSM1338406	301338406
ovary	Homo sapiens	SerousCa	SerousCa	3C	GPL570	GSE55512	ftp://ftp.ncbi.nlm.nih.gov/geo/samples/GSM1338nnn/GSM1338415/	GSM1338415	301338415
ovary	Homo sapiens	SerousCa	SerousCa	3C	GPL570	GSE55512	ftp://ftp.ncbi.nlm.nih.gov/geo/samples/GSM1338nnn/GSM1338414/	GSM1338414	301338414
ovary	Homo sapiens	SerousCa	SerousCa	3C	GPL570	GSE55512	ftp://ftp.ncbi.nlm.nih.gov/geo/samples/GSM1338nnn/GSM1338411/	GSM1338411	301338411
ovary	Homo sapiens	SerousCa	SerousCa	3C	GPL570	GSE55512	ftp://ftp.ncbi.nlm.nih.gov/geo/samples/GSM1338nnn/GSM1338408/	GSM1338408	301338408
ovary	Homo sapiens	SerousCa	SerousCa	3C	GPL570	GSE55512	ftp://ftp.ncbi.nlm.nih.gov/geo/samples/GSM1338nnn/GSM1338404/	GSM1338404	301338404
ovary	Homo sapiens	SerousCa	SerousCa	2	GPL96	GSE6008	ftp://ftp.ncbi.nlm.nih.gov/geo/samples/GSM139nnn/GSM139457/	GSM139457	300139457
ovary	Homo sapiens	SerousCa	SerousCa	3	GPL96	GSE6008	ftp://ftp.ncbi.nlm.nih.gov/geo/samples/GSM139nnn/GSM139474/	GSM139474	300139474
ovary	Homo sapiens	SerousCa	SerousCa	3	GPL96	GSE6008	ftp://ftp.ncbi.nlm.nih.gov/geo/samples/GSM139nnn/GSM139459/	GSM139459	300139459
ovary	Homo sapiens	SerousCa	SerousCa	3	GPL96	GSE6008	ftp://ftp.ncbi.nlm.nih.gov/geo/samples/GSM139nnn/GSM139456/	GSM139456	300139456
ovary	Homo sapiens	SerousCa	SerousCa	4	GPL96	GSE6008	ftp://ftp.ncbi.nlm.nih.gov/geo/samples/GSM139nnn/GSM139458/	GSM139458	300139458
ovary	Homo sapiens	SerousCa	SerousCa	4	GPL96	GSE6008	ftp://ftp.ncbi.nlm.nih.gov/geo/samples/GSM139nnn/GSM139447/	GSM139447	300139447
ovary	Homo sapiens	SerousCa	SerousCa	4	GPL96	GSE6008	ftp://ftp.ncbi.nlm.nih.gov/geo/samples/GSM139nnn/GSM139445/	GSM139445	300139445
ovary	Homo sapiens	SerousCa	SerousCa	4	GPL96	GSE6008	ftp://ftp.ncbi.nlm.nih.gov/geo/samples/GSM139nnn/GSM139436/	GSM139436	300139436
ovary	Homo sapiens	SerousCa	SerousCa	1A	GPL96	GSE6008	ftp://ftp.ncbi.nlm.nih.gov/geo/samples/GSM139nnn/GSM139455/	GSM139455	300139455
ovary	Homo sapiens	SerousCa	SerousCa	1C	GPL96	GSE6008	ftp://ftp.ncbi.nlm.nih.gov/geo/samples/GSM139nnn/GSM139468/	GSM139468	300139468
ovary	Homo sapiens	SerousCa	SerousCa	1C	GPL96	GSE6008	ftp://ftp.ncbi.nlm.nih.gov/geo/samples/GSM139nnn/GSM139464/	GSM139464	300139464
ovary	Homo sapiens	SerousCa	SerousCa	1C	GPL96	GSE6008	ftp://ftp.ncbi.nlm.nih.gov/geo/samples/GSM139nnn/GSM139444/	GSM139444	300139444
ovary	Homo sapiens	SerousCa	SerousCa	2C	GPL96	GSE6008	ftp://ftp.ncbi.nlm.nih.gov/geo/samples/GSM139nnn/GSM139465/	GSM139465	300139465
ovary	Homo sapiens	SerousCa	SerousCa	2C	GPL96	GSE6008	ftp://ftp.ncbi.nlm.nih.gov/geo/samples/GSM139nnn/GSM139446/	GSM139446	300139446
ovary	Homo sapiens	SerousCa	SerousCa	3C	GPL96	GSE6008	ftp://ftp.ncbi.nlm.nih.gov/geo/samples/GSM139nnn/GSM139475/	GSM139475	300139475
ovary	Homo sapiens	SerousCa	SerousCa	3C	GPL96	GSE6008	ftp://ftp.ncbi.nlm.nih.gov/geo/samples/GSM139nnn/GSM139473/	GSM139473	300139473
ovary	Homo sapiens	SerousCa	SerousCa	3C	GPL96	GSE6008	ftp://ftp.ncbi.nlm.nih.gov/geo/samples/GSM139nnn/GSM139472/	GSM139472	300139472
ovary	Homo sapiens	SerousCa	SerousCa	3C	GPL96	GSE6008	ftp://ftp.ncbi.nlm.nih.gov/geo/samples/GSM139nnn/GSM139471/	GSM139471	300139471
ovary	Homo sapiens	SerousCa	SerousCa	3C	GPL96	GSE6008	ftp://ftp.ncbi.nlm.nih.gov/geo/samples/GSM139nnn/GSM139470/	GSM139470	300139470
ovary	Homo sapiens	SerousCa	SerousCa	3C	GPL96	GSE6008	ftp://ftp.ncbi.nlm.nih.gov/geo/samples/GSM139nnn/GSM139469/	GSM139469	300139469
ovary	Homo sapiens	SerousCa	SerousCa	3C	GPL96	GSE6008	ftp://ftp.ncbi.nlm.nih.gov/geo/samples/GSM139nnn/GSM139467/	GSM139467	300139467
ovary	Homo sapiens	SerousCa	SerousCa	3C	GPL96	GSE6008	ftp://ftp.ncbi.nlm.nih.gov/geo/samples/GSM139nnn/GSM139466/	GSM139466	300139466
ovary	Homo sapiens	SerousCa	SerousCa	3C	GPL96	GSE6008	ftp://ftp.ncbi.nlm.nih.gov/geo/samples/GSM139nnn/GSM139463/	GSM139463	300139463
ovary	Homo sapiens	SerousCa	SerousCa	3C	GPL96	GSE6008	ftp://ftp.ncbi.nlm.nih.gov/geo/samples/GSM139nnn/GSM139462/	GSM139462	300139462
ovary	Homo sapiens	SerousCa	SerousCa	3C	GPL96	GSE6008	ftp://ftp.ncbi.nlm.nih.gov/geo/samples/GSM139nnn/GSM139461/	GSM139461	300139461
ovary	Homo sapiens	SerousCa	SerousCa	3C	GPL96	GSE6008	ftp://ftp.ncbi.nlm.nih.gov/geo/samples/GSM139nnn/GSM139460/	GSM139460	300139460
ovary	Homo sapiens	SerousCa	SerousCa	3C	GPL96	GSE6008	ftp://ftp.ncbi.nlm.nih.gov/geo/samples/GSM139nnn/GSM139454/	GSM139454	300139454
ovary	Homo sapiens	SerousCa	SerousCa	3C	GPL96	GSE6008	ftp://ftp.ncbi.nlm.nih.gov/geo/samples/GSM139nnn/GSM139453/	GSM139453	300139453
ovary	Homo sapiens	SerousCa	SerousCa	3C	GPL96	GSE6008	ftp://ftp.ncbi.nlm.nih.gov/geo/samples/GSM139nnn/GSM139452/	GSM139452	300139452
ovary	Homo sapiens	SerousCa	SerousCa	3C	GPL96	GSE6008	ftp://ftp.ncbi.nlm.nih.gov/geo/samples/GSM139nnn/GSM139451/	GSM139451	300139451
ovary	Homo sapiens	SerousCa	SerousCa	3C	GPL96	GSE6008	ftp://ftp.ncbi.nlm.nih.gov/geo/samples/GSM139nnn/GSM139450/	GSM139450	300139450
ovary	Homo sapiens	SerousCa	SerousCa	3C	GPL96	GSE6008	ftp://ftp.ncbi.nlm.nih.gov/geo/samples/GSM139nnn/GSM139449/	GSM139449	300139449
ovary	Homo sapiens	SerousCa	SerousCa	3C	GPL96	GSE6008	ftp://ftp.ncbi.nlm.nih.gov/geo/samples/GSM139nnn/GSM139443/	GSM139443	300139443
ovary	Homo sapiens	SerousCa	SerousCa	3C	GPL96	GSE6008	ftp://ftp.ncbi.nlm.nih.gov/geo/samples/GSM139nnn/GSM139442/	GSM139442	300139442
ovary	Homo sapiens	SerousCa	SerousCa	3C	GPL96	GSE6008	ftp://ftp.ncbi.nlm.nih.gov/geo/samples/GSM139nnn/GSM139441/	GSM139441	300139441
ovary	Homo sapiens	SerousCa	SerousCa	3C	GPL96	GSE6008	ftp://ftp.ncbi.nlm.nih.gov/geo/samples/GSM139nnn/GSM139440/	GSM139440	300139440
ovary	Homo sapiens	SerousCa	SerousCa	3C	GPL96	GSE6008	ftp://ftp.ncbi.nlm.nih.gov/geo/samples/GSM139nnn/GSM139439/	GSM139439	300139439
ovary	Homo sapiens	SerousCa	SerousCa	3C	GPL96	GSE6008	ftp://ftp.ncbi.nlm.nih.gov/geo/samples/GSM139nnn/GSM139438/	GSM139438	300139438
ovary	Homo sapiens	SerousCa	SerousCa	3C	GPL96	GSE6008	ftp://ftp.ncbi.nlm.nih.gov/geo/samples/GSM139nnn/GSM139437/	GSM139437	300139437
ovary	Homo sapiens	SerousCa	SerousCa	3C	GPL96	GSE6008	ftp://ftp.ncbi.nlm.nih.gov/geo/samples/GSM139nnn/GSM139435/	GSM139435	300139435
ovary	Homo sapiens	SerousCa	SerousCa	3D	GPL96	GSE6008	ftp://ftp.ncbi.nlm.nih.gov/geo/samples/GSM139nnn/GSM139448/	GSM139448	300139448
ovary	Homo sapiens	SerousCa	SerousCa	4	GPL570	GSE63885	ftp://ftp.ncbi.nlm.nih.gov/geo/samples/GSM1559nnn/GSM1559377/	GSM1559377	301559377
ovary	Homo sapiens	SerousCa	SerousCa	4	GPL570	GSE63885	ftp://ftp.ncbi.nlm.nih.gov/geo/samples/GSM1559nnn/GSM1559341/	GSM1559341	301559341
ovary	Homo sapiens	SerousCa	SerousCa	4	GPL570	GSE63885	ftp://ftp.ncbi.nlm.nih.gov/geo/samples/GSM1559nnn/GSM1559338/	GSM1559338	301559338
ovary	Homo sapiens	SerousCa	SerousCa	4	GPL570	GSE63885	ftp://ftp.ncbi.nlm.nih.gov/geo/samples/GSM1559nnn/GSM1559337/	GSM1559337	301559337
ovary	Homo sapiens	SerousCa	SerousCa	4	GPL570	GSE63885	ftp://ftp.ncbi.nlm.nih.gov/geo/samples/GSM1559nnn/GSM1559334/	GSM1559334	301559334
ovary	Homo sapiens	SerousCa	SerousCa	4	GPL570	GSE63885	ftp://ftp.ncbi.nlm.nih.gov/geo/samples/GSM1559nnn/GSM1559331/	GSM1559331	301559331
ovary	Homo sapiens	SerousCa	SerousCa	4	GPL570	GSE63885	ftp://ftp.ncbi.nlm.nih.gov/geo/samples/GSM1559nnn/GSM1559320/	GSM1559320	301559320
ovary	Homo sapiens	SerousCa	SerousCa	4	GPL570	GSE63885	ftp://ftp.ncbi.nlm.nih.gov/geo/samples/GSM1559nnn/GSM1559317/	GSM1559317	301559317
ovary	Homo sapiens	SerousCa	SerousCa	4	GPL570	GSE63885	ftp://ftp.ncbi.nlm.nih.gov/geo/samples/GSM1559nnn/GSM1559306/	GSM1559306	301559306
ovary	Homo sapiens	SerousCa	SerousCa	4	GPL570	GSE63885	ftp://ftp.ncbi.nlm.nih.gov/geo/samples/GSM1559nnn/GSM1559301/	GSM1559301	301559301
ovary	Homo sapiens	SerousCa	SerousCa	2B	GPL570	GSE63885	ftp://ftp.ncbi.nlm.nih.gov/geo/samples/GSM1559nnn/GSM1559371/	GSM1559371	301559371
ovary	Homo sapiens	SerousCa	SerousCa	2C	GPL570	GSE63885	ftp://ftp.ncbi.nlm.nih.gov/geo/samples/GSM1559nnn/GSM1559351/	GSM1559351	301559351
ovary	Homo sapiens	SerousCa	SerousCa	3A	GPL570	GSE63885	ftp://ftp.ncbi.nlm.nih.gov/geo/samples/GSM1559nnn/GSM1559362/	GSM1559362	301559362
ovary	Homo sapiens	SerousCa	SerousCa	3A	GPL570	GSE63885	ftp://ftp.ncbi.nlm.nih.gov/geo/samples/GSM1559nnn/GSM1559355/	GSM1559355	301559355
ovary	Homo sapiens	SerousCa	SerousCa	3A	GPL570	GSE63885	ftp://ftp.ncbi.nlm.nih.gov/geo/samples/GSM1559nnn/GSM1559346/	GSM1559346	301559346
ovary	Homo sapiens	SerousCa	SerousCa	3A	GPL570	GSE63885	ftp://ftp.ncbi.nlm.nih.gov/geo/samples/GSM1559nnn/GSM1559307/	GSM1559307	301559307
ovary	Homo sapiens	SerousCa	SerousCa	3B	GPL570	GSE63885	ftp://ftp.ncbi.nlm.nih.gov/geo/samples/GSM1559nnn/GSM1559369/	GSM1559369	301559369
ovary	Homo sapiens	SerousCa	SerousCa	3B	GPL570	GSE63885	ftp://ftp.ncbi.nlm.nih.gov/geo/samples/GSM1559nnn/GSM1559357/	GSM1559357	301559357
ovary	Homo sapiens	SerousCa	SerousCa	3B	GPL570	GSE63885	ftp://ftp.ncbi.nlm.nih.gov/geo/samples/GSM1559nnn/GSM1559356/	GSM1559356	301559356
ovary	Homo sapiens	SerousCa	SerousCa	3B	GPL570	GSE63885	ftp://ftp.ncbi.nlm.nih.gov/geo/samples/GSM1559nnn/GSM1559354/	GSM1559354	301559354
ovary	Homo sapiens	SerousCa	SerousCa	3B	GPL570	GSE63885	ftp://ftp.ncbi.nlm.nih.gov/geo/samples/GSM1559nnn/GSM1559348/	GSM1559348	301559348
ovary	Homo sapiens	SerousCa	SerousCa	3B	GPL570	GSE63885	ftp://ftp.ncbi.nlm.nih.gov/geo/samples/GSM1559nnn/GSM1559330/	GSM1559330	301559330
ovary	Homo sapiens	SerousCa	SerousCa	3B	GPL570	GSE63885	ftp://ftp.ncbi.nlm.nih.gov/geo/samples/GSM1559nnn/GSM1559321/	GSM1559321	301559321
ovary	Homo sapiens	SerousCa	SerousCa	3C	GPL570	GSE63885	ftp://ftp.ncbi.nlm.nih.gov/geo/samples/GSM1559nnn/GSM1559373/	GSM1559373	301559373
ovary	Homo sapiens	SerousCa	SerousCa	3C	GPL570	GSE63885	ftp://ftp.ncbi.nlm.nih.gov/geo/samples/GSM1559nnn/GSM1559372/	GSM1559372	301559372
ovary	Homo sapiens	SerousCa	SerousCa	3C	GPL570	GSE63885	ftp://ftp.ncbi.nlm.nih.gov/geo/samples/GSM1559nnn/GSM1559370/	GSM1559370	301559370
ovary	Homo sapiens	SerousCa	SerousCa	3C	GPL570	GSE63885	ftp://ftp.ncbi.nlm.nih.gov/geo/samples/GSM1559nnn/GSM1559368/	GSM1559368	301559368
ovary	Homo sapiens	SerousCa	SerousCa	3C	GPL570	GSE63885	ftp://ftp.ncbi.nlm.nih.gov/geo/samples/GSM1559nnn/GSM1559367/	GSM1559367	301559367
ovary	Homo sapiens	SerousCa	SerousCa	3C	GPL570	GSE63885	ftp://ftp.ncbi.nlm.nih.gov/geo/samples/GSM1559nnn/GSM1559366/	GSM1559366	301559366
ovary	Homo sapiens	SerousCa	SerousCa	3C	GPL570	GSE63885	ftp://ftp.ncbi.nlm.nih.gov/geo/samples/GSM1559nnn/GSM1559365/	GSM1559365	301559365
ovary	Homo sapiens	SerousCa	SerousCa	3C	GPL570	GSE63885	ftp://ftp.ncbi.nlm.nih.gov/geo/samples/GSM1559nnn/GSM1559364/	GSM1559364	301559364
ovary	Homo sapiens	SerousCa	SerousCa	3C	GPL570	GSE63885	ftp://ftp.ncbi.nlm.nih.gov/geo/samples/GSM1559nnn/GSM1559361/	GSM1559361	301559361
ovary	Homo sapiens	SerousCa	SerousCa	3C	GPL570	GSE63885	ftp://ftp.ncbi.nlm.nih.gov/geo/samples/GSM1559nnn/GSM1559360/	GSM1559360	301559360
ovary	Homo sapiens	SerousCa	SerousCa	3C	GPL570	GSE63885	ftp://ftp.ncbi.nlm.nih.gov/geo/samples/GSM1559nnn/GSM1559359/	GSM1559359	301559359
ovary	Homo sapiens	SerousCa	SerousCa	3C	GPL570	GSE63885	ftp://ftp.ncbi.nlm.nih.gov/geo/samples/GSM1559nnn/GSM1559358/	GSM1559358	301559358
ovary	Homo sapiens	SerousCa	SerousCa	3C	GPL570	GSE63885	ftp://ftp.ncbi.nlm.nih.gov/geo/samples/GSM1559nnn/GSM1559353/	GSM1559353	301559353
ovary	Homo sapiens	SerousCa	SerousCa	3C	GPL570	GSE63885	ftp://ftp.ncbi.nlm.nih.gov/geo/samples/GSM1559nnn/GSM1559350/	GSM1559350	301559350
ovary	Homo sapiens	SerousCa	SerousCa	3C	GPL570	GSE63885	ftp://ftp.ncbi.nlm.nih.gov/geo/samples/GSM1559nnn/GSM1559349/	GSM1559349	301559349
ovary	Homo sapiens	SerousCa	SerousCa	3C	GPL570	GSE63885	ftp://ftp.ncbi.nlm.nih.gov/geo/samples/GSM1559nnn/GSM1559347/	GSM1559347	301559347
ovary	Homo sapiens	SerousCa	SerousCa	3C	GPL570	GSE63885	ftp://ftp.ncbi.nlm.nih.gov/geo/samples/GSM1559nnn/GSM1559345/	GSM1559345	301559345
ovary	Homo sapiens	SerousCa	SerousCa	3C	GPL570	GSE63885	ftp://ftp.ncbi.nlm.nih.gov/geo/samples/GSM1559nnn/GSM1559344/	GSM1559344	301559344
ovary	Homo sapiens	SerousCa	SerousCa	3C	GPL570	GSE63885	ftp://ftp.ncbi.nlm.nih.gov/geo/samples/GSM1559nnn/GSM1559343/	GSM1559343	301559343
ovary	Homo sapiens	SerousCa	SerousCa	3C	GPL570	GSE63885	ftp://ftp.ncbi.nlm.nih.gov/geo/samples/GSM1559nnn/GSM1559342/	GSM1559342	301559342
ovary	Homo sapiens	SerousCa	SerousCa	3C	GPL570	GSE63885	ftp://ftp.ncbi.nlm.nih.gov/geo/samples/GSM1559nnn/GSM1559339/	GSM1559339	301559339
ovary	Homo sapiens	SerousCa	SerousCa	3C	GPL570	GSE63885	ftp://ftp.ncbi.nlm.nih.gov/geo/samples/GSM1559nnn/GSM1559336/	GSM1559336	301559336
ovary	Homo sapiens	SerousCa	SerousCa	3C	GPL570	GSE63885	ftp://ftp.ncbi.nlm.nih.gov/geo/samples/GSM1559nnn/GSM1559335/	GSM1559335	301559335
ovary	Homo sapiens	SerousCa	SerousCa	3C	GPL570	GSE63885	ftp://ftp.ncbi.nlm.nih.gov/geo/samples/GSM1559nnn/GSM1559333/	GSM1559333	301559333
ovary	Homo sapiens	SerousCa	SerousCa	3C	GPL570	GSE63885	ftp://ftp.ncbi.nlm.nih.gov/geo/samples/GSM1559nnn/GSM1559332/	GSM1559332	301559332
ovary	Homo sapiens	SerousCa	SerousCa	3C	GPL570	GSE63885	ftp://ftp.ncbi.nlm.nih.gov/geo/samples/GSM1559nnn/GSM1559329/	GSM1559329	301559329
ovary	Homo sapiens	SerousCa	SerousCa	3C	GPL570	GSE63885	ftp://ftp.ncbi.nlm.nih.gov/geo/samples/GSM1559nnn/GSM1559328/	GSM1559328	301559328
ovary	Homo sapiens	SerousCa	SerousCa	3C	GPL570	GSE63885	ftp://ftp.ncbi.nlm.nih.gov/geo/samples/GSM1559nnn/GSM1559327/	GSM1559327	301559327
ovary	Homo sapiens	SerousCa	SerousCa	3C	GPL570	GSE63885	ftp://ftp.ncbi.nlm.nih.gov/geo/samples/GSM1559nnn/GSM1559326/	GSM1559326	301559326
ovary	Homo sapiens	SerousCa	SerousCa	3C	GPL570	GSE63885	ftp://ftp.ncbi.nlm.nih.gov/geo/samples/GSM1559nnn/GSM1559325/	GSM1559325	301559325
ovary	Homo sapiens	SerousCa	SerousCa	3C	GPL570	GSE63885	ftp://ftp.ncbi.nlm.nih.gov/geo/samples/GSM1559nnn/GSM1559324/	GSM1559324	301559324
ovary	Homo sapiens	SerousCa	SerousCa	3C	GPL570	GSE63885	ftp://ftp.ncbi.nlm.nih.gov/geo/samples/GSM1559nnn/GSM1559323/	GSM1559323	301559323
ovary	Homo sapiens	SerousCa	SerousCa	3C	GPL570	GSE63885	ftp://ftp.ncbi.nlm.nih.gov/geo/samples/GSM1559nnn/GSM1559322/	GSM1559322	301559322
ovary	Homo sapiens	SerousCa	SerousCa	3C	GPL570	GSE63885	ftp://ftp.ncbi.nlm.nih.gov/geo/samples/GSM1559nnn/GSM1559318/	GSM1559318	301559318
ovary	Homo sapiens	SerousCa	SerousCa	3C	GPL570	GSE63885	ftp://ftp.ncbi.nlm.nih.gov/geo/samples/GSM1559nnn/GSM1559316/	GSM1559316	301559316
ovary	Homo sapiens	SerousCa	SerousCa	3C	GPL570	GSE63885	ftp://ftp.ncbi.nlm.nih.gov/geo/samples/GSM1559nnn/GSM1559315/	GSM1559315	301559315
ovary	Homo sapiens	SerousCa	SerousCa	3C	GPL570	GSE63885	ftp://ftp.ncbi.nlm.nih.gov/geo/samples/GSM1559nnn/GSM1559314/	GSM1559314	301559314
ovary	Homo sapiens	SerousCa	SerousCa	3C	GPL570	GSE63885	ftp://ftp.ncbi.nlm.nih.gov/geo/samples/GSM1559nnn/GSM1559313/	GSM1559313	301559313
ovary	Homo sapiens	SerousCa	SerousCa	3C	GPL570	GSE63885	ftp://ftp.ncbi.nlm.nih.gov/geo/samples/GSM1559nnn/GSM1559312/	GSM1559312	301559312
ovary	Homo sapiens	SerousCa	SerousCa	3C	GPL570	GSE63885	ftp://ftp.ncbi.nlm.nih.gov/geo/samples/GSM1559nnn/GSM1559311/	GSM1559311	301559311
ovary	Homo sapiens	SerousCa	SerousCa	3C	GPL570	GSE63885	ftp://ftp.ncbi.nlm.nih.gov/geo/samples/GSM1559nnn/GSM1559309/	GSM1559309	301559309
ovary	Homo sapiens	SerousCa	SerousCa	3C	GPL570	GSE63885	ftp://ftp.ncbi.nlm.nih.gov/geo/samples/GSM1559nnn/GSM1559308/	GSM1559308	301559308
ovary	Homo sapiens	SerousCa	SerousCa	3C	GPL570	GSE63885	ftp://ftp.ncbi.nlm.nih.gov/geo/samples/GSM1559nnn/GSM1559305/	GSM1559305	301559305
ovary	Homo sapiens	SerousCa	SerousCa	3C	GPL570	GSE63885	ftp://ftp.ncbi.nlm.nih.gov/geo/samples/GSM1559nnn/GSM1559304/	GSM1559304	301559304
ovary	Homo sapiens	SerousCa	SerousCa	3C	GPL570	GSE63885	ftp://ftp.ncbi.nlm.nih.gov/geo/samples/GSM1559nnn/GSM1559303/	GSM1559303	301559303
ovary	Homo sapiens	SerousCa	SerousCa	3C	GPL570	GSE63885	ftp://ftp.ncbi.nlm.nih.gov/geo/samples/GSM1559nnn/GSM1559302/	GSM1559302	301559302
ovary	Homo sapiens	SerousCa	SerousCa	3C	GPL570	GSE63885	ftp://ftp.ncbi.nlm.nih.gov/geo/samples/GSM1559nnn/GSM1559300/	GSM1559300	301559300
ovary	Homo sapiens	SerousCa	SerousCa	3C	GPL570	GSE63885	ftp://ftp.ncbi.nlm.nih.gov/geo/samples/GSM1559nnn/GSM1559299/	GSM1559299	301559299
