# Supplementary material for: Synergistic AHR Binding Pathway with EMT Effects on Serous Ovarian Tumors Recognized by Multidisciplinary Integrated Analysis
Source: Biomedicines. 2021 Jul 22;9(8):866. doi: 10.3390/biomedicines9080866 (PMC8389648; doi:10.3390/biomedicines9080866)
Supplement: Supplementary file 1 [file biomedicines-09-00866-s001.zip › Table S3 The whole deregulated GO terms of serous ovarian tumors.xlsx]

## Sheet: 工作表1
Serous BOT				Seruous OvCa Stage I				Seruous OvCa Stage II				Seruous OvCa Stage III				Seruous OvCa Stage IV
GO id	GO term for geneset	CWI		GO id	GO term for geneset	CWI		GO id	GO term for geneset	CWI		GO id	GO term for geneset	CWI		GO id	GO term for geneset	CWI
GO:0002682	GO_REGULATION_OF_IMMUNE_SYSTEM_PROCESS	0.0254994		GO:0005215	GO_TRANSPORTER_ACTIVITY	0.0413388		GO:0044281	GO_SMALL_MOLECULE_METABOLIC_PROCESS	0.0235538		GO:0002682	GO_REGULATION_OF_IMMUNE_SYSTEM_PROCESS	0.0204536		GO:0044281	GO_SMALL_MOLECULE_METABOLIC_PROCESS	0.0209784
GO:0005215	GO_TRANSPORTER_ACTIVITY	0.0203223		GO:0044281	GO_SMALL_MOLECULE_METABOLIC_PROCESS	0.0324314		GO:0005215	GO_TRANSPORTER_ACTIVITY	0.0230163		GO:0044281	GO_SMALL_MOLECULE_METABOLIC_PROCESS	0.0176545		GO:0002682	GO_REGULATION_OF_IMMUNE_SYSTEM_PROCESS	0.0170857
GO:0001775	GO_CELL_ACTIVATION	0.0201535		GO:0006811	GO_ION_TRANSPORT	0.02613		GO:0002682	GO_REGULATION_OF_IMMUNE_SYSTEM_PROCESS	0.0174159		GO:0005215	GO_TRANSPORTER_ACTIVITY	0.0145369		GO:0005215	GO_TRANSPORTER_ACTIVITY	0.0144955
GO:0006811	GO_ION_TRANSPORT	0.0176497		GO:0006629	GO_LIPID_METABOLIC_PROCESS	0.0180575		GO:0006811	GO_ION_TRANSPORT	0.0170965		GO:0001775	GO_CELL_ACTIVATION	0.0140857		GO:0051049	GO_REGULATION_OF_TRANSPORT	0.0135979
GO:0044281	GO_SMALL_MOLECULE_METABOLIC_PROCESS	0.0165313		GO:0051049	GO_REGULATION_OF_TRANSPORT	0.0150953		GO:0006629	GO_LIPID_METABOLIC_PROCESS	0.0147224		GO:0051049	GO_REGULATION_OF_TRANSPORT	0.0130844		GO:0006811	GO_ION_TRANSPORT	0.0129835
GO:0051049	GO_REGULATION_OF_TRANSPORT	0.013238		GO:0007267	GO_CELL_CELL_SIGNALING	0.014991		GO:0051049	GO_REGULATION_OF_TRANSPORT	0.0142551		GO:0006811	GO_ION_TRANSPORT	0.0119483		GO:0006629	GO_LIPID_METABOLIC_PROCESS	0.012572
GO:0002252	GO_IMMUNE_EFFECTOR_PROCESS	0.0131017		GO:0046649	GO_LYMPHOCYTE_ACTIVATION	0.0133774		GO:0001775	GO_CELL_ACTIVATION	0.0131369		GO:0016070	GO_RNA_METABOLIC_PROCESS	0.0114092		GO:0001775	GO_CELL_ACTIVATION	0.0123356
GO:0002520	GO_IMMUNE_SYSTEM_DEVELOPMENT	0.0128407		GO:0040011	GO_LOCOMOTION	0.0129892		GO:0007267	GO_CELL_CELL_SIGNALING	0.012372		GO:0045595	GO_REGULATION_OF_CELL_DIFFERENTIATION	0.0112611		GO:0016070	GO_RNA_METABOLIC_PROCESS	0.0121085
GO:0001816	GO_CYTOKINE_PRODUCTION	0.0125171		GO:0055085	GO_TRANSMEMBRANE_TRANSPORT	0.0124367		GO:0016070	GO_RNA_METABOLIC_PROCESS	0.0116803		GO:0006629	GO_LIPID_METABOLIC_PROCESS	0.0111738		GO:0045595	GO_REGULATION_OF_CELL_DIFFERENTIATION	0.0110879
GO:0045595	GO_REGULATION_OF_CELL_DIFFERENTIATION	0.0112913		GO:0042592	GO_HOMEOSTATIC_PROCESS	0.0119826		GO:0045595	GO_REGULATION_OF_CELL_DIFFERENTIATION	0.0107548		GO:0040011	GO_LOCOMOTION	0.0103649		GO:0007267	GO_CELL_CELL_SIGNALING	0.00992407
GO:0031399	GO_REGULATION_OF_PROTEIN_MODIFICATION_PROCESS	0.0102098		GO:0045595	GO_REGULATION_OF_CELL_DIFFERENTIATION	0.0119173		GO:0046903	GO_SECRETION	0.0102149		GO:0001816	GO_CYTOKINE_PRODUCTION	0.0100926		GO:0022008	GO_NEUROGENESIS	0.00952161
GO:0006629	GO_LIPID_METABOLIC_PROCESS	0.0101762		GO:0051174	GO_REGULATION_OF_PHOSPHORUS_METABOLIC_PROCESS	0.0110134		GO:0040011	GO_LOCOMOTION	0.00938372		GO:0002252	GO_IMMUNE_EFFECTOR_PROCESS	0.00977806		GO:0046903	GO_SECRETION	0.00889479
GO:0048585	GO_NEGATIVE_REGULATION_OF_RESPONSE_TO_STIMULUS	0.0094542		GO:0016491	GO_OXIDOREDUCTASE_ACTIVITY	0.0106472		GO:0042592	GO_HOMEOSTATIC_PROCESS	0.00893429		GO:0022008	GO_NEUROGENESIS	0.00967391		GO:0040011	GO_LOCOMOTION	0.00864161
GO:0042592	GO_HOMEOSTATIC_PROCESS	0.00938833		GO:0022008	GO_NEUROGENESIS	0.0102063		GO:0022008	GO_NEUROGENESIS	0.00869772		GO:0007267	GO_CELL_CELL_SIGNALING	0.00951818		GO:0042592	GO_HOMEOSTATIC_PROCESS	0.00852682
GO:0022610	GO_BIOLOGICAL_ADHESION	0.00925571		GO:0098772	GO_MOLECULAR_FUNCTION_REGULATOR	0.00974749		GO:0007049	GO_CELL_CYCLE	0.00847231		GO:0046903	GO_SECRETION	0.00887578		GO:0019219	GO_REGULATION_OF_NUCLEOBASE_CONTAINING_COMPOUND_METABOLIC_PROCESS	0.00836196
GO:0055085	GO_TRANSMEMBRANE_TRANSPORT	0.0091263		GO:0031399	GO_REGULATION_OF_PROTEIN_MODIFICATION_PROCESS	0.00948087		GO:0060429	GO_EPITHELIUM_DEVELOPMENT	0.0082825		GO:0070727	GO_CELLULAR_MACROMOLECULE_LOCALIZATION	0.008787		GO:0002520	GO_IMMUNE_SYSTEM_DEVELOPMENT	0.00835347
GO:0051240	GO_POSITIVE_REGULATION_OF_MULTICELLULAR_ORGANISMAL_PROCESS	0.00903908		GO:0048585	GO_NEGATIVE_REGULATION_OF_RESPONSE_TO_STIMULUS	0.00937927		GO:0048585	GO_NEGATIVE_REGULATION_OF_RESPONSE_TO_STIMULUS	0.00820355		GO:0002520	GO_IMMUNE_SYSTEM_DEVELOPMENT	0.00877557		GO:0051276	GO_CHROMOSOME_ORGANIZATION	0.00820703
GO:0006915	GO_APOPTOTIC_PROCESS	0.00902385		GO:0050865	GO_REGULATION_OF_CELL_ACTIVATION	0.00930764		GO:0051174	GO_REGULATION_OF_PHOSPHORUS_METABOLIC_PROCESS	0.00811594		GO:0051276	GO_CHROMOSOME_ORGANIZATION	0.00874455		GO:0060429	GO_EPITHELIUM_DEVELOPMENT	0.00807068
GO:0046903	GO_SECRETION	0.00887291		GO:0070727	GO_CELLULAR_MACROMOLECULE_LOCALIZATION	0.00923491		GO:0033043	GO_REGULATION_OF_ORGANELLE_ORGANIZATION	0.00809309		GO:0042592	GO_HOMEOSTATIC_PROCESS	0.00869787		GO:0007049	GO_CELL_CYCLE	0.00806467
GO:0060429	GO_EPITHELIUM_DEVELOPMENT	0.00875368		GO:0010817	GO_REGULATION_OF_HORMONE_LEVELS	0.00904996		GO:0019219	GO_REGULATION_OF_NUCLEOBASE_CONTAINING_COMPOUND_METABOLIC_PROCESS	0.00790361		GO:0007049	GO_CELL_CYCLE	0.00846584		GO:0001816	GO_CYTOKINE_PRODUCTION	0.00770854
GO:0051174	GO_REGULATION_OF_PHOSPHORUS_METABOLIC_PROCESS	0.00867324		GO:0023056	GO_POSITIVE_REGULATION_OF_SIGNALING	0.00889635		GO:0055085	GO_TRANSMEMBRANE_TRANSPORT	0.00784471		GO:0051240	GO_POSITIVE_REGULATION_OF_MULTICELLULAR_ORGANISMAL_PROCESS	0.00823024		GO:0048585	GO_NEGATIVE_REGULATION_OF_RESPONSE_TO_STIMULUS	0.00768592
GO:0051276	GO_CHROMOSOME_ORGANIZATION	0.00865529		GO:0007049	GO_CELL_CYCLE	0.00887319		GO:0002520	GO_IMMUNE_SYSTEM_DEVELOPMENT	0.00784275		GO:0019219	GO_REGULATION_OF_NUCLEOBASE_CONTAINING_COMPOUND_METABOLIC_PROCESS	0.00793589		GO:0002252	GO_IMMUNE_EFFECTOR_PROCESS	0.00767094
GO:0007267	GO_CELL_CELL_SIGNALING	0.00846296		GO:0002520	GO_IMMUNE_SYSTEM_DEVELOPMENT	0.00886967		GO:0051276	GO_CHROMOSOME_ORGANIZATION	0.0075849		GO:0033043	GO_REGULATION_OF_ORGANELLE_ORGANIZATION	0.0079325		GO:0051174	GO_REGULATION_OF_PHOSPHORUS_METABOLIC_PROCESS	0.00754557
GO:0007049	GO_CELL_CYCLE	0.00819989		GO:0015849	GO_ORGANIC_ACID_TRANSPORT	0.00871851		GO:0031399	GO_REGULATION_OF_PROTEIN_MODIFICATION_PROCESS	0.00738233		GO:0031399	GO_REGULATION_OF_PROTEIN_MODIFICATION_PROCESS	0.00761626		GO:0031399	GO_REGULATION_OF_PROTEIN_MODIFICATION_PROCESS	0.00740993
GO:0070727	GO_CELLULAR_MACROMOLECULE_LOCALIZATION	0.00799745		GO:0007017	GO_MICROTUBULE_BASED_PROCESS	0.00862995		GO:0002252	GO_IMMUNE_EFFECTOR_PROCESS	0.00736603		GO:0060429	GO_EPITHELIUM_DEVELOPMENT	0.00755173		GO:0033043	GO_REGULATION_OF_ORGANELLE_ORGANIZATION	0.00736175
GO:0016070	GO_RNA_METABOLIC_PROCESS	0.00799361		GO:0000003	GO_REPRODUCTION	0.00849802		GO:0070727	GO_CELLULAR_MACROMOLECULE_LOCALIZATION	0.00735272		GO:0048585	GO_NEGATIVE_REGULATION_OF_RESPONSE_TO_STIMULUS	0.00749537		GO:0009719	GO_RESPONSE_TO_ENDOGENOUS_STIMULUS	0.00718018
GO:0040011	GO_LOCOMOTION	0.00776238		GO:0060089	GO_MOLECULAR_TRANSDUCER_ACTIVITY	0.00823488		GO:0023056	GO_POSITIVE_REGULATION_OF_SIGNALING	0.00702415		GO:0046907	GO_INTRACELLULAR_TRANSPORT	0.00728916		GO:0019637	GO_ORGANOPHOSPHATE_METABOLIC_PROCESS	0.00709868
GO:0033043	GO_REGULATION_OF_ORGANELLE_ORGANIZATION	0.00765719		GO:0033043	GO_REGULATION_OF_ORGANELLE_ORGANIZATION	0.00810339		GO:0010817	GO_REGULATION_OF_HORMONE_LEVELS	0.00697206		GO:0006915	GO_APOPTOTIC_PROCESS	0.00721833		GO:0051240	GO_POSITIVE_REGULATION_OF_MULTICELLULAR_ORGANISMAL_PROCESS	0.00706917
GO:0046907	GO_INTRACELLULAR_TRANSPORT	0.0076022		GO:0019219	GO_REGULATION_OF_NUCLEOBASE_CONTAINING_COMPOUND_METABOLIC_PROCESS	0.00809674		GO:0016491	GO_OXIDOREDUCTASE_ACTIVITY	0.00686193		GO:0051174	GO_REGULATION_OF_PHOSPHORUS_METABOLIC_PROCESS	0.00718519		GO:0070727	GO_CELLULAR_MACROMOLECULE_LOCALIZATION	0.00702437
GO:0023056	GO_POSITIVE_REGULATION_OF_SIGNALING	0.00728128		GO:0051240	GO_POSITIVE_REGULATION_OF_MULTICELLULAR_ORGANISMAL_PROCESS	0.00800647		GO:0009719	GO_RESPONSE_TO_ENDOGENOUS_STIMULUS	0.00684065		GO:0023056	GO_POSITIVE_REGULATION_OF_SIGNALING	0.00700601		GO:0000003	GO_REPRODUCTION	0.00692717
GO:0019219	GO_REGULATION_OF_NUCLEOBASE_CONTAINING_COMPOUND_METABOLIC_PROCESS	0.00705457		GO:0046907	GO_INTRACELLULAR_TRANSPORT	0.00770365		GO:0098772	GO_MOLECULAR_FUNCTION_REGULATOR	0.00678737		GO:0006259	GO_DNA_METABOLIC_PROCESS	0.00677742		GO:0006915	GO_APOPTOTIC_PROCESS	0.00682565
GO:0006468	GO_PROTEIN_PHOSPHORYLATION	0.00700994		GO:0022610	GO_BIOLOGICAL_ADHESION	0.00732215		GO:0006915	GO_APOPTOTIC_PROCESS	0.0067641		GO:0055085	GO_TRANSMEMBRANE_TRANSPORT	0.00671682		GO:0006259	GO_DNA_METABOLIC_PROCESS	0.00676498
GO:0051241	GO_NEGATIVE_REGULATION_OF_MULTICELLULAR_ORGANISMAL_PROCESS	0.00661183		GO:0050877	GO_NERVOUS_SYSTEM_PROCESS	0.00694023		GO:0007010	GO_CYTOSKELETON_ORGANIZATION	0.00675666		GO:0000003	GO_REPRODUCTION	0.00645582		GO:0007417	GO_CENTRAL_NERVOUS_SYSTEM_DEVELOPMENT	0.00654434
GO:0006259	GO_DNA_METABOLIC_PROCESS	0.00651865		GO:0030054	GO_CELL_JUNCTION	0.00689241		GO:0001816	GO_CYTOKINE_PRODUCTION	0.00674108		GO:0044419	GO_INTERSPECIES_INTERACTION_BETWEEN_ORGANISMS	0.0064005		GO:0055085	GO_TRANSMEMBRANE_TRANSPORT	0.00635136
GO:0005102	GO_SIGNALING_RECEPTOR_BINDING	0.00643138		GO:0002683	GO_NEGATIVE_REGULATION_OF_IMMUNE_SYSTEM_PROCESS	0.00688334		GO:0051240	GO_POSITIVE_REGULATION_OF_MULTICELLULAR_ORGANISMAL_PROCESS	0.00669972		GO:0007417	GO_CENTRAL_NERVOUS_SYSTEM_DEVELOPMENT	0.00634615		GO:0023056	GO_POSITIVE_REGULATION_OF_SIGNALING	0.00628839
GO:0098772	GO_MOLECULAR_FUNCTION_REGULATOR	0.00618283		GO:0030030	GO_CELL_PROJECTION_ORGANIZATION	0.00687948		GO:0019637	GO_ORGANOPHOSPHATE_METABOLIC_PROCESS	0.0064611		GO:0030030	GO_CELL_PROJECTION_ORGANIZATION	0.00634146		GO:0051241	GO_NEGATIVE_REGULATION_OF_MULTICELLULAR_ORGANISMAL_PROCESS	0.00616685
GO:0080134	GO_REGULATION_OF_RESPONSE_TO_STRESS	0.00617275		GO:0042127	GO_REGULATION_OF_CELL_POPULATION_PROLIFERATION	0.00664778		GO:0046907	GO_INTRACELLULAR_TRANSPORT	0.00632267		GO:0065003	GO_PROTEIN_CONTAINING_COMPLEX_ASSEMBLY	0.00631973		GO:0046907	GO_INTRACELLULAR_TRANSPORT	0.00609187
GO:0022008	GO_NEUROGENESIS	0.00604051		GO:0042493	GO_RESPONSE_TO_DRUG	0.0066441		GO:0022610	GO_BIOLOGICAL_ADHESION	0.00610464		GO:0022610	GO_BIOLOGICAL_ADHESION	0.00620572		GO:0030030	GO_CELL_PROJECTION_ORGANIZATION	0.00608684
GO:0015849	GO_ORGANIC_ACID_TRANSPORT	0.00597321		GO:0023057	GO_NEGATIVE_REGULATION_OF_SIGNALING	0.00662202		GO:0000003	GO_REPRODUCTION	0.00610383		GO:0009607	GO_RESPONSE_TO_BIOTIC_STIMULUS	0.00618591		GO:0007010	GO_CYTOSKELETON_ORGANIZATION	0.00593441
GO:0044419	GO_INTERSPECIES_INTERACTION_BETWEEN_ORGANISMS	0.00593136		GO:0071495	GO_CELLULAR_RESPONSE_TO_ENDOGENOUS_STIMULUS	0.00618938		GO:0030030	GO_CELL_PROJECTION_ORGANIZATION	0.00605543		GO:0007010	GO_CYTOSKELETON_ORGANIZATION	0.006077		GO:0098772	GO_MOLECULAR_FUNCTION_REGULATOR	0.00584428
GO:0023057	GO_NEGATIVE_REGULATION_OF_SIGNALING	0.00589289		GO:0051270	GO_REGULATION_OF_CELLULAR_COMPONENT_MOVEMENT	0.00575094		GO:0051241	GO_NEGATIVE_REGULATION_OF_MULTICELLULAR_ORGANISMAL_PROCESS	0.00601873		GO:0009719	GO_RESPONSE_TO_ENDOGENOUS_STIMULUS	0.00607236		GO:0065003	GO_PROTEIN_CONTAINING_COMPLEX_ASSEMBLY	0.0058091
GO:0010941	GO_REGULATION_OF_CELL_DEATH	0.00587582		GO:0051338	GO_REGULATION_OF_TRANSFERASE_ACTIVITY	0.00566961		GO:0007417	GO_CENTRAL_NERVOUS_SYSTEM_DEVELOPMENT	0.00598054		GO:0080134	GO_REGULATION_OF_RESPONSE_TO_STRESS	0.00601789		GO:0022610	GO_BIOLOGICAL_ADHESION	0.00572652
GO:0042127	GO_REGULATION_OF_CELL_POPULATION_PROLIFERATION	0.00583102		GO:0022603	GO_REGULATION_OF_ANATOMICAL_STRUCTURE_MORPHOGENESIS	0.00553872		GO:0007017	GO_MICROTUBULE_BASED_PROCESS	0.00590439		GO:0006468	GO_PROTEIN_PHOSPHORYLATION	0.00579385		GO:0009790	GO_EMBRYO_DEVELOPMENT	0.00558612
GO:0009790	GO_EMBRYO_DEVELOPMENT	0.00580343		GO:0009057	GO_MACROMOLECULE_CATABOLIC_PROCESS	0.00534354		GO:0014070	GO_RESPONSE_TO_ORGANIC_CYCLIC_COMPOUND	0.00579051		GO:0032101	GO_REGULATION_OF_RESPONSE_TO_EXTERNAL_STIMULUS	0.0057124		GO:0006468	GO_PROTEIN_PHOSPHORYLATION	0.00546511
GO:0002250	GO_ADAPTIVE_IMMUNE_RESPONSE	0.00579468		GO:0009790	GO_EMBRYO_DEVELOPMENT	0.00534049		GO:0023057	GO_NEGATIVE_REGULATION_OF_SIGNALING	0.00569474		GO:0098772	GO_MOLECULAR_FUNCTION_REGULATOR	0.00567283		GO:0016491	GO_OXIDOREDUCTASE_ACTIVITY	0.00536506
GO:0019637	GO_ORGANOPHOSPHATE_METABOLIC_PROCESS	0.00557095		GO:0051093	GO_NEGATIVE_REGULATION_OF_DEVELOPMENTAL_PROCESS	0.00528769		GO:0006259	GO_DNA_METABOLIC_PROCESS	0.00559239		GO:0018193	GO_PEPTIDYL_AMINO_ACID_MODIFICATION	0.00566288		GO:0018193	GO_PEPTIDYL_AMINO_ACID_MODIFICATION	0.00535085
GO:0018193	GO_PEPTIDYL_AMINO_ACID_MODIFICATION	0.00551714		GO:0043603	GO_CELLULAR_AMIDE_METABOLIC_PROCESS	0.00513753		GO:0098796	GO_MEMBRANE_PROTEIN_COMPLEX	0.00553445		GO:0006952	GO_DEFENSE_RESPONSE	0.0056588		GO:0010817	GO_REGULATION_OF_HORMONE_LEVELS	0.00534238
GO:0009628	GO_RESPONSE_TO_ABIOTIC_STIMULUS	0.00545292		GO:0030855	GO_EPITHELIAL_CELL_DIFFERENTIATION	0.00496108		GO:0042493	GO_RESPONSE_TO_DRUG	0.00548978		GO:0051241	GO_NEGATIVE_REGULATION_OF_MULTICELLULAR_ORGANISMAL_PROCESS	0.00552878		GO:0080134	GO_REGULATION_OF_RESPONSE_TO_STRESS	0.00533981
GO:0000003	GO_REPRODUCTION	0.00539493		GO:0010876	GO_LIPID_LOCALIZATION	0.00489146		GO:0015849	GO_ORGANIC_ACID_TRANSPORT	0.00543963		GO:0019637	GO_ORGANOPHOSPHATE_METABOLIC_PROCESS	0.00549092		GO:0014070	GO_RESPONSE_TO_ORGANIC_CYCLIC_COMPOUND	0.0052559
GO:0009719	GO_RESPONSE_TO_ENDOGENOUS_STIMULUS	0.0053808		GO:0051094	GO_POSITIVE_REGULATION_OF_DEVELOPMENTAL_PROCESS	0.00486494		GO:0006468	GO_PROTEIN_PHOSPHORYLATION	0.00533029		GO:0044093	GO_POSITIVE_REGULATION_OF_MOLECULAR_FUNCTION	0.00537281		GO:0023057	GO_NEGATIVE_REGULATION_OF_SIGNALING	0.00516648
GO:0010628	GO_POSITIVE_REGULATION_OF_GENE_EXPRESSION	0.00534869		GO:0044093	GO_POSITIVE_REGULATION_OF_MOLECULAR_FUNCTION	0.00484861		GO:0080134	GO_REGULATION_OF_RESPONSE_TO_STRESS	0.00523101		GO:0016491	GO_OXIDOREDUCTASE_ACTIVITY	0.00528684		GO:0098796	GO_MEMBRANE_PROTEIN_COMPLEX	0.00514997
GO:0016491	GO_OXIDOREDUCTASE_ACTIVITY	0.00533243		GO:0098805	GO_WHOLE_MEMBRANE	0.00477763		GO:0065003	GO_PROTEIN_CONTAINING_COMPLEX_ASSEMBLY	0.00521369		GO:0009790	GO_EMBRYO_DEVELOPMENT	0.00506838		GO:0042493	GO_RESPONSE_TO_DRUG	0.00511869
GO:0098796	GO_MEMBRANE_PROTEIN_COMPLEX	0.00532829		GO:0003723	GO_RNA_BINDING	0.00462936		GO:0009887	GO_ANIMAL_ORGAN_MORPHOGENESIS	0.00512877		GO:0007017	GO_MICROTUBULE_BASED_PROCESS	0.00504373		GO:0005102	GO_SIGNALING_RECEPTOR_BINDING	0.00501865
GO:0051094	GO_POSITIVE_REGULATION_OF_DEVELOPMENTAL_PROCESS	0.00503959		GO:0007167	GO_ENZYME_LINKED_RECEPTOR_PROTEIN_SIGNALING_PATHWAY	0.00458571		GO:0042127	GO_REGULATION_OF_CELL_POPULATION_PROLIFERATION	0.00509853		GO:0051094	GO_POSITIVE_REGULATION_OF_DEVELOPMENTAL_PROCESS	0.00495813		GO:0044419	GO_INTERSPECIES_INTERACTION_BETWEEN_ORGANISMS	0.00501604
GO:0002440	GO_PRODUCTION_OF_MOLECULAR_MEDIATOR_OF_IMMUNE_RESPONSE	0.00503692		GO:0002790	GO_PEPTIDE_SECRETION	0.00454487		GO:0061024	GO_MEMBRANE_ORGANIZATION	0.00507683		GO:0005102	GO_SIGNALING_RECEPTOR_BINDING	0.00494624		GO:0007017	GO_MICROTUBULE_BASED_PROCESS	0.00501319
GO:0009607	GO_RESPONSE_TO_BIOTIC_STIMULUS	0.00502747		GO:0005975	GO_CARBOHYDRATE_METABOLIC_PROCESS	0.00450818		GO:0030054	GO_CELL_JUNCTION	0.00496711		GO:0010817	GO_REGULATION_OF_HORMONE_LEVELS	0.00487346		GO:0060322	GO_HEAD_DEVELOPMENT	0.00490961
GO:0051247	GO_POSITIVE_REGULATION_OF_PROTEIN_METABOLIC_PROCESS	0.00500416		GO:0009890	GO_NEGATIVE_REGULATION_OF_BIOSYNTHETIC_PROCESS	0.00447712		GO:0009790	GO_EMBRYO_DEVELOPMENT	0.00480528		GO:0010628	GO_POSITIVE_REGULATION_OF_GENE_EXPRESSION	0.00470293		GO:0009887	GO_ANIMAL_ORGAN_MORPHOGENESIS	0.00485745
GO:0051093	GO_NEGATIVE_REGULATION_OF_DEVELOPMENTAL_PROCESS	0.00496422		GO:0098590	GO_PLASMA_MEMBRANE_REGION	0.00447236		GO:0060322	GO_HEAD_DEVELOPMENT	0.00474455		GO:0060322	GO_HEAD_DEVELOPMENT	0.00468073		GO:0051094	GO_POSITIVE_REGULATION_OF_DEVELOPMENTAL_PROCESS	0.00483406
GO:0009887	GO_ANIMAL_ORGAN_MORPHOGENESIS	0.00489871		GO:0051247	GO_POSITIVE_REGULATION_OF_PROTEIN_METABOLIC_PROCESS	0.00442421		GO:0032101	GO_REGULATION_OF_RESPONSE_TO_EXTERNAL_STIMULUS	0.00472448		GO:0098796	GO_MEMBRANE_PROTEIN_COMPLEX	0.00463696		GO:0009628	GO_RESPONSE_TO_ABIOTIC_STIMULUS	0.00479707
GO:0007017	GO_MICROTUBULE_BASED_PROCESS	0.00485088		GO:0016301	GO_KINASE_ACTIVITY	0.00437566		GO:0022603	GO_REGULATION_OF_ANATOMICAL_STRUCTURE_MORPHOGENESIS	0.00471449		GO:0042127	GO_REGULATION_OF_CELL_POPULATION_PROLIFERATION	0.00452685		GO:0030054	GO_CELL_JUNCTION	0.00477024
GO:0051338	GO_REGULATION_OF_TRANSFERASE_ACTIVITY	0.00473352		GO:0051248	GO_NEGATIVE_REGULATION_OF_PROTEIN_METABOLIC_PROCESS	0.0042927		GO:0060089	GO_MOLECULAR_TRANSDUCER_ACTIVITY	0.00471277		GO:0051960	GO_REGULATION_OF_NERVOUS_SYSTEM_DEVELOPMENT	0.00443968		GO:0044093	GO_POSITIVE_REGULATION_OF_MOLECULAR_FUNCTION	0.00476172
GO:0044093	GO_POSITIVE_REGULATION_OF_MOLECULAR_FUNCTION	0.00467404		GO:0044419	GO_INTERSPECIES_INTERACTION_BETWEEN_ORGANISMS	0.00424033		GO:0005102	GO_SIGNALING_RECEPTOR_BINDING	0.00469889		GO:0010941	GO_REGULATION_OF_CELL_DEATH	0.0044363		GO:0051093	GO_NEGATIVE_REGULATION_OF_DEVELOPMENTAL_PROCESS	0.00460983
GO:0006952	GO_DEFENSE_RESPONSE	0.00462821		GO:0044092	GO_NEGATIVE_REGULATION_OF_MOLECULAR_FUNCTION	0.00423996		GO:0044419	GO_INTERSPECIES_INTERACTION_BETWEEN_ORGANISMS	0.00467911		GO:0023057	GO_NEGATIVE_REGULATION_OF_SIGNALING	0.00441428		GO:0016788	GO_HYDROLASE_ACTIVITY_ACTING_ON_ESTER_BONDS	0.0045798
GO:1990234	GO_TRANSFERASE_COMPLEX	0.00460684		GO:0070647	GO_PROTEIN_MODIFICATION_BY_SMALL_PROTEIN_CONJUGATION_OR_REMOVAL	0.00411607		GO:0044093	GO_POSITIVE_REGULATION_OF_MOLECULAR_FUNCTION	0.00467742		GO:0009628	GO_RESPONSE_TO_ABIOTIC_STIMULUS	0.00436067		GO:0042127	GO_REGULATION_OF_CELL_POPULATION_PROLIFERATION	0.00445886
GO:0048729	GO_TISSUE_MORPHOGENESIS	0.00459891		GO:0006508	GO_PROTEOLYSIS	0.00411267		GO:0009057	GO_MACROMOLECULE_CATABOLIC_PROCESS	0.00462731		GO:0007167	GO_ENZYME_LINKED_RECEPTOR_PROTEIN_SIGNALING_PATHWAY	0.00435937		GO:0032101	GO_REGULATION_OF_RESPONSE_TO_EXTERNAL_STIMULUS	0.00443764
GO:0030030	GO_CELL_PROJECTION_ORGANIZATION	0.004506		GO:0006836	GO_NEUROTRANSMITTER_TRANSPORT	0.00409611		GO:0018193	GO_PEPTIDYL_AMINO_ACID_MODIFICATION	0.00453812		GO:0051338	GO_REGULATION_OF_TRANSFERASE_ACTIVITY	0.00432008		GO:0060089	GO_MOLECULAR_TRANSDUCER_ACTIVITY	0.00433158
GO:0042493	GO_RESPONSE_TO_DRUG	0.00434464		GO:0017144	GO_DRUG_METABOLIC_PROCESS	0.00400716		GO:0010941	GO_REGULATION_OF_CELL_DEATH	0.00448105		GO:0051247	GO_POSITIVE_REGULATION_OF_PROTEIN_METABOLIC_PROCESS	0.00431039		GO:0009057	GO_MACROMOLECULE_CATABOLIC_PROCESS	0.00432779
GO:0065003	GO_PROTEIN_CONTAINING_COMPLEX_ASSEMBLY	0.00428037		GO:0051336	GO_REGULATION_OF_HYDROLASE_ACTIVITY	0.00396759		GO:0051094	GO_POSITIVE_REGULATION_OF_DEVELOPMENTAL_PROCESS	0.0044227		GO:0014070	GO_RESPONSE_TO_ORGANIC_CYCLIC_COMPOUND	0.00430558		GO:0051960	GO_REGULATION_OF_NERVOUS_SYSTEM_DEVELOPMENT	0.00431755
GO:0006974	GO_CELLULAR_RESPONSE_TO_DNA_DAMAGE_STIMULUS	0.00425544		GO:0015850	GO_ORGANIC_HYDROXY_COMPOUND_TRANSPORT	0.0039443		GO:0060341	GO_REGULATION_OF_CELLULAR_LOCALIZATION	0.00439465		GO:0042493	GO_RESPONSE_TO_DRUG	0.00424834		GO:0006974	GO_CELLULAR_RESPONSE_TO_DNA_DAMAGE_STIMULUS	0.00426446
GO:0030054	GO_CELL_JUNCTION	0.00419428		GO:0050886	GO_ENDOCRINE_PROCESS	0.00389758		GO:0051093	GO_NEGATIVE_REGULATION_OF_DEVELOPMENTAL_PROCESS	0.00427581		GO:0044087	GO_REGULATION_OF_CELLULAR_COMPONENT_BIOGENESIS	0.00417717		GO:0010941	GO_REGULATION_OF_CELL_DEATH	0.00424306
GO:0061024	GO_MEMBRANE_ORGANIZATION	0.00418728		GO:0051960	GO_REGULATION_OF_NERVOUS_SYSTEM_DEVELOPMENT	0.00386683		GO:0009628	GO_RESPONSE_TO_ABIOTIC_STIMULUS	0.00427196		GO:0009887	GO_ANIMAL_ORGAN_MORPHOGENESIS	0.00417062		GO:0035295	GO_TUBE_DEVELOPMENT	0.0042058
GO:0022603	GO_REGULATION_OF_ANATOMICAL_STRUCTURE_MORPHOGENESIS	0.004127		GO:0042391	GO_REGULATION_OF_MEMBRANE_POTENTIAL	0.00375864		GO:0051960	GO_REGULATION_OF_NERVOUS_SYSTEM_DEVELOPMENT	0.00423235		GO:0060341	GO_REGULATION_OF_CELLULAR_LOCALIZATION	0.00416999		GO:0009607	GO_RESPONSE_TO_BIOTIC_STIMULUS	0.0041819
GO:0014070	GO_RESPONSE_TO_ORGANIC_CYCLIC_COMPOUND	0.0041035		GO:0070925	GO_ORGANELLE_ASSEMBLY	0.0036815		GO:0016788	GO_HYDROLASE_ACTIVITY_ACTING_ON_ESTER_BONDS	0.00416232		GO:0030054	GO_CELL_JUNCTION	0.00416748		GO:0060341	GO_REGULATION_OF_CELLULAR_LOCALIZATION	0.00414075
GO:0043603	GO_CELLULAR_AMIDE_METABOLIC_PROCESS	0.00409416		GO:0070661	GO_LEUKOCYTE_PROLIFERATION	0.00361202		GO:0043603	GO_CELLULAR_AMIDE_METABOLIC_PROCESS	0.00412736		GO:0006974	GO_CELLULAR_RESPONSE_TO_DNA_DAMAGE_STIMULUS	0.00415578		GO:0007167	GO_ENZYME_LINKED_RECEPTOR_PROTEIN_SIGNALING_PATHWAY	0.00413106
GO:0098805	GO_WHOLE_MEMBRANE	0.00407308		GO:1990904	GO_RIBONUCLEOPROTEIN_COMPLEX	0.00356007		GO:0048646	GO_ANATOMICAL_STRUCTURE_FORMATION_INVOLVED_IN_MORPHOGENESIS	0.00412632		GO:0035295	GO_TUBE_DEVELOPMENT	0.00411102		GO:0048646	GO_ANATOMICAL_STRUCTURE_FORMATION_INVOLVED_IN_MORPHOGENESIS	0.00407835
GO:0032101	GO_REGULATION_OF_RESPONSE_TO_EXTERNAL_STIMULUS	0.0040548		GO:0007186	GO_G_PROTEIN_COUPLED_RECEPTOR_SIGNALING_PATHWAY	0.00347613		GO:0051338	GO_REGULATION_OF_TRANSFERASE_ACTIVITY	0.0041135		GO:0016788	GO_HYDROLASE_ACTIVITY_ACTING_ON_ESTER_BONDS	0.00409054		GO:0061024	GO_MEMBRANE_ORGANIZATION	0.00406927
GO:0048646	GO_ANATOMICAL_STRUCTURE_FORMATION_INVOLVED_IN_MORPHOGENESIS	0.00405074		GO:0007005	GO_MITOCHONDRION_ORGANIZATION	0.00346386		GO:0048729	GO_TISSUE_MORPHOGENESIS	0.00399949		GO:0051270	GO_REGULATION_OF_CELLULAR_COMPONENT_MOVEMENT	0.00408835		GO:0043603	GO_CELLULAR_AMIDE_METABOLIC_PROCESS	0.00402826
GO:0006508	GO_PROTEOLYSIS	0.00404827		GO:0009100	GO_GLYCOPROTEIN_METABOLIC_PROCESS	0.0034346		GO:0098805	GO_WHOLE_MEMBRANE	0.0039663		GO:0061024	GO_MEMBRANE_ORGANIZATION	0.00403289		GO:0044087	GO_REGULATION_OF_CELLULAR_COMPONENT_BIOGENESIS	0.0039808
GO:0010817	GO_REGULATION_OF_HORMONE_LEVELS	0.00399155		GO:0080135	GO_REGULATION_OF_CELLULAR_RESPONSE_TO_STRESS	0.00340769		GO:0006974	GO_CELLULAR_RESPONSE_TO_DNA_DAMAGE_STIMULUS	0.00389064		GO:0051093	GO_NEGATIVE_REGULATION_OF_DEVELOPMENTAL_PROCESS	0.00403125		GO:0016772	GO_TRANSFERASE_ACTIVITY_TRANSFERRING_PHOSPHORUS_CONTAINING_GROUPS	0.00394757
GO:0070661	GO_LEUKOCYTE_PROLIFERATION	0.00391101		GO:0051129	GO_NEGATIVE_REGULATION_OF_CELLULAR_COMPONENT_ORGANIZATION	0.00339418		GO:0051130	GO_POSITIVE_REGULATION_OF_CELLULAR_COMPONENT_ORGANIZATION	0.00386994		GO:0006508	GO_PROTEOLYSIS	0.00399421		GO:0051247	GO_POSITIVE_REGULATION_OF_PROTEIN_METABOLIC_PROCESS	0.00393211
GO:0007010	GO_CYTOSKELETON_ORGANIZATION	0.00387937		GO:0022411	GO_CELLULAR_COMPONENT_DISASSEMBLY	0.00338747		GO:0044087	GO_REGULATION_OF_CELLULAR_COMPONENT_BIOGENESIS	0.00386696		GO:0009057	GO_MACROMOLECULE_CATABOLIC_PROCESS	0.00395315		GO:0022603	GO_REGULATION_OF_ANATOMICAL_STRUCTURE_MORPHOGENESIS	0.00391396
GO:0051640	GO_ORGANELLE_LOCALIZATION	0.00387072		GO:0008544	GO_EPIDERMIS_DEVELOPMENT	0.00334822		GO:0035295	GO_TUBE_DEVELOPMENT	0.00386649		GO:0060089	GO_MOLECULAR_TRANSDUCER_ACTIVITY	0.00392196		GO:0006508	GO_PROTEOLYSIS	0.00390316
GO:0051248	GO_NEGATIVE_REGULATION_OF_PROTEIN_METABOLIC_PROCESS	0.00379823		GO:0044057	GO_REGULATION_OF_SYSTEM_PROCESS	0.00330729		GO:0016772	GO_TRANSFERASE_ACTIVITY_TRANSFERRING_PHOSPHORUS_CONTAINING_GROUPS	0.00385873		GO:0051130	GO_POSITIVE_REGULATION_OF_CELLULAR_COMPONENT_ORGANIZATION	0.00388579		GO:0015849	GO_ORGANIC_ACID_TRANSPORT	0.00385761
GO:0060341	GO_REGULATION_OF_CELLULAR_LOCALIZATION	0.00376456		GO:0000904	GO_CELL_MORPHOGENESIS_INVOLVED_IN_DIFFERENTIATION	0.00328536		GO:0051336	GO_REGULATION_OF_HYDROLASE_ACTIVITY	0.00381657		GO:0098805	GO_WHOLE_MEMBRANE	0.00385246		GO:0006952	GO_DEFENSE_RESPONSE	0.00384227
GO:0016788	GO_HYDROLASE_ACTIVITY_ACTING_ON_ESTER_BONDS	0.0037171		GO:0002250	GO_ADAPTIVE_IMMUNE_RESPONSE	0.00324223		GO:0033993	GO_RESPONSE_TO_LIPID	0.00376239		GO:0043603	GO_CELLULAR_AMIDE_METABOLIC_PROCESS	0.00377393		GO:0051130	GO_POSITIVE_REGULATION_OF_CELLULAR_COMPONENT_ORGANIZATION	0.00378606
GO:0032880	GO_REGULATION_OF_PROTEIN_LOCALIZATION	0.00368445		GO:0050673	GO_EPITHELIAL_CELL_PROLIFERATION	0.00314267		GO:0010876	GO_LIPID_LOCALIZATION	0.00376099		GO:0016772	GO_TRANSFERASE_ACTIVITY_TRANSFERRING_PHOSPHORUS_CONTAINING_GROUPS	0.00376824		GO:0098805	GO_WHOLE_MEMBRANE	0.00376935
GO:0005975	GO_CARBOHYDRATE_METABOLIC_PROCESS	0.00366722		GO:0016311	GO_DEPHOSPHORYLATION	0.00311651		GO:0007167	GO_ENZYME_LINKED_RECEPTOR_PROTEIN_SIGNALING_PATHWAY	0.00373824		GO:0002250	GO_ADAPTIVE_IMMUNE_RESPONSE	0.00375292		GO:0005975	GO_CARBOHYDRATE_METABOLIC_PROCESS	0.00376063
GO:0003012	GO_MUSCLE_SYSTEM_PROCESS	0.00366216		GO:0030522	GO_INTRACELLULAR_RECEPTOR_SIGNALING_PATHWAY	0.00309301		GO:0051247	GO_POSITIVE_REGULATION_OF_PROTEIN_METABOLIC_PROCESS	0.00372948		GO:0051336	GO_REGULATION_OF_HYDROLASE_ACTIVITY	0.00372774		GO:0051338	GO_REGULATION_OF_TRANSFERASE_ACTIVITY	0.00369617
GO:0050877	GO_NERVOUS_SYSTEM_PROCESS	0.00359406		GO:1990351	GO_TRANSPORTER_COMPLEX	0.00308897		GO:0034330	GO_CELL_JUNCTION_ORGANIZATION	0.00372497		GO:0032880	GO_REGULATION_OF_PROTEIN_LOCALIZATION	0.00370771		GO:0034330	GO_CELL_JUNCTION_ORGANIZATION	0.00369072
GO:0051336	GO_REGULATION_OF_HYDROLASE_ACTIVITY	0.00348443		GO:0034660	GO_NCRNA_METABOLIC_PROCESS	0.00308461		GO:0051270	GO_REGULATION_OF_CELLULAR_COMPONENT_MOVEMENT	0.0037141		GO:0048646	GO_ANATOMICAL_STRUCTURE_FORMATION_INVOLVED_IN_MORPHOGENESIS	0.00370323		GO:0033993	GO_RESPONSE_TO_LIPID	0.00367652
GO:0034330	GO_CELL_JUNCTION_ORGANIZATION	0.00347354		GO:0097190	GO_APOPTOTIC_SIGNALING_PATHWAY	0.00302997		GO:0006508	GO_PROTEOLYSIS	0.00365537		GO:0005694	GO_CHROMOSOME	0.00358093		GO:0010628	GO_POSITIVE_REGULATION_OF_GENE_EXPRESSION	0.0036426
GO:0035295	GO_TUBE_DEVELOPMENT	0.00347148		GO:0015630	GO_MICROTUBULE_CYTOSKELETON	0.00302842		GO:0009607	GO_RESPONSE_TO_BIOTIC_STIMULUS	0.00361711		GO:0071692	GO_PROTEIN_LOCALIZATION_TO_EXTRACELLULAR_REGION	0.00352535		GO:0051336	GO_REGULATION_OF_HYDROLASE_ACTIVITY	0.00358963
GO:0007005	GO_MITOCHONDRION_ORGANIZATION	0.00346544		GO:0090066	GO_REGULATION_OF_ANATOMICAL_STRUCTURE_SIZE	0.00297739		GO:0050877	GO_NERVOUS_SYSTEM_PROCESS	0.00359003		GO:0034330	GO_CELL_JUNCTION_ORGANIZATION	0.00337091		GO:0010876	GO_LIPID_LOCALIZATION	0.00355574
GO:0007417	GO_CENTRAL_NERVOUS_SYSTEM_DEVELOPMENT	0.00334668		GO:0045165	GO_CELL_FATE_COMMITMENT	0.00295153		GO:0003723	GO_RNA_BINDING	0.00357982		GO:0033993	GO_RESPONSE_TO_LIPID	0.00336427		GO:0005694	GO_CHROMOSOME	0.00348962
GO:0070647	GO_PROTEIN_MODIFICATION_BY_SMALL_PROTEIN_CONJUGATION_OR_REMOVAL	0.00330135		GO:0032989	GO_CELLULAR_COMPONENT_MORPHOGENESIS	0.00290118		GO:0005694	GO_CHROMOSOME	0.00344477		GO:0022603	GO_REGULATION_OF_ANATOMICAL_STRUCTURE_MORPHOGENESIS	0.00336159		GO:0051270	GO_REGULATION_OF_CELLULAR_COMPONENT_MOVEMENT	0.00348932
GO:0007167	GO_ENZYME_LINKED_RECEPTOR_PROTEIN_SIGNALING_PATHWAY	0.00326038		GO:0005929	GO_CILIUM	0.00285445		GO:0006836	GO_NEUROTRANSMITTER_TRANSPORT	0.00341088		GO:0005975	GO_CARBOHYDRATE_METABOLIC_PROCESS	0.00315723		GO:0050877	GO_NERVOUS_SYSTEM_PROCESS	0.0034234
GO:0034097	GO_RESPONSE_TO_CYTOKINE	0.00320195		GO:0023014	GO_SIGNAL_TRANSDUCTION_BY_PROTEIN_PHOSPHORYLATION	0.00277718		GO:0009894	GO_REGULATION_OF_CATABOLIC_PROCESS	0.00328744		GO:0009894	GO_REGULATION_OF_CATABOLIC_PROCESS	0.00313694		GO:0048729	GO_TISSUE_MORPHOGENESIS	0.00339839
GO:0044092	GO_NEGATIVE_REGULATION_OF_MOLECULAR_FUNCTION	0.00308516		GO:0051606	GO_DETECTION_OF_STIMULUS	0.00277135		GO:0070647	GO_PROTEIN_MODIFICATION_BY_SMALL_PROTEIN_CONJUGATION_OR_REMOVAL	0.00328496		GO:0051129	GO_NEGATIVE_REGULATION_OF_CELLULAR_COMPONENT_ORGANIZATION	0.00313164		GO:0040007	GO_GROWTH	0.00337071
GO:0008233	GO_PEPTIDASE_ACTIVITY	0.0030833		GO:0098657	GO_IMPORT_INTO_CELL	0.00266267		GO:0051129	GO_NEGATIVE_REGULATION_OF_CELLULAR_COMPONENT_ORGANIZATION	0.00326146		GO:0015849	GO_ORGANIC_ACID_TRANSPORT	0.00309207		GO:0051129	GO_NEGATIVE_REGULATION_OF_CELLULAR_COMPONENT_ORGANIZATION	0.003226
GO:0060322	GO_HEAD_DEVELOPMENT	0.00308244		GO:0001505	GO_REGULATION_OF_NEUROTRANSMITTER_LEVELS	0.0026531		GO:0030522	GO_INTRACELLULAR_RECEPTOR_SIGNALING_PATHWAY	0.00323748		GO:0051248	GO_NEGATIVE_REGULATION_OF_PROTEIN_METABOLIC_PROCESS	0.00308204		GO:0002250	GO_ADAPTIVE_IMMUNE_RESPONSE	0.00314466
GO:0051130	GO_POSITIVE_REGULATION_OF_CELLULAR_COMPONENT_ORGANIZATION	0.00303207		GO:0055114	GO_OXIDATION_REDUCTION_PROCESS	0.00264074		GO:0044092	GO_NEGATIVE_REGULATION_OF_MOLECULAR_FUNCTION	0.00322855		GO:0051640	GO_ORGANELLE_LOCALIZATION	0.00304648		GO:0032880	GO_REGULATION_OF_PROTEIN_LOCALIZATION	0.00313242
GO:0060089	GO_MOLECULAR_TRANSDUCER_ACTIVITY	0.00299394		GO:0015844	GO_MONOAMINE_TRANSPORT	0.00262131		GO:0051248	GO_NEGATIVE_REGULATION_OF_PROTEIN_METABOLIC_PROCESS	0.00319384		GO:0040007	GO_GROWTH	0.00303439		GO:0051248	GO_NEGATIVE_REGULATION_OF_PROTEIN_METABOLIC_PROCESS	0.00309508
GO:0051960	GO_REGULATION_OF_NERVOUS_SYSTEM_DEVELOPMENT	0.00290844		GO:0043005	GO_NEURON_PROJECTION	0.00261934		GO:0071692	GO_PROTEIN_LOCALIZATION_TO_EXTRACELLULAR_REGION	0.00313034		GO:0034097	GO_RESPONSE_TO_CYTOKINE	0.00296158		GO:0034097	GO_RESPONSE_TO_CYTOKINE	0.00301545
GO:0009057	GO_MACROMOLECULE_CATABOLIC_PROCESS	0.00283498		GO:0006790	GO_SULFUR_COMPOUND_METABOLIC_PROCESS	0.00261888		GO:0040007	GO_GROWTH	0.00310982		GO:0097435	GO_SUPRAMOLECULAR_FIBER_ORGANIZATION	0.00295713		GO:0009894	GO_REGULATION_OF_CATABOLIC_PROCESS	0.0029687
GO:0033993	GO_RESPONSE_TO_LIPID	0.00282449		GO:0010608	GO_POSTTRANSCRIPTIONAL_REGULATION_OF_GENE_EXPRESSION	0.00261145		GO:0005975	GO_CARBOHYDRATE_METABOLIC_PROCESS	0.0030967		GO:0010876	GO_LIPID_LOCALIZATION	0.00294962		GO:0044092	GO_NEGATIVE_REGULATION_OF_MOLECULAR_FUNCTION	0.0029679
GO:0099503	GO_SECRETORY_VESICLE	0.0028063		GO:0099080	GO_SUPRAMOLECULAR_COMPLEX	0.00259021		GO:0032880	GO_REGULATION_OF_PROTEIN_LOCALIZATION	0.00309497		GO:0044092	GO_NEGATIVE_REGULATION_OF_MOLECULAR_FUNCTION	0.00293783		GO:0051640	GO_ORGANELLE_LOCALIZATION	0.00293194
GO:0051270	GO_REGULATION_OF_CELLULAR_COMPONENT_MOVEMENT	0.00258358		GO:0008233	GO_PEPTIDASE_ACTIVITY	0.00256651		GO:0098590	GO_PLASMA_MEMBRANE_REGION	0.00307892		GO:1990234	GO_TRANSFERASE_COMPLEX	0.00291484		GO:0017144	GO_DRUG_METABOLIC_PROCESS	0.00284648
GO:0009894	GO_REGULATION_OF_CATABOLIC_PROCESS	0.00257988		GO:0048193	GO_GOLGI_VESICLE_TRANSPORT	0.00251921		GO:0009890	GO_NEGATIVE_REGULATION_OF_BIOSYNTHETIC_PROCESS	0.00300142		GO:0098590	GO_PLASMA_MEMBRANE_REGION	0.0029113		GO:0044057	GO_REGULATION_OF_SYSTEM_PROCESS	0.00284565
GO:0016817	GO_HYDROLASE_ACTIVITY_ACTING_ON_ACID_ANHYDRIDES	0.00256287		GO:0051301	GO_CELL_DIVISION	0.00249108		GO:0017144	GO_DRUG_METABOLIC_PROCESS	0.00296891		GO:1990904	GO_RIBONUCLEOPROTEIN_COMPLEX	0.0028476		GO:0061458	GO_REPRODUCTIVE_SYSTEM_DEVELOPMENT	0.00284494
GO:0040007	GO_GROWTH	0.00255762		GO:0005840	GO_RIBOSOME	0.00248398		GO:0010628	GO_POSITIVE_REGULATION_OF_GENE_EXPRESSION	0.002948		GO:0050877	GO_NERVOUS_SYSTEM_PROCESS	0.00276749		GO:1990234	GO_TRANSFERASE_COMPLEX	0.00283256
GO:0016772	GO_TRANSFERASE_ACTIVITY_TRANSFERRING_PHOSPHORUS_CONTAINING_GROUPS	0.00253717		GO:0016817	GO_HYDROLASE_ACTIVITY_ACTING_ON_ACID_ANHYDRIDES	0.00245225		GO:0048732	GO_GLAND_DEVELOPMENT	0.0029192		GO:0070925	GO_ORGANELLE_ASSEMBLY	0.00273426		GO:0098590	GO_PLASMA_MEMBRANE_REGION	0.0028283
GO:0051129	GO_NEGATIVE_REGULATION_OF_CELLULAR_COMPONENT_ORGANIZATION	0.00253585		GO:0031226	GO_INTRINSIC_COMPONENT_OF_PLASMA_MEMBRANE	0.00240917		GO:0051640	GO_ORGANELLE_LOCALIZATION	0.00286044		GO:0007005	GO_MITOCHONDRION_ORGANIZATION	0.00268077		GO:0071692	GO_PROTEIN_LOCALIZATION_TO_EXTRACELLULAR_REGION	0.00280703
GO:0009100	GO_GLYCOPROTEIN_METABOLIC_PROCESS	0.0025313		GO:0007059	GO_CHROMOSOME_SEGREGATION	0.00234735		GO:0015850	GO_ORGANIC_HYDROXY_COMPOUND_TRANSPORT	0.00285418		GO:0048729	GO_TISSUE_MORPHOGENESIS	0.00267855		GO:0000904	GO_CELL_MORPHOGENESIS_INVOLVED_IN_DIFFERENTIATION	0.00278144
GO:0044087	GO_REGULATION_OF_CELLULAR_COMPONENT_BIOGENESIS	0.00250888		GO:0006959	GO_HUMORAL_IMMUNE_RESPONSE	0.00232802		GO:0050886	GO_ENDOCRINE_PROCESS	0.00282773		GO:0051235	GO_MAINTENANCE_OF_LOCATION	0.00266364		GO:0048732	GO_GLAND_DEVELOPMENT	0.00276544
GO:1990904	GO_RIBONUCLEOPROTEIN_COMPLEX	0.00250374		GO:0016757	GO_TRANSFERASE_ACTIVITY_TRANSFERRING_GLYCOSYL_GROUPS	0.00222202		GO:0097435	GO_SUPRAMOLECULAR_FIBER_ORGANIZATION	0.00278667		GO:0000904	GO_CELL_MORPHOGENESIS_INVOLVED_IN_DIFFERENTIATION	0.00265689		GO:0032989	GO_CELLULAR_COMPONENT_MORPHOGENESIS	0.00270732
GO:0019932	GO_SECOND_MESSENGER_MEDIATED_SIGNALING	0.00244523		GO:0005783	GO_ENDOPLASMIC_RETICULUM	0.00218916		GO:0070925	GO_ORGANELLE_ASSEMBLY	0.00277515		GO:0072359	GO_CIRCULATORY_SYSTEM_DEVELOPMENT	0.0026391		GO:0009891	GO_POSITIVE_REGULATION_OF_BIOSYNTHETIC_PROCESS	0.00270436
GO:0010035	GO_RESPONSE_TO_INORGANIC_SUBSTANCE	0.00235097		GO:0048545	GO_RESPONSE_TO_STEROID_HORMONE	0.0021832		GO:0002250	GO_ADAPTIVE_IMMUNE_RESPONSE	0.0027633		GO:0032989	GO_CELLULAR_COMPONENT_MORPHOGENESIS	0.00261427		GO:0003723	GO_RNA_BINDING	0.00267684
GO:0043005	GO_NEURON_PROJECTION	0.00230167		GO:0005794	GO_GOLGI_APPARATUS	0.00217047		GO:0009991	GO_RESPONSE_TO_EXTRACELLULAR_STIMULUS	0.00275958		GO:0030029	GO_ACTIN_FILAMENT_BASED_PROCESS	0.00260421		GO:0010035	GO_RESPONSE_TO_INORGANIC_SUBSTANCE	0.00262419
GO:0044057	GO_REGULATION_OF_SYSTEM_PROCESS	0.00230063		GO:0031975	GO_ENVELOPE	0.00211614		GO:0000904	GO_CELL_MORPHOGENESIS_INVOLVED_IN_DIFFERENTIATION	0.00273264		GO:0070661	GO_LEUKOCYTE_PROLIFERATION	0.00258548		GO:0007610	GO_BEHAVIOR	0.00261792
GO:0006836	GO_NEUROTRANSMITTER_TRANSPORT	0.00228993		GO:0031098	GO_STRESS_ACTIVATED_PROTEIN_KINASE_SIGNALING_CASCADE	0.00209802		GO:0007005	GO_MITOCHONDRION_ORGANIZATION	0.0027284		GO:0010035	GO_RESPONSE_TO_INORGANIC_SUBSTANCE	0.00255878		GO:0070647	GO_PROTEIN_MODIFICATION_BY_SMALL_PROTEIN_CONJUGATION_OR_REMOVAL	0.0026172
GO:0015931	GO_NUCLEOBASE_CONTAINING_COMPOUND_TRANSPORT	0.00223068		GO:0018958	GO_PHENOL_CONTAINING_COMPOUND_METABOLIC_PROCESS	0.00209582		GO:0032989	GO_CELLULAR_COMPONENT_MORPHOGENESIS	0.00270747		GO:0002440	GO_PRODUCTION_OF_MOLECULAR_MEDIATOR_OF_IMMUNE_RESPONSE	0.00254652		GO:0097435	GO_SUPRAMOLECULAR_FIBER_ORGANIZATION	0.00261451
GO:0016311	GO_DEPHOSPHORYLATION	0.00220087		GO:0015931	GO_NUCLEOBASE_CONTAINING_COMPOUND_TRANSPORT	0.00205821		GO:0034097	GO_RESPONSE_TO_CYTOKINE	0.00268366		GO:0009890	GO_NEGATIVE_REGULATION_OF_BIOSYNTHETIC_PROCESS	0.00252646		GO:0007005	GO_MITOCHONDRION_ORGANIZATION	0.00254974
GO:0061919	GO_PROCESS_UTILIZING_AUTOPHAGIC_MECHANISM	0.00218115		GO:0010942	GO_POSITIVE_REGULATION_OF_CELL_DEATH	0.00204094		GO:0044057	GO_REGULATION_OF_SYSTEM_PROCESS	0.00261992		GO:0022411	GO_CELLULAR_COMPONENT_DISASSEMBLY	0.00251606		GO:0030522	GO_INTRACELLULAR_RECEPTOR_SIGNALING_PATHWAY	0.0025287
GO:0098590	GO_PLASMA_MEMBRANE_REGION	0.00215584		GO:0046434	GO_ORGANOPHOSPHATE_CATABOLIC_PROCESS	0.00203074		GO:0099503	GO_SECRETORY_VESICLE	0.0026152		GO:0030522	GO_INTRACELLULAR_RECEPTOR_SIGNALING_PATHWAY	0.00243839		GO:0070925	GO_ORGANELLE_ASSEMBLY	0.00252249
GO:0032259	GO_METHYLATION	0.00212662		GO:0005198	GO_STRUCTURAL_MOLECULE_ACTIVITY	0.00201885		GO:0022411	GO_CELLULAR_COMPONENT_DISASSEMBLY	0.00256726		GO:0061458	GO_REPRODUCTIVE_SYSTEM_DEVELOPMENT	0.00243341		GO:0003012	GO_MUSCLE_SYSTEM_PROCESS	0.00248684
GO:0016757	GO_TRANSFERASE_ACTIVITY_TRANSFERRING_GLYCOSYL_GROUPS	0.00211686		GO:0010256	GO_ENDOMEMBRANE_SYSTEM_ORGANIZATION	0.0020074		GO:0007059	GO_CHROMOSOME_SEGREGATION	0.00254257		GO:0044057	GO_REGULATION_OF_SYSTEM_PROCESS	0.00243068		GO:1990904	GO_RIBONUCLEOPROTEIN_COMPLEX	0.00243366
GO:0008289	GO_LIPID_BINDING	0.0020966		GO:0043588	GO_SKIN_DEVELOPMENT	0.00200463		GO:1990904	GO_RIBONUCLEOPROTEIN_COMPLEX	0.00248758		GO:0009891	GO_POSITIVE_REGULATION_OF_BIOSYNTHETIC_PROCESS	0.00241541		GO:0099503	GO_SECRETORY_VESICLE	0.00242404
GO:0022411	GO_CELLULAR_COMPONENT_DISASSEMBLY	0.00208955		GO:0071496	GO_CELLULAR_RESPONSE_TO_EXTERNAL_STIMULUS	0.00198935		GO:0061458	GO_REPRODUCTIVE_SYSTEM_DEVELOPMENT	0.00248725		GO:0003723	GO_RNA_BINDING	0.00240376		GO:0072359	GO_CIRCULATORY_SYSTEM_DEVELOPMENT	0.00241086
GO:0048732	GO_GLAND_DEVELOPMENT	0.00208854		GO:0042175	GO_NUCLEAR_OUTER_MEMBRANE_ENDOPLASMIC_RETICULUM_MEMBRANE_NETWORK	0.00198013		GO:0001505	GO_REGULATION_OF_NEUROTRANSMITTER_LEVELS	0.00245278		GO:0007059	GO_CHROMOSOME_SEGREGATION	0.0023827		GO:0007389	GO_PATTERN_SPECIFICATION_PROCESS	0.00240218
GO:0061458	GO_REPRODUCTIVE_SYSTEM_DEVELOPMENT	0.00206943		GO:0010469	GO_REGULATION_OF_SIGNALING_RECEPTOR_ACTIVITY	0.00196618		GO:0042391	GO_REGULATION_OF_MEMBRANE_POTENTIAL	0.00242085		GO:0070647	GO_PROTEIN_MODIFICATION_BY_SMALL_PROTEIN_CONJUGATION_OR_REMOVAL	0.00236657		GO:0006836	GO_NEUROTRANSMITTER_TRANSPORT	0.00239343
GO:0009991	GO_RESPONSE_TO_EXTRACELLULAR_STIMULUS	0.00201325		GO:0048037	GO_COFACTOR_BINDING	0.00196304		GO:0055114	GO_OXIDATION_REDUCTION_PROCESS	0.00240624		GO:0007389	GO_PATTERN_SPECIFICATION_PROCESS	0.00234894		GO:0022411	GO_CELLULAR_COMPONENT_DISASSEMBLY	0.00238442
GO:0072359	GO_CIRCULATORY_SYSTEM_DEVELOPMENT	0.00200395		GO:0007423	GO_SENSORY_ORGAN_DEVELOPMENT	0.00195555		GO:0016311	GO_DEPHOSPHORYLATION	0.002403		GO:0003012	GO_MUSCLE_SYSTEM_PROCESS	0.00231899		GO:0042391	GO_REGULATION_OF_MEMBRANE_POTENTIAL	0.00235643
GO:0070925	GO_ORGANELLE_ASSEMBLY	0.00199036		GO:1905368	GO_PEPTIDASE_COMPLEX	0.00191939		GO:0070661	GO_LEUKOCYTE_PROLIFERATION	0.00239185		GO:0099503	GO_SECRETORY_VESICLE	0.00231155		GO:0030029	GO_ACTIN_FILAMENT_BASED_PROCESS	0.00232662
GO:0007423	GO_SENSORY_ORGAN_DEVELOPMENT	0.00198724		GO:0070848	GO_RESPONSE_TO_GROWTH_FACTOR	0.00189383		GO:0003012	GO_MUSCLE_SYSTEM_PROCESS	0.00239103		GO:0022613	GO_RIBONUCLEOPROTEIN_COMPLEX_BIOGENESIS	0.00221631		GO:0009890	GO_NEGATIVE_REGULATION_OF_BIOSYNTHETIC_PROCESS	0.00232364
GO:0030522	GO_INTRACELLULAR_RECEPTOR_SIGNALING_PATHWAY	0.00198397		GO:0003690	GO_DOUBLE_STRANDED_DNA_BINDING	0.00187278		GO:0030029	GO_ACTIN_FILAMENT_BASED_PROCESS	0.00238298		GO:0017144	GO_DRUG_METABOLIC_PROCESS	0.00221407		GO:0090066	GO_REGULATION_OF_ANATOMICAL_STRUCTURE_SIZE	0.00230544
GO:0061061	GO_MUSCLE_STRUCTURE_DEVELOPMENT	0.00197525		GO:0006979	GO_RESPONSE_TO_OXIDATIVE_STRESS	0.00184898		GO:1990234	GO_TRANSFERASE_COMPLEX	0.00232915		GO:0008544	GO_EPIDERMIS_DEVELOPMENT	0.00221119		GO:0009991	GO_RESPONSE_TO_EXTRACELLULAR_STIMULUS	0.0022975
GO:0006979	GO_RESPONSE_TO_OXIDATIVE_STRESS	0.00194629		GO:0019882	GO_ANTIGEN_PROCESSING_AND_PRESENTATION	0.00183261		GO:0012506	GO_VESICLE_MEMBRANE	0.00231867		GO:0090066	GO_REGULATION_OF_ANATOMICAL_STRUCTURE_SIZE	0.00219586		GO:0045165	GO_CELL_FATE_COMMITMENT	0.0022903
GO:0031975	GO_ENVELOPE	0.00192519		GO:0033273	GO_RESPONSE_TO_VITAMIN	0.00182125		GO:0007610	GO_BEHAVIOR	0.00230722		GO:0045165	GO_CELL_FATE_COMMITMENT	0.00215617		GO:0015850	GO_ORGANIC_HYDROXY_COMPOUND_TRANSPORT	0.00228998
GO:0003723	GO_RNA_BINDING	0.00191515		GO:0030135	GO_COATED_VESICLE	0.00179287		GO:0009100	GO_GLYCOPROTEIN_METABOLIC_PROCESS	0.00230014		GO:0012506	GO_VESICLE_MEMBRANE	0.00214359		GO:0072521	GO_PURINE_CONTAINING_COMPOUND_METABOLIC_PROCESS	0.00226706
GO:0007059	GO_CHROMOSOME_SEGREGATION	0.00183265		GO:0009410	GO_RESPONSE_TO_XENOBIOTIC_STIMULUS	0.00176569		GO:0072359	GO_CIRCULATORY_SYSTEM_DEVELOPMENT	0.00229093		GO:0007610	GO_BEHAVIOR	0.00213624		GO:0051235	GO_MAINTENANCE_OF_LOCATION	0.00224717
GO:0016050	GO_VESICLE_ORGANIZATION	0.00178837		GO:0043565	GO_SEQUENCE_SPECIFIC_DNA_BINDING	0.00174839		GO:0015630	GO_MICROTUBULE_CYTOSKELETON	0.00228477		GO:0032259	GO_METHYLATION	0.0021119		GO:0002440	GO_PRODUCTION_OF_MOLECULAR_MEDIATOR_OF_IMMUNE_RESPONSE	0.00221037
GO:0000904	GO_CELL_MORPHOGENESIS_INVOLVED_IN_DIFFERENTIATION	0.00178368		GO:0032103	GO_POSITIVE_REGULATION_OF_RESPONSE_TO_EXTERNAL_STIMULUS	0.00172719		GO:0050673	GO_EPITHELIAL_CELL_PROLIFERATION	0.00228234		GO:0043005	GO_NEURON_PROJECTION	0.00208145		GO:0051186	GO_COFACTOR_METABOLIC_PROCESS	0.00220002
GO:0022613	GO_RIBONUCLEOPROTEIN_COMPLEX_BIOGENESIS	0.00177676		GO:0005739	GO_MITOCHONDRION	0.00172193		GO:0009891	GO_POSITIVE_REGULATION_OF_BIOSYNTHETIC_PROCESS	0.0022484		GO:0007423	GO_SENSORY_ORGAN_DEVELOPMENT	0.00208011		GO:0012506	GO_VESICLE_MEMBRANE	0.00219843
GO:0012506	GO_VESICLE_MEMBRANE	0.0017665		GO:0042254	GO_RIBOSOME_BIOGENESIS	0.00171853		GO:0010035	GO_RESPONSE_TO_INORGANIC_SUBSTANCE	0.0022266		GO:0015630	GO_MICROTUBULE_CYTOSKELETON	0.00207661		GO:0070661	GO_LEUKOCYTE_PROLIFERATION	0.00217447
GO:0043543	GO_PROTEIN_ACYLATION	0.00175937		GO:0005768	GO_ENDOSOME	0.00168911		GO:0007186	GO_G_PROTEIN_COUPLED_RECEPTOR_SIGNALING_PATHWAY	0.00214822		GO:0061061	GO_MUSCLE_STRUCTURE_DEVELOPMENT	0.00206633		GO:0007059	GO_CHROMOSOME_SEGREGATION	0.00214336
GO:0045165	GO_CELL_FATE_COMMITMENT	0.00173576		GO:0060090	GO_MOLECULAR_ADAPTOR_ACTIVITY	0.00168196		GO:0090066	GO_REGULATION_OF_ANATOMICAL_STRUCTURE_SIZE	0.00213297		GO:0009100	GO_GLYCOPROTEIN_METABOLIC_PROCESS	0.00204747		GO:0055114	GO_OXIDATION_REDUCTION_PROCESS	0.00213937
GO:0005929	GO_CILIUM	0.00173133		GO:0007569	GO_CELL_AGING	0.00167336		GO:0045165	GO_CELL_FATE_COMMITMENT	0.00211607		GO:0055114	GO_OXIDATION_REDUCTION_PROCESS	0.00202972		GO:0008289	GO_LIPID_BINDING	0.00208327
GO:0032989	GO_CELLULAR_COMPONENT_MORPHOGENESIS	0.00173045		GO:0006302	GO_DOUBLE_STRAND_BREAK_REPAIR	0.0016731		GO:0008544	GO_EPIDERMIS_DEVELOPMENT	0.00211004		GO:0009991	GO_RESPONSE_TO_EXTRACELLULAR_STIMULUS	0.00201432		GO:0008544	GO_EPIDERMIS_DEVELOPMENT	0.00203647
GO:0006091	GO_GENERATION_OF_PRECURSOR_METABOLITES_AND_ENERGY	0.00171031		GO:0006260	GO_DNA_REPLICATION	0.0016546		GO:0008289	GO_LIPID_BINDING	0.00210787		GO:0005929	GO_CILIUM	0.00200764		GO:0007423	GO_SENSORY_ORGAN_DEVELOPMENT	0.00202999
GO:0009890	GO_NEGATIVE_REGULATION_OF_BIOSYNTHETIC_PROCESS	0.00170966		GO:0031300	GO_INTRINSIC_COMPONENT_OF_ORGANELLE_MEMBRANE	0.00164777		GO:0007389	GO_PATTERN_SPECIFICATION_PROCESS	0.00206389		GO:0048732	GO_GLAND_DEVELOPMENT	0.00199773		GO:0022613	GO_RIBONUCLEOPROTEIN_COMPLEX_BIOGENESIS	0.00202294
GO:0005794	GO_GOLGI_APPARATUS	0.00169717		GO:0006323	GO_DNA_PACKAGING	0.00164402		GO:0022613	GO_RIBONUCLEOPROTEIN_COMPLEX_BIOGENESIS	0.00203595		GO:0016817	GO_HYDROLASE_ACTIVITY_ACTING_ON_ACID_ANHYDRIDES	0.00195105		GO:0007186	GO_G_PROTEIN_COUPLED_RECEPTOR_SIGNALING_PATHWAY	0.00201008
GO:0050673	GO_EPITHELIAL_CELL_PROLIFERATION	0.00168956		GO:0005126	GO_CYTOKINE_RECEPTOR_BINDING	0.00164348		GO:0051235	GO_MAINTENANCE_OF_LOCATION	0.00203444		GO:0006790	GO_SULFUR_COMPOUND_METABOLIC_PROCESS	0.00193426		GO:0043005	GO_NEURON_PROJECTION	0.00200956
GO:0006260	GO_DNA_REPLICATION	0.00168489		GO:0030133	GO_TRANSPORT_VESICLE	0.00158681		GO:0006790	GO_SULFUR_COMPOUND_METABOLIC_PROCESS	0.00203223		GO:0044877	GO_PROTEIN_CONTAINING_COMPLEX_BINDING	0.00193362		GO:0050886	GO_ENDOCRINE_PROCESS	0.00200098
GO:0051235	GO_MAINTENANCE_OF_LOCATION	0.00168448		GO:0019898	GO_EXTRINSIC_COMPONENT_OF_MEMBRANE	0.00156649		GO:0016817	GO_HYDROLASE_ACTIVITY_ACTING_ON_ACID_ANHYDRIDES	0.00203075		GO:0006836	GO_NEUROTRANSMITTER_TRANSPORT	0.00193213		GO:0061061	GO_MUSCLE_STRUCTURE_DEVELOPMENT	0.00199732
GO:0090066	GO_REGULATION_OF_ANATOMICAL_STRUCTURE_SIZE	0.00166776		GO:0015748	GO_ORGANOPHOSPHATE_ESTER_TRANSPORT	0.00154469		GO:0008233	GO_PEPTIDASE_ACTIVITY	0.00195516		GO:0051186	GO_COFACTOR_METABOLIC_PROCESS	0.00190541		GO:0019932	GO_SECOND_MESSENGER_MEDIATED_SIGNALING	0.00197486
GO:0017144	GO_DRUG_METABOLIC_PROCESS	0.00164348		GO:2000106	GO_REGULATION_OF_LEUKOCYTE_APOPTOTIC_PROCESS	0.00151618		GO:0010608	GO_POSTTRANSCRIPTIONAL_REGULATION_OF_GENE_EXPRESSION	0.0019339		GO:0070848	GO_RESPONSE_TO_GROWTH_FACTOR	0.00187757		GO:0015630	GO_MICROTUBULE_CYTOSKELETON	0.00195991
GO:0007186	GO_G_PROTEIN_COUPLED_RECEPTOR_SIGNALING_PATHWAY	0.00163575		GO:0015629	GO_ACTIN_CYTOSKELETON	0.00147502		GO:0005929	GO_CILIUM	0.00187802		GO:0006979	GO_RESPONSE_TO_OXIDATIVE_STRESS	0.00186835		GO:0009100	GO_GLYCOPROTEIN_METABOLIC_PROCESS	0.00194116
GO:0030029	GO_ACTIN_FILAMENT_BASED_PROCESS	0.00163395		GO:0015837	GO_AMINE_TRANSPORT	0.00147066		GO:0015844	GO_MONOAMINE_TRANSPORT	0.00186022		GO:0006091	GO_GENERATION_OF_PRECURSOR_METABOLITES_AND_ENERGY	0.00185607		GO:0001505	GO_REGULATION_OF_NEUROTRANSMITTER_LEVELS	0.0019335
GO:0099080	GO_SUPRAMOLECULAR_COMPLEX	0.00163275		GO:0000151	GO_UBIQUITIN_LIGASE_COMPLEX	0.00147019		GO:0098657	GO_IMPORT_INTO_CELL	0.00184004		GO:0072521	GO_PURINE_CONTAINING_COMPOUND_METABOLIC_PROCESS	0.00184191		GO:0006790	GO_SULFUR_COMPOUND_METABOLIC_PROCESS	0.00191926
GO:0010608	GO_POSTTRANSCRIPTIONAL_REGULATION_OF_GENE_EXPRESSION	0.00162748		GO:0060840	GO_ARTERY_DEVELOPMENT	0.00144482		GO:0002440	GO_PRODUCTION_OF_MOLECULAR_MEDIATOR_OF_IMMUNE_RESPONSE	0.00180461		GO:0042391	GO_REGULATION_OF_MEMBRANE_POTENTIAL	0.00181289		GO:0016311	GO_DEPHOSPHORYLATION	0.0018916
GO:0055114	GO_OXIDATION_REDUCTION_PROCESS	0.00160082		GO:0001738	GO_MORPHOGENESIS_OF_A_POLARIZED_EPITHELIUM	0.00143145		GO:0007423	GO_SENSORY_ORGAN_DEVELOPMENT	0.00176892		GO:0050886	GO_ENDOCRINE_PROCESS	0.00177849		GO:0050673	GO_EPITHELIAL_CELL_PROLIFERATION	0.00188869
GO:0009891	GO_POSITIVE_REGULATION_OF_BIOSYNTHETIC_PROCESS	0.00158323		GO:0007586	GO_DIGESTION	0.00142906		GO:0019932	GO_SECOND_MESSENGER_MEDIATED_SIGNALING	0.00175447		GO:0019932	GO_SECOND_MESSENGER_MEDIATED_SIGNALING	0.00176904		GO:0032259	GO_METHYLATION	0.00188574
GO:0005768	GO_ENDOSOME	0.00157684		GO:0043500	GO_MUSCLE_ADAPTATION	0.00140531		GO:0031226	GO_INTRINSIC_COMPONENT_OF_PLASMA_MEMBRANE	0.00175035		GO:0016757	GO_TRANSFERASE_ACTIVITY_TRANSFERRING_GLYCOSYL_GROUPS	0.00170196		GO:0070848	GO_RESPONSE_TO_GROWTH_FACTOR	0.00187887
GO:0002221	GO_PATTERN_RECOGNITION_RECEPTOR_SIGNALING_PATHWAY	0.00157509		GO:0015923	GO_MANNOSIDASE_ACTIVITY	0.00140295		GO:0099080	GO_SUPRAMOLECULAR_COMPLEX	0.0017365		GO:0048193	GO_GOLGI_VESICLE_TRANSPORT	0.00169041		GO:0010608	GO_POSTTRANSCRIPTIONAL_REGULATION_OF_GENE_EXPRESSION	0.00183256
GO:0007610	GO_BEHAVIOR	0.00157405		GO:0031984	GO_ORGANELLE_SUBCOMPARTMENT	0.00139883		GO:0043005	GO_NEURON_PROJECTION	0.00171912		GO:0050673	GO_EPITHELIAL_CELL_PROLIFERATION	0.00167966		GO:0016817	GO_HYDROLASE_ACTIVITY_ACTING_ON_ACID_ANHYDRIDES	0.00183148
GO:0015630	GO_MICROTUBULE_CYTOSKELETON	0.00156196		GO:0005798	GO_GOLGI_ASSOCIATED_VESICLE	0.00138224		GO:0048193	GO_GOLGI_VESICLE_TRANSPORT	0.00171097		GO:0008134	GO_TRANSCRIPTION_FACTOR_BINDING	0.00167812		GO:0006979	GO_RESPONSE_TO_OXIDATIVE_STRESS	0.00179752
GO:0098657	GO_IMPORT_INTO_CELL	0.0015484		GO:0051341	GO_REGULATION_OF_OXIDOREDUCTASE_ACTIVITY	0.00136325		GO:0051606	GO_DETECTION_OF_STIMULUS	0.00169864		GO:0001505	GO_REGULATION_OF_NEUROTRANSMITTER_LEVELS	0.00167038		GO:0008233	GO_PEPTIDASE_ACTIVITY	0.00178223
GO:0031098	GO_STRESS_ACTIVATED_PROTEIN_KINASE_SIGNALING_CASCADE	0.00154294		GO:0031579	GO_MEMBRANE_RAFT_ORGANIZATION	0.00133073		GO:0009611	GO_RESPONSE_TO_WOUNDING	0.00168778		GO:0009611	GO_RESPONSE_TO_WOUNDING	0.00163014		GO:0044877	GO_PROTEIN_CONTAINING_COMPLEX_BINDING	0.00176599
GO:0097435	GO_SUPRAMOLECULAR_FIBER_ORGANIZATION	0.00152067		GO:0050851	GO_ANTIGEN_RECEPTOR_MEDIATED_SIGNALING_PATHWAY	0.00132435		GO:0051301	GO_CELL_DIVISION	0.00166798		GO:0043543	GO_PROTEIN_ACYLATION	0.00162955		GO:0031226	GO_INTRINSIC_COMPONENT_OF_PLASMA_MEMBRANE	0.00169898
GO:0001505	GO_REGULATION_OF_NEUROTRANSMITTER_LEVELS	0.00150469		GO:0072337	GO_MODIFIED_AMINO_ACID_TRANSPORT	0.00131401		GO:0006979	GO_RESPONSE_TO_OXIDATIVE_STRESS	0.00166193		GO:0015850	GO_ORGANIC_HYDROXY_COMPOUND_TRANSPORT	0.00161414		GO:0006091	GO_GENERATION_OF_PRECURSOR_METABOLITES_AND_ENERGY	0.00160271
GO:0009636	GO_RESPONSE_TO_TOXIC_SUBSTANCE	0.00149491		GO:0031012	GO_EXTRACELLULAR_MATRIX	0.00127253		GO:0051186	GO_COFACTOR_METABOLIC_PROCESS	0.00165548		GO:0061919	GO_PROCESS_UTILIZING_AUTOPHAGIC_MECHANISM	0.00160608		GO:0005929	GO_CILIUM	0.00159721
GO:0042391	GO_REGULATION_OF_MEMBRANE_POTENTIAL	0.0014899		GO:0016878	GO_ACID_THIOL_LIGASE_ACTIVITY	0.00126689		GO:0071496	GO_CELLULAR_RESPONSE_TO_EXTERNAL_STIMULUS	0.00163414		GO:0007186	GO_G_PROTEIN_COUPLED_RECEPTOR_SIGNALING_PATHWAY	0.00158928		GO:0051606	GO_DETECTION_OF_STIMULUS	0.00156461
GO:0007389	GO_PATTERN_SPECIFICATION_PROCESS	0.00147313		GO:0006333	GO_CHROMATIN_ASSEMBLY_OR_DISASSEMBLY	0.0012475		GO:0070848	GO_RESPONSE_TO_GROWTH_FACTOR	0.00162697		GO:0005783	GO_ENDOPLASMIC_RETICULUM	0.00157773		GO:0008134	GO_TRANSCRIPTION_FACTOR_BINDING	0.00154852
GO:0010256	GO_ENDOMEMBRANE_SYSTEM_ORGANIZATION	0.00146988		GO:0051181	GO_COFACTOR_TRANSPORT	0.00124325		GO:1990351	GO_TRANSPORTER_COMPLEX	0.00160132		GO:0031226	GO_INTRINSIC_COMPONENT_OF_PLASMA_MEMBRANE	0.00157441		GO:0003013	GO_CIRCULATORY_SYSTEM_PROCESS	0.00154006
GO:0051186	GO_COFACTOR_METABOLIC_PROCESS	0.00146435		GO:0000726	GO_NON_RECOMBINATIONAL_REPAIR	0.00124123		GO:0030135	GO_COATED_VESICLE	0.00159747		GO:0099080	GO_SUPRAMOLECULAR_COMPLEX	0.00155503		GO:0009611	GO_RESPONSE_TO_WOUNDING	0.00153275
GO:0072521	GO_PURINE_CONTAINING_COMPOUND_METABOLIC_PROCESS	0.00146169		GO:0098858	GO_ACTIN_BASED_CELL_PROJECTION	0.00123507		GO:0010256	GO_ENDOMEMBRANE_SYSTEM_ORGANIZATION	0.00157934		GO:0016311	GO_DEPHOSPHORYLATION	0.00155088		GO:0006260	GO_DNA_REPLICATION	0.00153239
GO:0008544	GO_EPIDERMIS_DEVELOPMENT	0.00143418		GO:0072348	GO_SULFUR_COMPOUND_TRANSPORT	0.00119258		GO:0005783	GO_ENDOPLASMIC_RETICULUM	0.00157501		GO:0008233	GO_PEPTIDASE_ACTIVITY	0.00153793		GO:0016757	GO_TRANSFERASE_ACTIVITY_TRANSFERRING_GLYCOSYL_GROUPS	0.00152867
GO:0001906	GO_CELL_KILLING	0.00143366		GO:0006839	GO_MITOCHONDRIAL_TRANSPORT	0.00118849		GO:0016757	GO_TRANSFERASE_ACTIVITY_TRANSFERRING_GLYCOSYL_GROUPS	0.00157269		GO:0006260	GO_DNA_REPLICATION	0.00152085		GO:0048193	GO_GOLGI_VESICLE_TRANSPORT	0.00151104
GO:0051606	GO_DETECTION_OF_STIMULUS	0.0014328		GO:0051180	GO_VITAMIN_TRANSPORT	0.00117819		GO:0072522	GO_PURINE_CONTAINING_COMPOUND_BIOSYNTHETIC_PROCESS	0.0015328		GO:0005794	GO_GOLGI_APPARATUS	0.00151991		GO:0031975	GO_ENVELOPE	0.00150865
GO:0006839	GO_MITOCHONDRIAL_TRANSPORT	0.00142847		GO:0032182	GO_UBIQUITIN_LIKE_PROTEIN_BINDING	0.00116743		GO:0031975	GO_ENVELOPE	0.00153154		GO:0016050	GO_VESICLE_ORGANIZATION	0.00151854		GO:0099080	GO_SUPRAMOLECULAR_COMPLEX	0.00149541
GO:0006790	GO_SULFUR_COMPOUND_METABOLIC_PROCESS	0.00142344		GO:0007215	GO_GLUTAMATE_RECEPTOR_SIGNALING_PATHWAY	0.00116639		GO:0005840	GO_RIBOSOME	0.00148934		GO:0008289	GO_LIPID_BINDING	0.00150622		GO:0048511	GO_RHYTHMIC_PROCESS	0.00148842
GO:0005840	GO_RIBOSOME	0.00141382		GO:0021675	GO_NERVE_DEVELOPMENT	0.00116386		GO:0006959	GO_HUMORAL_IMMUNE_RESPONSE	0.0014747		GO:0031975	GO_ENVELOPE	0.0014573		GO:0030135	GO_COATED_VESICLE	0.00146038
GO:0031226	GO_INTRINSIC_COMPONENT_OF_PLASMA_MEMBRANE	0.00140688		GO:0072524	GO_PYRIDINE_CONTAINING_COMPOUND_METABOLIC_PROCESS	0.00114905		GO:0005794	GO_GOLGI_APPARATUS	0.00145538		GO:1990351	GO_TRANSPORTER_COMPLEX	0.00141918		GO:0051301	GO_CELL_DIVISION	0.00144281
GO:0071496	GO_CELLULAR_RESPONSE_TO_EXTERNAL_STIMULUS	0.00140332		GO:0070085	GO_GLYCOSYLATION	0.00113709		GO:0050817	GO_COAGULATION	0.00145297		GO:0010608	GO_POSTTRANSCRIPTIONAL_REGULATION_OF_GENE_EXPRESSION	0.00141244		GO:0098657	GO_IMPORT_INTO_CELL	0.00143258
GO:1990351	GO_TRANSPORTER_COMPLEX	0.00134791		GO:0031214	GO_BIOMINERAL_TISSUE_DEVELOPMENT	0.00112551		GO:0048863	GO_STEM_CELL_DIFFERENTIATION	0.00144239		GO:0030135	GO_COATED_VESICLE	0.00141198		GO:0005783	GO_ENDOPLASMIC_RETICULUM	0.00138773
GO:0005739	GO_MITOCHONDRION	0.0013284		GO:0097696	GO_RECEPTOR_SIGNALING_PATHWAY_VIA_STAT	0.00112257		GO:0031098	GO_STRESS_ACTIVATED_PROTEIN_KINASE_SIGNALING_CASCADE	0.0014325		GO:0048285	GO_ORGANELLE_FISSION	0.00139233		GO:0060541	GO_RESPIRATORY_SYSTEM_DEVELOPMENT	0.00136229
GO:0060541	GO_RESPIRATORY_SYSTEM_DEVELOPMENT	0.0013153		GO:0006310	GO_DNA_RECOMBINATION	0.00111577		GO:0042175	GO_NUCLEAR_OUTER_MEMBRANE_ENDOPLASMIC_RETICULUM_MEMBRANE_NETWORK	0.0014254		GO:0051301	GO_CELL_DIVISION	0.00133939		GO:0043565	GO_SEQUENCE_SPECIFIC_DNA_BINDING	0.00134929
GO:0043473	GO_PIGMENTATION	0.00131318		GO:0031010	GO_ISWI_TYPE_COMPLEX	0.00110941		GO:0043565	GO_SEQUENCE_SPECIFIC_DNA_BINDING	0.00141636		GO:0005840	GO_RIBOSOME	0.00133265		GO:0006897	GO_ENDOCYTOSIS	0.00134622
GO:0005694	GO_CHROMOSOME	0.00130294		GO:0016528	GO_SARCOPLASM	0.00109472		GO:0050878	GO_REGULATION_OF_BODY_FLUID_LEVELS	0.00135932		GO:0048037	GO_COFACTOR_BINDING	0.00133126		GO:0002221	GO_PATTERN_RECOGNITION_RECEPTOR_SIGNALING_PATHWAY	0.00133009
GO:0005773	GO_VACUOLE	0.00129657		GO:0042277	GO_PEPTIDE_BINDING	0.00109303		GO:0003690	GO_DOUBLE_STRANDED_DNA_BINDING	0.00135086		GO:0010256	GO_ENDOMEMBRANE_SYSTEM_ORGANIZATION	0.0013238		GO:0016050	GO_VESICLE_ORGANIZATION	0.00131215
GO:0010876	GO_LIPID_LOCALIZATION	0.00129023		GO:0016469	GO_PROTON_TRANSPORTING_TWO_SECTOR_ATPASE_COMPLEX	0.00106963		GO:0015931	GO_NUCLEOBASE_CONTAINING_COMPOUND_TRANSPORT	0.00134672		GO:0050878	GO_REGULATION_OF_BODY_FLUID_LEVELS	0.00132227		GO:0048037	GO_COFACTOR_BINDING	0.00130345
GO:0048285	GO_ORGANELLE_FISSION	0.00128536		GO:1904950	GO_NEGATIVE_REGULATION_OF_ESTABLISHMENT_OF_PROTEIN_LOCALIZATION	0.00106143		GO:1905368	GO_PEPTIDASE_COMPLEX	0.00133911		GO:0098657	GO_IMPORT_INTO_CELL	0.00129572		GO:0015844	GO_MONOAMINE_TRANSPORT	0.00128451
GO:0097696	GO_RECEPTOR_SIGNALING_PATHWAY_VIA_STAT	0.00127782		GO:0003158	GO_ENDOTHELIUM_DEVELOPMENT	0.00105565		GO:0048037	GO_COFACTOR_BINDING	0.00133044		GO:0001906	GO_CELL_KILLING	0.00129535		GO:0050878	GO_REGULATION_OF_BODY_FLUID_LEVELS	0.00127813
GO:0015748	GO_ORGANOPHOSPHATE_ESTER_TRANSPORT	0.00125065		GO:0043062	GO_EXTRACELLULAR_STRUCTURE_ORGANIZATION	0.00104875		GO:0006091	GO_GENERATION_OF_PRECURSOR_METABOLITES_AND_ENERGY	0.00132894		GO:0051606	GO_DETECTION_OF_STIMULUS	0.00128158		GO:0048285	GO_ORGANELLE_FISSION	0.00127017
GO:0007163	GO_ESTABLISHMENT_OR_MAINTENANCE_OF_CELL_POLARITY	0.00125039		GO:0019935	GO_CYCLIC_NUCLEOTIDE_MEDIATED_SIGNALING	0.00104183		GO:0019882	GO_ANTIGEN_PROCESSING_AND_PRESENTATION	0.00125448		GO:0050817	GO_COAGULATION	0.00128067		GO:0009636	GO_RESPONSE_TO_TOXIC_SUBSTANCE	0.00126551
GO:0006403	GO_RNA_LOCALIZATION	0.00124809		GO:0007264	GO_SMALL_GTPASE_MEDIATED_SIGNAL_TRANSDUCTION	0.00102778		GO:0009410	GO_RESPONSE_TO_XENOBIOTIC_STIMULUS	0.00125014		GO:0007568	GO_AGING	0.00127058		GO:0043543	GO_PROTEIN_ACYLATION	0.00126408
GO:0019882	GO_ANTIGEN_PROCESSING_AND_PRESENTATION	0.0012436		GO:0048285	GO_ORGANELLE_FISSION	0.00102647		GO:0016874	GO_LIGASE_ACTIVITY	0.00124866		GO:0043565	GO_SEQUENCE_SPECIFIC_DNA_BINDING	0.00126604		GO:0003690	GO_DOUBLE_STRANDED_DNA_BINDING	0.00125205
GO:0008134	GO_TRANSCRIPTION_FACTOR_BINDING	0.00124304		GO:0001664	GO_G_PROTEIN_COUPLED_RECEPTOR_BINDING	0.00102127		GO:0060485	GO_MESENCHYME_DEVELOPMENT	0.00124831		GO:0005768	GO_ENDOSOME	0.00126157		GO:0010256	GO_ENDOMEMBRANE_SYSTEM_ORGANIZATION	0.001239
GO:0015629	GO_ACTIN_CYTOSKELETON	0.00122844		GO:0046914	GO_TRANSITION_METAL_ION_BINDING	0.000998428		GO:0019838	GO_GROWTH_FACTOR_BINDING	0.00124623		GO:0006959	GO_HUMORAL_IMMUNE_RESPONSE	0.00125498		GO:0051098	GO_REGULATION_OF_BINDING	0.00122696
GO:0048193	GO_GOLGI_VESICLE_TRANSPORT	0.0012231		GO:0005520	GO_INSULIN_LIKE_GROWTH_FACTOR_BINDING	0.000990303		GO:0016050	GO_VESICLE_ORGANIZATION	0.00124048		GO:0051098	GO_REGULATION_OF_BINDING	0.00125267		GO:0021700	GO_DEVELOPMENTAL_MATURATION	0.00122353
GO:0070848	GO_RESPONSE_TO_GROWTH_FACTOR	0.0012223		GO:0001067	GO_REGULATORY_REGION_NUCLEIC_ACID_BINDING	0.000987512		GO:0006897	GO_ENDOCYTOSIS	0.00122969		GO:0009636	GO_RESPONSE_TO_TOXIC_SUBSTANCE	0.00125079		GO:1990351	GO_TRANSPORTER_COMPLEX	0.00122235
GO:0016746	GO_TRANSFERASE_ACTIVITY_TRANSFERRING_ACYL_GROUPS	0.00122223		GO:0006022	GO_AMINOGLYCAN_METABOLIC_PROCESS	0.000978294		GO:0061061	GO_MUSCLE_STRUCTURE_DEVELOPMENT	0.00122257		GO:0051020	GO_GTPASE_BINDING	0.00124629		GO:0061919	GO_PROCESS_UTILIZING_AUTOPHAGIC_MECHANISM	0.00121268
GO:0051301	GO_CELL_DIVISION	0.00121425		GO:0098862	GO_CLUSTER_OF_ACTIN_BASED_CELL_PROJECTIONS	0.000949145		GO:0015837	GO_AMINE_TRANSPORT	0.00120757		GO:0015931	GO_NUCLEOBASE_CONTAINING_COMPOUND_TRANSPORT	0.00124078		GO:0060485	GO_MESENCHYME_DEVELOPMENT	0.00120009
GO:0019838	GO_GROWTH_FACTOR_BINDING	0.00119518		GO:0005581	GO_COLLAGEN_TRIMER	0.000944485		GO:0005739	GO_MITOCHONDRION	0.00120438		GO:0048511	GO_RHYTHMIC_PROCESS	0.00122135		GO:0071496	GO_CELLULAR_RESPONSE_TO_EXTERNAL_STIMULUS	0.00118855
GO:0098858	GO_ACTIN_BASED_CELL_PROJECTION	0.00118448		GO:0043331	GO_RESPONSE_TO_DSRNA	0.000940317		GO:0005198	GO_STRUCTURAL_MOLECULE_ACTIVITY	0.0012023		GO:0003690	GO_DOUBLE_STRANDED_DNA_BINDING	0.00120847		GO:0005794	GO_GOLGI_APPARATUS	0.00118115
GO:0031984	GO_ORGANELLE_SUBCOMPARTMENT	0.00118212		GO:0005496	GO_STEROID_BINDING	0.000932242		GO:0019904	GO_PROTEIN_DOMAIN_SPECIFIC_BINDING	0.00118804		GO:0007264	GO_SMALL_GTPASE_MEDIATED_SIGNAL_TRANSDUCTION	0.00119728		GO:0019882	GO_ANTIGEN_PROCESSING_AND_PRESENTATION	0.00118
GO:0009611	GO_RESPONSE_TO_WOUNDING	0.00117215		GO:0009975	GO_CYCLASE_ACTIVITY	0.000926023		GO:0006260	GO_DNA_REPLICATION	0.00118591		GO:0042175	GO_NUCLEAR_OUTER_MEMBRANE_ENDOPLASMIC_RETICULUM_MEMBRANE_NETWORK	0.00119515		GO:0050817	GO_COAGULATION	0.00116194
GO:0019898	GO_EXTRINSIC_COMPONENT_OF_MEMBRANE	0.00116635		GO:0006575	GO_CELLULAR_MODIFIED_AMINO_ACID_METABOLIC_PROCESS	0.000924855		GO:0031300	GO_INTRINSIC_COMPONENT_OF_ORGANELLE_MEMBRANE	0.00117377		GO:0098552	GO_SIDE_OF_MEMBRANE	0.00119234		GO:0006959	GO_HUMORAL_IMMUNE_RESPONSE	0.00115745
GO:0015837	GO_AMINE_TRANSPORT	0.00116449		GO:0016849	GO_PHOSPHORUS_OXYGEN_LYASE_ACTIVITY	0.000922787		GO:0008134	GO_TRANSCRIPTION_FACTOR_BINDING	0.00116368		GO:0031984	GO_ORGANELLE_SUBCOMPARTMENT	0.00119013		GO:0031098	GO_STRESS_ACTIVATED_PROTEIN_KINASE_SIGNALING_CASCADE	0.00115226
GO:1905368	GO_PEPTIDASE_COMPLEX	0.00116313		GO:0017048	GO_RHO_GTPASE_BINDING	0.000915899		GO:0043588	GO_SKIN_DEVELOPMENT	0.00115534		GO:0019904	GO_PROTEIN_DOMAIN_SPECIFIC_BINDING	0.00118177		GO:0005768	GO_ENDOSOME	0.00115085
GO:0046034	GO_ATP_METABOLIC_PROCESS	0.00114332		GO:0042562	GO_HORMONE_BINDING	0.000904551		GO:0003013	GO_CIRCULATORY_SYSTEM_PROCESS	0.00115439		GO:0031098	GO_STRESS_ACTIVATED_PROTEIN_KINASE_SIGNALING_CASCADE	0.00117209		GO:0051020	GO_GTPASE_BINDING	0.00113502
GO:0034976	GO_RESPONSE_TO_ENDOPLASMIC_RETICULUM_STRESS	0.00113832		GO:0032553	GO_RIBONUCLEOTIDE_BINDING	0.000889884		GO:0019898	GO_EXTRINSIC_COMPONENT_OF_MEMBRANE	0.00114941		GO:0031503	GO_PROTEIN_CONTAINING_COMPLEX_LOCALIZATION	0.00116136		GO:0050803	GO_REGULATION_OF_SYNAPSE_STRUCTURE_OR_ACTIVITY	0.00112327
GO:0030135	GO_COATED_VESICLE	0.00110718		GO:0034138	GO_TOLL_LIKE_RECEPTOR_3_SIGNALING_PATHWAY	0.000889236		GO:0030133	GO_TRANSPORT_VESICLE	0.00114838		GO:0002221	GO_PATTERN_RECOGNITION_RECEPTOR_SIGNALING_PATHWAY	0.00115608		GO:0042175	GO_NUCLEAR_OUTER_MEMBRANE_ENDOPLASMIC_RETICULUM_MEMBRANE_NETWORK	0.0011228
GO:0030133	GO_TRANSPORT_VESICLE	0.00109385		GO:0031929	GO_TOR_SIGNALING	0.000886285		GO:0051341	GO_REGULATION_OF_OXIDOREDUCTASE_ACTIVITY	0.0011402		GO:0021700	GO_DEVELOPMENTAL_MATURATION	0.00115525		GO:0019904	GO_PROTEIN_DOMAIN_SPECIFIC_BINDING	0.00112031
GO:0048511	GO_RHYTHMIC_PROCESS	0.00108937		GO:0001837	GO_EPITHELIAL_TO_MESENCHYMAL_TRANSITION	0.000879916		GO:0005768	GO_ENDOSOME	0.00113783		GO:0019898	GO_EXTRINSIC_COMPONENT_OF_MEMBRANE	0.0010851		GO:0072593	GO_REACTIVE_OXYGEN_SPECIES_METABOLIC_PROCESS	0.00111494
GO:0007264	GO_SMALL_GTPASE_MEDIATED_SIGNAL_TRANSDUCTION	0.00108824		GO:0003013	GO_CIRCULATORY_SYSTEM_PROCESS	0.000866808		GO:0043543	GO_PROTEIN_ACYLATION	0.00113402		GO:0003013	GO_CIRCULATORY_SYSTEM_PROCESS	0.00107703		GO:0019898	GO_EXTRINSIC_COMPONENT_OF_MEMBRANE	0.00109919
GO:0032409	GO_REGULATION_OF_TRANSPORTER_ACTIVITY	0.00108745		GO:0072523	GO_PURINE_CONTAINING_COMPOUND_CATABOLIC_PROCESS	0.000853434		GO:0051020	GO_GTPASE_BINDING	0.00111563		GO:0016746	GO_TRANSFERASE_ACTIVITY_TRANSFERRING_ACYL_GROUPS	0.0010725		GO:0007264	GO_SMALL_GTPASE_MEDIATED_SIGNAL_TRANSDUCTION	0.00109037
GO:0031012	GO_EXTRACELLULAR_MATRIX	0.00107996		GO:0031094	GO_PLATELET_DENSE_TUBULAR_NETWORK	0.000853197		GO:0018958	GO_PHENOL_CONTAINING_COMPOUND_METABOLIC_PROCESS	0.00110851		GO:0071496	GO_CELLULAR_RESPONSE_TO_EXTERNAL_STIMULUS	0.00105977		GO:0015931	GO_NUCLEOBASE_CONTAINING_COMPOUND_TRANSPORT	0.00108644
GO:0007568	GO_AGING	0.00105659		GO:0033555	GO_MULTICELLULAR_ORGANISMAL_RESPONSE_TO_STRESS	0.000847097		GO:0061919	GO_PROCESS_UTILIZING_AUTOPHAGIC_MECHANISM	0.00110124		GO:0018958	GO_PHENOL_CONTAINING_COMPOUND_METABOLIC_PROCESS	0.0010526		GO:0015837	GO_AMINE_TRANSPORT	0.00107748
GO:0001763	GO_MORPHOGENESIS_OF_A_BRANCHING_STRUCTURE	0.00105214		GO:0033238	GO_REGULATION_OF_CELLULAR_AMINE_METABOLIC_PROCESS	0.000837497		GO:0001655	GO_UROGENITAL_SYSTEM_DEVELOPMENT	0.00108526		GO:0050803	GO_REGULATION_OF_SYNAPSE_STRUCTURE_OR_ACTIVITY	0.0010513		GO:0009410	GO_RESPONSE_TO_XENOBIOTIC_STIMULUS	0.00105979
GO:0098552	GO_SIDE_OF_MEMBRANE	0.00105212		GO:0030139	GO_ENDOCYTIC_VESICLE	0.0008271		GO:0048285	GO_ORGANELLE_FISSION	0.00108384		GO:0016741	GO_TRANSFERASE_ACTIVITY_TRANSFERRING_ONE_CARBON_GROUPS	0.0010352		GO:0016741	GO_TRANSFERASE_ACTIVITY_TRANSFERRING_ONE_CARBON_GROUPS	0.00105772
GO:0005198	GO_STRUCTURAL_MOLECULE_ACTIVITY	0.00103502		GO:0090130	GO_TISSUE_MIGRATION	0.000824855		GO:0007264	GO_SMALL_GTPASE_MEDIATED_SIGNAL_TRANSDUCTION	0.00107106		GO:0040029	GO_REGULATION_OF_GENE_EXPRESSION_EPIGENETIC	0.00102327		GO:0007568	GO_AGING	0.00104961
GO:0001655	GO_UROGENITAL_SYSTEM_DEVELOPMENT	0.00103416		GO:0016782	GO_TRANSFERASE_ACTIVITY_TRANSFERRING_SULFUR_CONTAINING_GROUPS	0.000822363		GO:0099003	GO_VESICLE_MEDIATED_TRANSPORT_IN_SYNAPSE	0.00105432		GO:0060541	GO_RESPIRATORY_SYSTEM_DEVELOPMENT	0.00102149		GO:0005739	GO_MITOCHONDRION	0.00104945
GO:0050878	GO_REGULATION_OF_BODY_FLUID_LEVELS	0.00101831		GO:0021575	GO_HINDBRAIN_MORPHOGENESIS	0.000819563		GO:0019900	GO_KINASE_BINDING	0.00103023		GO:0005739	GO_MITOCHONDRION	0.00101086		GO:0005840	GO_RIBOSOME	0.00103881
GO:0031300	GO_INTRINSIC_COMPONENT_OF_ORGANELLE_MEMBRANE	0.00101493		GO:0021695	GO_CEREBELLAR_CORTEX_DEVELOPMENT	0.000816146		GO:0007569	GO_CELL_AGING	0.00102283		GO:0043588	GO_SKIN_DEVELOPMENT	0.00100985		GO:0001101	GO_RESPONSE_TO_ACID_CHEMICAL	0.00103012
GO:0098732	GO_MACROMOLECULE_DEACYLATION	0.000998901		GO:0032634	GO_INTERLEUKIN_5_PRODUCTION	0.000815405		GO:0032259	GO_METHYLATION	0.00101927		GO:0043473	GO_PIGMENTATION	0.00100137		GO:0005198	GO_STRUCTURAL_MOLECULE_ACTIVITY	0.00102146
GO:0005783	GO_ENDOPLASMIC_RETICULUM	0.000992792		GO:0072527	GO_PYRIMIDINE_CONTAINING_COMPOUND_METABOLIC_PROCESS	0.000815065		GO:0009636	GO_RESPONSE_TO_TOXIC_SUBSTANCE	0.00100996		GO:0006897	GO_ENDOCYTOSIS	0.000984503		GO:0018958	GO_PHENOL_CONTAINING_COMPOUND_METABOLIC_PROCESS	0.00100153
GO:0051020	GO_GTPASE_BINDING	0.000991698		GO:0035272	GO_EXOCRINE_SYSTEM_DEVELOPMENT	0.000814148		GO:0031984	GO_ORGANELLE_SUBCOMPARTMENT	0.0010079		GO:0005198	GO_STRUCTURAL_MOLECULE_ACTIVITY	0.000976954		GO:0048863	GO_STEM_CELL_DIFFERENTIATION	0.000987262
GO:0070085	GO_GLYCOSYLATION	0.000990408		GO:0061082	GO_MYELOID_LEUKOCYTE_CYTOKINE_PRODUCTION	0.000789637		GO:0005798	GO_GOLGI_ASSOCIATED_VESICLE	0.000991543		GO:0090130	GO_TISSUE_MIGRATION	0.000965824		GO:0061351	GO_NEURAL_PRECURSOR_CELL_PROLIFERATION	0.00098258
GO:0021700	GO_DEVELOPMENTAL_MATURATION	0.000956187		GO:0098927	GO_VESICLE_MEDIATED_TRANSPORT_BETWEEN_ENDOSOMAL_COMPARTMENTS	0.000787514		GO:0015629	GO_ACTIN_CYTOSKELETON	0.000982939		GO:0015629	GO_ACTIN_CYTOSKELETON	0.000961396		GO:0099003	GO_VESICLE_MEDIATED_TRANSPORT_IN_SYNAPSE	0.000974522
GO:0044877	GO_PROTEIN_CONTAINING_COMPLEX_BINDING	0.00095469		GO:0021983	GO_PITUITARY_GLAND_DEVELOPMENT	0.000784996		GO:0016741	GO_TRANSFERASE_ACTIVITY_TRANSFERRING_ONE_CARBON_GROUPS	0.000977229		GO:0006403	GO_RNA_LOCALIZATION	0.000957834		GO:0001655	GO_UROGENITAL_SYSTEM_DEVELOPMENT	0.000964993
GO:0006959	GO_HUMORAL_IMMUNE_RESPONSE	0.000945387		GO:0060759	GO_REGULATION_OF_RESPONSE_TO_CYTOKINE_STIMULUS	0.00078312		GO:0021700	GO_DEVELOPMENTAL_MATURATION	0.000961733		GO:0032409	GO_REGULATION_OF_TRANSPORTER_ACTIVITY	0.000955622		GO:0046034	GO_ATP_METABOLIC_PROCESS	0.000952457
GO:0017038	GO_PROTEIN_IMPORT	0.000938425		GO:0033059	GO_CELLULAR_PIGMENTATION	0.000775859		GO:0006839	GO_MITOCHONDRIAL_TRANSPORT	0.000929099		GO:0060485	GO_MESENCHYME_DEVELOPMENT	0.000947327		GO:0030133	GO_TRANSPORT_VESICLE	0.000950847
GO:0009410	GO_RESPONSE_TO_XENOBIOTIC_STIMULUS	0.000937451		GO:0060352	GO_CELL_ADHESION_MOLECULE_PRODUCTION	0.000763179		GO:0010469	GO_REGULATION_OF_SIGNALING_RECEPTOR_ACTIVITY	0.000925245		GO:0061351	GO_NEURAL_PRECURSOR_CELL_PROLIFERATION	0.000942702		GO:0090130	GO_TISSUE_MIGRATION	0.000949957
GO:0048771	GO_TISSUE_REMODELING	0.000932956		GO:0006857	GO_OLIGOPEPTIDE_TRANSPORT	0.000762636		GO:0060541	GO_RESPIRATORY_SYSTEM_DEVELOPMENT	0.00089366		GO:0007034	GO_VACUOLAR_TRANSPORT	0.000934934		GO:0040029	GO_REGULATION_OF_GENE_EXPRESSION_EPIGENETIC	0.000947305
GO:0015850	GO_ORGANIC_HYDROXY_COMPOUND_TRANSPORT	0.000925672		GO:0010463	GO_MESENCHYMAL_CELL_PROLIFERATION	0.000760319		GO:0098552	GO_SIDE_OF_MEMBRANE	0.000884146		GO:0005773	GO_VACUOLE	0.000930228		GO:0031300	GO_INTRINSIC_COMPONENT_OF_ORGANELLE_MEMBRANE	0.000942752
GO:0046914	GO_TRANSITION_METAL_ION_BINDING	0.000911094		GO:0042158	GO_LIPOPROTEIN_BIOSYNTHETIC_PROCESS	0.000736041		GO:0007623	GO_CIRCADIAN_RHYTHM	0.000875911		GO:1904949	GO_ATPASE_COMPLEX	0.00091257		GO:0015629	GO_ACTIN_CYTOSKELETON	0.000941354
GO:0016829	GO_LYASE_ACTIVITY	0.000908358		GO:0044346	GO_FIBROBLAST_APOPTOTIC_PROCESS	0.000731712		GO:0032182	GO_UBIQUITIN_LIKE_PROTEIN_BINDING	0.000865601		GO:0070085	GO_GLYCOSYLATION	0.000912536		GO:0032409	GO_REGULATION_OF_TRANSPORTER_ACTIVITY	0.000937853
GO:0031503	GO_PROTEIN_CONTAINING_COMPLEX_LOCALIZATION	0.000907219		GO:0097720	GO_CALCINEURIN_MEDIATED_SIGNALING	0.00072943		GO:0060090	GO_MOLECULAR_ADAPTOR_ACTIVITY	0.000853312		GO:0019882	GO_ANTIGEN_PROCESSING_AND_PRESENTATION	0.000904883		GO:0016829	GO_LYASE_ACTIVITY	0.000935953
GO:0050803	GO_REGULATION_OF_SYNAPSE_STRUCTURE_OR_ACTIVITY	0.000905882		GO:0032104	GO_REGULATION_OF_RESPONSE_TO_EXTRACELLULAR_STIMULUS	0.000717794		GO:0043473	GO_PIGMENTATION	0.000847331		GO:0030133	GO_TRANSPORT_VESICLE	0.000903074		GO:0043588	GO_SKIN_DEVELOPMENT	0.00092354
GO:0033218	GO_AMIDE_BINDING	0.000887961		GO:0071453	GO_CELLULAR_RESPONSE_TO_OXYGEN_LEVELS	0.000714419		GO:0044091	GO_MEMBRANE_BIOGENESIS	0.000846061		GO:0048284	GO_ORGANELLE_FUSION	0.000895714		GO:1905368	GO_PEPTIDASE_COMPLEX	0.000913001
GO:0048284	GO_ORGANELLE_FUSION	0.000877569		GO:0033687	GO_OSTEOBLAST_PROLIFERATION	0.000712974		GO:0009308	GO_AMINE_METABOLIC_PROCESS	0.000845588		GO:0001101	GO_RESPONSE_TO_ACID_CHEMICAL	0.000882405		GO:0010469	GO_REGULATION_OF_SIGNALING_RECEPTOR_ACTIVITY	0.000908792
GO:0043177	GO_ORGANIC_ACID_BINDING	0.000859948		GO:0018200	GO_PEPTIDYL_GLUTAMIC_ACID_MODIFICATION	0.000712828		GO:0015748	GO_ORGANOPHOSPHATE_ESTER_TRANSPORT	0.000830215		GO:0007033	GO_VACUOLE_ORGANIZATION	0.000877914		GO:0001763	GO_MORPHOGENESIS_OF_A_BRANCHING_STRUCTURE	0.000898683
GO:0019904	GO_PROTEIN_DOMAIN_SPECIFIC_BINDING	0.000855756		GO:0032409	GO_REGULATION_OF_TRANSPORTER_ACTIVITY	0.000684506		GO:0048284	GO_ORGANELLE_FUSION	0.000826393		GO:0016829	GO_LYASE_ACTIVITY	0.000871709		GO:0001906	GO_CELL_KILLING	0.000896159
GO:0003690	GO_DOUBLE_STRANDED_DNA_BINDING	0.000846717		GO:0034976	GO_RESPONSE_TO_ENDOPLASMIC_RETICULUM_STRESS	0.000673692		GO:0031012	GO_EXTRACELLULAR_MATRIX	0.000823238		GO:0031300	GO_INTRINSIC_COMPONENT_OF_ORGANELLE_MEMBRANE	0.000861338		GO:0016874	GO_LIGASE_ACTIVITY	0.000893168
GO:0006457	GO_PROTEIN_FOLDING	0.000838973		GO:0007224	GO_SMOOTHENED_SIGNALING_PATHWAY	0.000666709		GO:1904949	GO_ATPASE_COMPLEX	0.000818244		GO:0071826	GO_RIBONUCLEOPROTEIN_COMPLEX_SUBUNIT_ORGANIZATION	0.000842759		GO:0043177	GO_ORGANIC_ACID_BINDING	0.000889656
GO:0018958	GO_PHENOL_CONTAINING_COMPOUND_METABOLIC_PROCESS	0.000831645		GO:0072497	GO_MESENCHYMAL_STEM_CELL_DIFFERENTIATION	0.00065702		GO:0006575	GO_CELLULAR_MODIFIED_AMINO_ACID_METABOLIC_PROCESS	0.000816844		GO:0071824	GO_PROTEIN_DNA_COMPLEX_SUBUNIT_ORGANIZATION	0.00083557		GO:0031503	GO_PROTEIN_CONTAINING_COMPLEX_LOCALIZATION	0.000884763
GO:0050817	GO_COAGULATION	0.000821894		GO:0007626	GO_LOCOMOTORY_BEHAVIOR	0.000643287		GO:0043177	GO_ORGANIC_ACID_BINDING	0.000791615		GO:0007163	GO_ESTABLISHMENT_OR_MAINTENANCE_OF_CELL_POLARITY	0.000827121		GO:0098552	GO_SIDE_OF_MEMBRANE	0.00088379
GO:0048863	GO_STEM_CELL_DIFFERENTIATION	0.00082076		GO:0009953	GO_DORSAL_VENTRAL_PATTERN_FORMATION	0.000642576		GO:0006022	GO_AMINOGLYCAN_METABOLIC_PROCESS	0.000785454		GO:0097696	GO_RECEPTOR_SIGNALING_PATHWAY_VIA_STAT	0.000824766		GO:0016746	GO_TRANSFERASE_ACTIVITY_TRANSFERRING_ACYL_GROUPS	0.000875448
GO:0060485	GO_MESENCHYME_DEVELOPMENT	0.000812993		GO:0017162	GO_ARYL_HYDROCARBON_RECEPTOR_BINDING	0.000640936		GO:0072337	GO_MODIFIED_AMINO_ACID_TRANSPORT	0.000783117		GO:0051604	GO_PROTEIN_MATURATION	0.000815629		GO:0009308	GO_AMINE_METABOLIC_PROCESS	0.000872427
GO:0016741	GO_TRANSFERASE_ACTIVITY_TRANSFERRING_ONE_CARBON_GROUPS	0.000798613		GO:0099612	GO_PROTEIN_LOCALIZATION_TO_AXON	0.000630649		GO:0072593	GO_REACTIVE_OXYGEN_SPECIES_METABOLIC_PROCESS	0.000780256		GO:0072593	GO_REACTIVE_OXYGEN_SPECIES_METABOLIC_PROCESS	0.000809075		GO:0051341	GO_REGULATION_OF_OXIDOREDUCTASE_ACTIVITY	0.000871167
GO:0099003	GO_VESICLE_MEDIATED_TRANSPORT_IN_SYNAPSE	0.000797003		GO:0042558	GO_PTERIDINE_CONTAINING_COMPOUND_METABOLIC_PROCESS	0.000613443		GO:0032409	GO_REGULATION_OF_TRANSPORTER_ACTIVITY	0.000773222		GO:0015837	GO_AMINE_TRANSPORT	0.000805358		GO:0071824	GO_PROTEIN_DNA_COMPLEX_SUBUNIT_ORGANIZATION	0.00086945
GO:0043279	GO_RESPONSE_TO_ALKALOID	0.000794598		GO:0097501	GO_STRESS_RESPONSE_TO_METAL_ION	0.000611675		GO:0070085	GO_GLYCOSYLATION	0.00077129		GO:0033218	GO_AMIDE_BINDING	0.000798888		GO:0019838	GO_GROWTH_FACTOR_BINDING	0.000867947
GO:0043062	GO_EXTRACELLULAR_STRUCTURE_ORGANIZATION	0.000794465		GO:0035864	GO_RESPONSE_TO_POTASSIUM_ION	0.000606002		GO:0098858	GO_ACTIN_BASED_CELL_PROJECTION	0.000768618		GO:0043112	GO_RECEPTOR_METABOLIC_PROCESS	0.000798471		GO:0031984	GO_ORGANELLE_SUBCOMPARTMENT	0.000858654
GO:0009986	GO_CELL_SURFACE	0.000793447		GO:0060606	GO_TUBE_CLOSURE	0.000595785		GO:0042562	GO_HORMONE_BINDING	0.000727669		GO:0048475	GO_COATED_MEMBRANE	0.000793686		GO:0097006	GO_REGULATION_OF_PLASMA_LIPOPROTEIN_PARTICLE_LEVELS	0.000855347
GO:0070265	GO_NECROTIC_CELL_DEATH	0.000786528		GO:0090075	GO_RELAXATION_OF_MUSCLE	0.000582993		GO:0033218	GO_AMIDE_BINDING	0.000721486		GO:0015844	GO_MONOAMINE_TRANSPORT	0.000792238		GO:0006575	GO_CELLULAR_MODIFIED_AMINO_ACID_METABOLIC_PROCESS	0.000854656
GO:0008037	GO_CELL_RECOGNITION	0.000782298		GO:0006081	GO_CELLULAR_ALDEHYDE_METABOLIC_PROCESS	0.000575079		GO:0005938	GO_CELL_CORTEX	0.0007211		GO:0006575	GO_CELLULAR_MODIFIED_AMINO_ACID_METABOLIC_PROCESS	0.00079205		GO:0007498	GO_MESODERM_DEVELOPMENT	0.00085221
GO:0016853	GO_ISOMERASE_ACTIVITY	0.000777332		GO:0014896	GO_MUSCLE_HYPERTROPHY	0.000572854		GO:0030139	GO_ENDOCYTIC_VESICLE	0.000720994		GO:0031252	GO_CELL_LEADING_EDGE	0.000790878		GO:0005773	GO_VACUOLE	0.000835064
GO:0032963	GO_COLLAGEN_METABOLIC_PROCESS	0.000767355		GO:0032616	GO_INTERLEUKIN_13_PRODUCTION	0.000566314		GO:0035272	GO_EXOCRINE_SYSTEM_DEVELOPMENT	0.000715847		GO:0005798	GO_GOLGI_ASSOCIATED_VESICLE	0.000790052		GO:0043112	GO_RECEPTOR_METABOLIC_PROCESS	0.000822535
GO:0043565	GO_SEQUENCE_SPECIFIC_DNA_BINDING	0.000759581		GO:0060026	GO_CONVERGENT_EXTENSION	0.000565594		GO:0032553	GO_RIBONUCLEOTIDE_BINDING	0.000703481		GO:0046914	GO_TRANSITION_METAL_ION_BINDING	0.000772826		GO:0043235	GO_RECEPTOR_COMPLEX	0.000816288
GO:0098862	GO_CLUSTER_OF_ACTIN_BASED_CELL_PROJECTIONS	0.000756426		GO:0016597	GO_AMINO_ACID_BINDING	0.000563792		GO:0043235	GO_RECEPTOR_COMPLEX	0.000700598		GO:0046034	GO_ATP_METABOLIC_PROCESS	0.000772342		GO:0051604	GO_PROTEIN_MATURATION	0.00081395
GO:0005798	GO_GOLGI_ASSOCIATED_VESICLE	0.000751152		GO:0099086	GO_SYNAPTONEMAL_STRUCTURE	0.00056304		GO:0021675	GO_NERVE_DEVELOPMENT	0.000697834		GO:0006839	GO_MITOCHONDRIAL_TRANSPORT	0.000771309		GO:0005798	GO_GOLGI_ASSOCIATED_VESICLE	0.000808832
GO:0071824	GO_PROTEIN_DNA_COMPLEX_SUBUNIT_ORGANIZATION	0.0007502		GO:0051540	GO_METAL_CLUSTER_BINDING	0.000559005		GO:0017038	GO_PROTEIN_IMPORT	0.000696351		GO:0048863	GO_STEM_CELL_DIFFERENTIATION	0.00077111		GO:0043473	GO_PIGMENTATION	0.000805651
GO:0003013	GO_CIRCULATORY_SYSTEM_PROCESS	0.000744432		GO:0052689	GO_CARBOXYLIC_ESTER_HYDROLASE_ACTIVITY	0.000556729		GO:0072089	GO_STEM_CELL_PROLIFERATION	0.00066846		GO:0051341	GO_REGULATION_OF_OXIDOREDUCTASE_ACTIVITY	0.000769882		GO:0034976	GO_RESPONSE_TO_ENDOPLASMIC_RETICULUM_STRESS	0.000800323
GO:0042175	GO_NUCLEAR_OUTER_MEMBRANE_ENDOPLASMIC_RETICULUM_MEMBRANE_NETWORK	0.00074213		GO:0015851	GO_NUCLEOBASE_TRANSPORT	0.00055158		GO:0051181	GO_COFACTOR_TRANSPORT	0.00066702		GO:0043177	GO_ORGANIC_ACID_BINDING	0.00076507		GO:0097696	GO_RECEPTOR_SIGNALING_PATHWAY_VIA_STAT	0.00079469
GO:0097006	GO_REGULATION_OF_PLASMA_LIPOPROTEIN_PARTICLE_LEVELS	0.000741922		GO:0018198	GO_PEPTIDYL_CYSTEINE_MODIFICATION	0.000550889		GO:0072524	GO_PYRIDINE_CONTAINING_COMPOUND_METABOLIC_PROCESS	0.000662702		GO:0010469	GO_REGULATION_OF_SIGNALING_RECEPTOR_ACTIVITY	0.00076199		GO:0090305	GO_NUCLEIC_ACID_PHOSPHODIESTER_BOND_HYDROLYSIS	0.000785642
GO:0046677	GO_RESPONSE_TO_ANTIBIOTIC	0.000740896		GO:0016572	GO_HISTONE_PHOSPHORYLATION	0.000537325		GO:0015923	GO_MANNOSIDASE_ACTIVITY	0.00065697		GO:0043235	GO_RECEPTOR_COMPLEX	0.000756506		GO:0019900	GO_KINASE_BINDING	0.000781419
GO:0099568	GO_CYTOPLASMIC_REGION	0.000729274		GO:0070918	GO_PRODUCTION_OF_SMALL_RNA_INVOLVED_IN_GENE_SILENCING_BY_RNA	0.000536039		GO:0007498	GO_MESODERM_DEVELOPMENT	0.000654968		GO:0019900	GO_KINASE_BINDING	0.000738578		GO:0021675	GO_NERVE_DEVELOPMENT	0.000768627
GO:0090130	GO_TISSUE_MIGRATION	0.00072451		GO:0018210	GO_PEPTIDYL_THREONINE_MODIFICATION	0.000535877		GO:0001067	GO_REGULATORY_REGION_NUCLEIC_ACID_BINDING	0.000650872		GO:0006022	GO_AMINOGLYCAN_METABOLIC_PROCESS	0.000737443		GO:0006839	GO_MITOCHONDRIAL_TRANSPORT	0.000768177
GO:0006575	GO_CELLULAR_MODIFIED_AMINO_ACID_METABOLIC_PROCESS	0.000722522		GO:0033002	GO_MUSCLE_CELL_PROLIFERATION	0.000535086		GO:0072348	GO_SULFUR_COMPOUND_TRANSPORT	0.00064764		GO:0042157	GO_LIPOPROTEIN_METABOLIC_PROCESS	0.000730291		GO:0007586	GO_DIGESTION	0.000759299
GO:0016874	GO_LIGASE_ACTIVITY	0.000710246		GO:0042594	GO_RESPONSE_TO_STARVATION	0.00053179		GO:0051180	GO_VITAMIN_TRANSPORT	0.000645744		GO:0007586	GO_DIGESTION	0.000729507		GO:0070085	GO_GLYCOSYLATION	0.000746389
GO:0007033	GO_VACUOLE_ORGANIZATION	0.000706185		GO:0070988	GO_DEMETHYLATION	0.000531035		GO:0031214	GO_BIOMINERAL_TISSUE_DEVELOPMENT	0.00064039		GO:0016798	GO_HYDROLASE_ACTIVITY_ACTING_ON_GLYCOSYL_BONDS	0.000723307		GO:0071826	GO_RIBONUCLEOPROTEIN_COMPLEX_SUBUNIT_ORGANIZATION	0.000745754
GO:0044091	GO_MEMBRANE_BIOGENESIS	0.000704358		GO:0070820	GO_TERTIARY_GRANULE	0.000528433		GO:0048475	GO_COATED_MEMBRANE	0.000637733		GO:0009410	GO_RESPONSE_TO_XENOBIOTIC_STIMULUS	0.000721161		GO:0033218	GO_AMIDE_BINDING	0.000744802
GO:0070997	GO_NEURON_DEATH	0.000694063		GO:0060479	GO_LUNG_CELL_DIFFERENTIATION	0.000527116		GO:0006403	GO_RNA_LOCALIZATION	0.000637721		GO:0034976	GO_RESPONSE_TO_ENDOPLASMIC_RETICULUM_STRESS	0.000720969		GO:0048284	GO_ORGANELLE_FUSION	0.000737946
GO:0071826	GO_RIBONUCLEOPROTEIN_COMPLEX_SUBUNIT_ORGANIZATION	0.000669459		GO:0030554	GO_ADENYL_NUCLEOTIDE_BINDING	0.000526043		GO:0001101	GO_RESPONSE_TO_ACID_CHEMICAL	0.000629443		GO:0043062	GO_EXTRACELLULAR_STRUCTURE_ORGANIZATION	0.000720395		GO:0006022	GO_AMINOGLYCAN_METABOLIC_PROCESS	0.000721453
GO:0048475	GO_COATED_MEMBRANE	0.000665155		GO:1905383	GO_PROTEIN_LOCALIZATION_TO_PRESYNAPSE	0.000525241		GO:0016528	GO_SARCOPLASM	0.000615567		GO:0099003	GO_VESICLE_MEDIATED_TRANSPORT_IN_SYNAPSE	0.000716109		GO:0048475	GO_COATED_MEMBRANE	0.000717623
GO:0006897	GO_ENDOCYTOSIS	0.000657817		GO:0030901	GO_MIDBRAIN_DEVELOPMENT	0.000508479		GO:0043062	GO_EXTRACELLULAR_STRUCTURE_ORGANIZATION	0.000612476		GO:0030246	GO_CARBOHYDRATE_BINDING	0.00071428		GO:0072527	GO_PYRIMIDINE_CONTAINING_COMPOUND_METABOLIC_PROCESS	0.000710985
GO:0005667	GO_TRANSCRIPTION_FACTOR_COMPLEX	0.000656262		GO:0098876	GO_VESICLE_MEDIATED_TRANSPORT_TO_THE_PLASMA_MEMBRANE	0.000508479		GO:0035270	GO_ENDOCRINE_SYSTEM_DEVELOPMENT	0.000604856		GO:0017038	GO_PROTEIN_IMPORT	0.000707289		GO:0048736	GO_APPENDAGE_DEVELOPMENT	0.000706791
GO:0019900	GO_KINASE_BINDING	0.000651595		GO:0019787	GO_UBIQUITIN_LIKE_PROTEIN_TRANSFERASE_ACTIVITY	0.000507675		GO:0048771	GO_TISSUE_REMODELING	0.000590983		GO:0046677	GO_RESPONSE_TO_ANTIBIOTIC	0.000704048		GO:1904949	GO_ATPASE_COMPLEX	0.000702
GO:0043687	GO_POST_TRANSLATIONAL_PROTEIN_MODIFICATION	0.0006327		GO:0001945	GO_LYMPH_VESSEL_DEVELOPMENT	0.000505589		GO:0005667	GO_TRANSCRIPTION_FACTOR_COMPLEX	0.000590803		GO:0097006	GO_REGULATION_OF_PLASMA_LIPOPROTEIN_PARTICLE_LEVELS	0.00068713		GO:0005667	GO_TRANSCRIPTION_FACTOR_COMPLEX	0.000701963
GO:0009743	GO_RESPONSE_TO_CARBOHYDRATE	0.00063238		GO:0099516	GO_ION_ANTIPORTER_ACTIVITY	0.000501582		GO:0048736	GO_APPENDAGE_DEVELOPMENT	0.000590117		GO:0006909	GO_PHAGOCYTOSIS	0.000683848		GO:0030139	GO_ENDOCYTIC_VESICLE	0.000697611
GO:0090559	GO_REGULATION_OF_MEMBRANE_PERMEABILITY	0.000630164		GO:0042092	GO_TYPE_2_IMMUNE_RESPONSE	0.000497197		GO:0034976	GO_RESPONSE_TO_ENDOPLASMIC_RETICULUM_STRESS	0.0005869		GO:0030139	GO_ENDOCYTIC_VESICLE	0.000670649		GO:0015748	GO_ORGANOPHOSPHATE_ESTER_TRANSPORT	0.00069035
GO:0030139	GO_ENDOCYTIC_VESICLE	0.000618025		GO:0009698	GO_PHENYLPROPANOID_METABOLIC_PROCESS	0.000495406		GO:0031929	GO_TOR_SIGNALING	0.000583958		GO:0001067	GO_REGULATORY_REGION_NUCLEIC_ACID_BINDING	0.000664725		GO:0007034	GO_VACUOLAR_TRANSPORT	0.000685916
GO:0043588	GO_SKIN_DEVELOPMENT	0.000614985		GO:0032623	GO_INTERLEUKIN_2_PRODUCTION	0.000493713		GO:0046914	GO_TRANSITION_METAL_ION_BINDING	0.000583038		GO:0048736	GO_APPENDAGE_DEVELOPMENT	0.000659736		GO:0098732	GO_MACROMOLECULE_DEACYLATION	0.000672144
GO:0048736	GO_APPENDAGE_DEVELOPMENT	0.000608497		GO:0070942	GO_NEUTROPHIL_MEDIATED_CYTOTOXICITY	0.00049196		GO:0099568	GO_CYTOPLASMIC_REGION	0.000580457		GO:0016853	GO_ISOMERASE_ACTIVITY	0.000659312		GO:0017038	GO_PROTEIN_IMPORT	0.000667958
GO:0007586	GO_DIGESTION	0.000598967		GO:0032838	GO_PLASMA_MEMBRANE_BOUNDED_CELL_PROJECTION_CYTOPLASM	0.000486195		GO:0034138	GO_TOLL_LIKE_RECEPTOR_3_SIGNALING_PATHWAY	0.0005661		GO:0031012	GO_EXTRACELLULAR_MATRIX	0.000646648		GO:0006403	GO_RNA_LOCALIZATION	0.000659986
GO:0032553	GO_RIBONUCLEOTIDE_BINDING	0.000597805		GO:0097035	GO_REGULATION_OF_MEMBRANE_LIPID_DISTRIBUTION	0.00048224		GO:0097696	GO_RECEPTOR_SIGNALING_PATHWAY_VIA_STAT	0.00056439		GO:0001763	GO_MORPHOGENESIS_OF_A_BRANCHING_STRUCTURE	0.000642927		GO:0005938	GO_CELL_CORTEX	0.000655054
GO:0051604	GO_PROTEIN_MATURATION	0.000585006		GO:0031647	GO_REGULATION_OF_PROTEIN_STABILITY	0.000480673		GO:0072527	GO_PYRIMIDINE_CONTAINING_COMPOUND_METABOLIC_PROCESS	0.000561533		GO:0032553	GO_RIBONUCLEOTIDE_BINDING	0.00063511		GO:0007163	GO_ESTABLISHMENT_OR_MAINTENANCE_OF_CELL_POLARITY	0.000654231
GO:0015923	GO_MANNOSIDASE_ACTIVITY	0.000583553		GO:0071604	GO_TRANSFORMING_GROWTH_FACTOR_BETA_PRODUCTION	0.000475598		GO:0090305	GO_NUCLEIC_ACID_PHOSPHODIESTER_BOND_HYDROLYSIS	0.000561108		GO:0007498	GO_MESODERM_DEVELOPMENT	0.000634261		GO:0031252	GO_CELL_LEADING_EDGE	0.000652282
GO:0097305	GO_RESPONSE_TO_ALCOHOL	0.000578946		GO:0042827	GO_PLATELET_DENSE_GRANULE	0.000475438		GO:0090130	GO_TISSUE_MIGRATION	0.00055376		GO:0015748	GO_ORGANOPHOSPHATE_ESTER_TRANSPORT	0.000628747		GO:0046914	GO_TRANSITION_METAL_ION_BINDING	0.000646433
GO:0090305	GO_NUCLEIC_ACID_PHOSPHODIESTER_BOND_HYDROLYSIS	0.000578524		GO:0005773	GO_VACUOLE	0.000475209		GO:0031099	GO_REGENERATION	0.000546199		GO:0021675	GO_NERVE_DEVELOPMENT	0.000628655		GO:0072089	GO_STEM_CELL_PROLIFERATION	0.000645951
GO:0072089	GO_STEM_CELL_PROLIFERATION	0.0005684		GO:0030534	GO_ADULT_BEHAVIOR	0.000473822		GO:0070265	GO_NECROTIC_CELL_DEATH	0.000541841		GO:0008643	GO_CARBOHYDRATE_TRANSPORT	0.000626296		GO:0043062	GO_EXTRACELLULAR_STRUCTURE_ORGANIZATION	0.000636447
GO:0043235	GO_RECEPTOR_COMPLEX	0.000563674		GO:0042383	GO_SARCOLEMMA	0.000471738		GO:0005773	GO_VACUOLE	0.000538515		GO:1905368	GO_PEPTIDASE_COMPLEX	0.000626222		GO:0006909	GO_PHAGOCYTOSIS	0.00063279
GO:0007249	GO_I_KAPPAB_KINASE_NF_KAPPAB_SIGNALING	0.000563628		GO:0046686	GO_RESPONSE_TO_CADMIUM_ION	0.000471063		GO:0044706	GO_MULTI_MULTICELLULAR_ORGANISM_PROCESS	0.000533153		GO:0005667	GO_TRANSCRIPTION_FACTOR_COMPLEX	0.000624791		GO:0016798	GO_HYDROLASE_ACTIVITY_ACTING_ON_GLYCOSYL_BONDS	0.000630926
GO:0030554	GO_ADENYL_NUCLEOTIDE_BINDING	0.000563101		GO:0050819	GO_NEGATIVE_REGULATION_OF_COAGULATION	0.000467548		GO:0007033	GO_VACUOLE_ORGANIZATION	0.000523395		GO:0090305	GO_NUCLEIC_ACID_PHOSPHODIESTER_BOND_HYDROLYSIS	0.000621433		GO:0016853	GO_ISOMERASE_ACTIVITY	0.000629883
GO:0007219	GO_NOTCH_SIGNALING_PATHWAY	0.000559121		GO:0098562	GO_CYTOPLASMIC_SIDE_OF_MEMBRANE	0.000467484		GO:0098862	GO_CLUSTER_OF_ACTIN_BASED_CELL_PROJECTIONS	0.00052217		GO:0098732	GO_MACROMOLECULE_DEACYLATION	0.000605641		GO:0035270	GO_ENDOCRINE_SYSTEM_DEVELOPMENT	0.00062948
GO:0045444	GO_FAT_CELL_DIFFERENTIATION	0.000550777		GO:0005539	GO_GLYCOSAMINOGLYCAN_BINDING	0.000464922		GO:0048017	GO_INOSITOL_LIPID_MEDIATED_SIGNALING	0.000519735		GO:0051339	GO_REGULATION_OF_LYASE_ACTIVITY	0.000600817		GO:0042107	GO_CYTOKINE_METABOLIC_PROCESS	0.00062933
GO:0051668	GO_LOCALIZATION_WITHIN_MEMBRANE	0.0005448		GO:0010939	GO_REGULATION_OF_NECROTIC_CELL_DEATH	0.000463706		GO:0031225	GO_ANCHORED_COMPONENT_OF_MEMBRANE	0.000513508		GO:0006997	GO_NUCLEUS_ORGANIZATION	0.000597724		GO:0001067	GO_REGULATORY_REGION_NUCLEIC_ACID_BINDING	0.000627346
GO:0005581	GO_COLLAGEN_TRIMER	0.000543185		GO:0048880	GO_SENSORY_SYSTEM_DEVELOPMENT	0.000462688		GO:0019748	GO_SECONDARY_METABOLIC_PROCESS	0.000511982		GO:0005938	GO_CELL_CORTEX	0.000597399		GO:0008037	GO_CELL_RECOGNITION	0.000624387
GO:0048037	GO_COFACTOR_BINDING	0.000542404		GO:0006984	GO_ER_NUCLEUS_SIGNALING_PATHWAY	0.000461654		GO:0033687	GO_OSTEOBLAST_PROLIFERATION	0.000511533		GO:0055123	GO_DIGESTIVE_SYSTEM_DEVELOPMENT	0.000590938		GO:0032553	GO_RIBONUCLEOTIDE_BINDING	0.000609211
GO:0099612	GO_PROTEIN_LOCALIZATION_TO_AXON	0.000537498		GO:0099023	GO_TETHERING_COMPLEX	0.000459147		GO:0060352	GO_CELL_ADHESION_MOLECULE_PRODUCTION	0.00050884		GO:0098858	GO_ACTIN_BASED_CELL_PROJECTION	0.000579943		GO:0046677	GO_RESPONSE_TO_ANTIBIOTIC	0.000597695
GO:0051181	GO_COFACTOR_TRANSPORT	0.00053299		GO:0097048	GO_DENDRITIC_CELL_APOPTOTIC_PROCESS	0.000457705		GO:0031094	GO_PLATELET_DENSE_TUBULAR_NETWORK	0.000505392		GO:0070997	GO_NEURON_DEATH	0.000576659		GO:0006997	GO_NUCLEUS_ORGANIZATION	0.000594208
GO:0031225	GO_ANCHORED_COMPONENT_OF_MEMBRANE	0.000531021		GO:0042588	GO_ZYMOGEN_GRANULE	0.000451167		GO:0007224	GO_SMOOTHENED_SIGNALING_PATHWAY	0.000504131		GO:0008037	GO_CELL_RECOGNITION	0.000565689		GO:0098858	GO_ACTIN_BASED_CELL_PROJECTION	0.000586009
GO:0006022	GO_AMINOGLYCAN_METABOLIC_PROCESS	0.000529035		GO:0021534	GO_CELL_PROLIFERATION_IN_HINDBRAIN	0.000450457		GO:0055123	GO_DIGESTIVE_SYSTEM_DEVELOPMENT	0.000494602		GO:0007224	GO_SMOOTHENED_SIGNALING_PATHWAY	0.000562961		GO:0048771	GO_TISSUE_REMODELING	0.000582969
GO:0043900	GO_REGULATION_OF_MULTI_ORGANISM_PROCESS	0.000528156		GO:0042165	GO_NEUROTRANSMITTER_BINDING	0.000449034		GO:0043900	GO_REGULATION_OF_MULTI_ORGANISM_PROCESS	0.000490416		GO:0044706	GO_MULTI_MULTICELLULAR_ORGANISM_PROCESS	0.000561247		GO:0031012	GO_EXTRACELLULAR_MATRIX	0.000579245
GO:0009975	GO_CYCLASE_ACTIVITY	0.000512281		GO:0016894	GO_ENDONUCLEASE_ACTIVITY_ACTIVE_WITH_EITHER_RIBO_OR_DEOXYRIBONUCLEIC_ACIDS_AND_PRODUCING_3_PHOSPHOMONOESTERS	0.00044883		GO:0098927	GO_VESICLE_MEDIATED_TRANSPORT_BETWEEN_ENDOSOMAL_COMPARTMENTS	0.000484434		GO:0031099	GO_REGENERATION	0.000561188		GO:0007033	GO_VACUOLE_ORGANIZATION	0.000572698
GO:0016234	GO_INCLUSION_BODY	0.000510102		GO:0046625	GO_SPHINGOLIPID_BINDING	0.000448274		GO:0007034	GO_VACUOLAR_TRANSPORT	0.000483847		GO:0019838	GO_GROWTH_FACTOR_BINDING	0.00055682		GO:0031214	GO_BIOMINERAL_TISSUE_DEVELOPMENT	0.000564876
GO:0030246	GO_CARBOHYDRATE_BINDING	0.000502134		GO:0060021	GO_ROOF_OF_MOUTH_DEVELOPMENT	0.000445146		GO:0071824	GO_PROTEIN_DNA_COMPLEX_SUBUNIT_ORGANIZATION	0.00047522		GO:0036477	GO_SOMATODENDRITIC_COMPARTMENT	0.000555765		GO:0060090	GO_MOLECULAR_ADAPTOR_ACTIVITY	0.000560626
GO:0006984	GO_ER_NUCLEUS_SIGNALING_PATHWAY	0.000500881		GO:0042752	GO_REGULATION_OF_CIRCADIAN_RHYTHM	0.000441834		GO:0030431	GO_SLEEP	0.000473841		GO:0031279	GO_REGULATION_OF_CYCLASE_ACTIVITY	0.000552457		GO:0045444	GO_FAT_CELL_DIFFERENTIATION	0.00056013
GO:0042107	GO_CYTOKINE_METABOLIC_PROCESS	0.000491692		GO:0032608	GO_INTERFERON_BETA_PRODUCTION	0.000441666		GO:0005581	GO_COLLAGEN_TRIMER	0.00046923		GO:0072527	GO_PYRIMIDINE_CONTAINING_COMPOUND_METABOLIC_PROCESS	0.000545506		GO:0099568	GO_CYTOPLASMIC_REGION	0.000556681
GO:0120114	GO_SM_LIKE_PROTEIN_FAMILY_COMPLEX	0.0004853		GO:0044321	GO_RESPONSE_TO_LEPTIN	0.000439935		GO:0010463	GO_MESENCHYMAL_CELL_PROLIFERATION	0.000463293		GO:0003682	GO_CHROMATIN_BINDING	0.00054262		GO:0009743	GO_RESPONSE_TO_CARBOHYDRATE	0.000555279
GO:0060352	GO_CELL_ADHESION_MOLECULE_PRODUCTION	0.000484683		GO:0044297	GO_CELL_BODY	0.000432468		GO:0030554	GO_ADENYL_NUCLEOTIDE_BINDING	0.000460106		GO:0099568	GO_CYTOPLASMIC_REGION	0.000540712		GO:0043279	GO_RESPONSE_TO_ALKALOID	0.000551832
GO:0031252	GO_CELL_LEADING_EDGE	0.000477718		GO:0048469	GO_CELL_MATURATION	0.000430721		GO:0048880	GO_SENSORY_SYSTEM_DEVELOPMENT	0.000451895		GO:0072089	GO_STEM_CELL_PROLIFERATION	0.000538822		GO:0055123	GO_DIGESTIVE_SYSTEM_DEVELOPMENT	0.000549567
GO:0007498	GO_MESODERM_DEVELOPMENT	0.000475758		GO:0004767	GO_SPHINGOMYELIN_PHOSPHODIESTERASE_ACTIVITY	0.000426612		GO:0007586	GO_DIGESTION	0.000449557		GO:0031214	GO_BIOMINERAL_TISSUE_DEVELOPMENT	0.000536019		GO:0016810	GO_HYDROLASE_ACTIVITY_ACTING_ON_CARBON_NITROGEN_BUT_NOT_PEPTIDE_BONDS	0.000542967
GO:0031983	GO_VESICLE_LUMEN	0.000472291		GO:0008593	GO_REGULATION_OF_NOTCH_SIGNALING_PATHWAY	0.000426065		GO:0042158	GO_LIPOPROTEIN_BIOSYNTHETIC_PROCESS	0.000447482		GO:0098862	GO_CLUSTER_OF_ACTIN_BASED_CELL_PROJECTIONS	0.000528176		GO:0044706	GO_MULTI_MULTICELLULAR_ORGANISM_PROCESS	0.000536371
GO:0006040	GO_AMINO_SUGAR_METABOLIC_PROCESS	0.000470566		GO:0043476	GO_PIGMENT_ACCUMULATION	0.000418167		GO:0016853	GO_ISOMERASE_ACTIVITY	0.000443092		GO:0001655	GO_UROGENITAL_SYSTEM_DEVELOPMENT	0.000522506		GO:0019748	GO_SECONDARY_METABOLIC_PROCESS	0.00053419
GO:0031214	GO_BIOMINERAL_TISSUE_DEVELOPMENT	0.000466655		GO:0097503	GO_SIALYLATION	0.00041484		GO:0045814	GO_NEGATIVE_REGULATION_OF_GENE_EXPRESSION_EPIGENETIC	0.000441764		GO:0035272	GO_EXOCRINE_SYSTEM_DEVELOPMENT	0.000516703		GO:0098862	GO_CLUSTER_OF_ACTIN_BASED_CELL_PROJECTIONS	0.000521035
GO:1904949	GO_ATPASE_COMPLEX	0.000463179		GO:0034728	GO_NUCLEOSOME_ORGANIZATION	0.000413564		GO:0005730	GO_NUCLEOLUS	0.00043602		GO:0060090	GO_MOLECULAR_ADAPTOR_ACTIVITY	0.000513203		GO:0036477	GO_SOMATODENDRITIC_COMPARTMENT	0.000520309
GO:0001101	GO_RESPONSE_TO_ACID_CHEMICAL	0.000462512		GO:0010165	GO_RESPONSE_TO_X_RAY	0.00041258		GO:0022406	GO_MEMBRANE_DOCKING	0.000427871		GO:0042092	GO_TYPE_2_IMMUNE_RESPONSE	0.000512753		GO:0043900	GO_REGULATION_OF_MULTI_ORGANISM_PROCESS	0.000515994
GO:0010469	GO_REGULATION_OF_SIGNALING_RECEPTOR_ACTIVITY	0.000458088		GO:0046930	GO_PORE_COMPLEX	0.000411705		GO:0060021	GO_ROOF_OF_MOUTH_DEVELOPMENT	0.00042607		GO:0042107	GO_CYTOKINE_METABOLIC_PROCESS	0.000510053		GO:0035272	GO_EXOCRINE_SYSTEM_DEVELOPMENT	0.000508079
GO:0021675	GO_NERVE_DEVELOPMENT	0.000451899		GO:0044232	GO_ORGANELLE_MEMBRANE_CONTACT_SITE	0.000409441		GO:0007215	GO_GLUTAMATE_RECEPTOR_SIGNALING_PATHWAY	0.00042453		GO:0051180	GO_VITAMIN_TRANSPORT	0.00050191		GO:0031225	GO_ANCHORED_COMPONENT_OF_MEMBRANE	0.000506983
GO:0042982	GO_AMYLOID_PRECURSOR_PROTEIN_METABOLIC_PROCESS	0.000451218		GO:0060717	GO_CHORION_DEVELOPMENT	0.000409238		GO:0090559	GO_REGULATION_OF_MEMBRANE_PERMEABILITY	0.000420783		GO:0048880	GO_SENSORY_SYSTEM_DEVELOPMENT	0.000499652		GO:0051180	GO_VITAMIN_TRANSPORT	0.000502888
GO:0090713	GO_IMMUNOLOGICAL_MEMORY_PROCESS	0.00045089		GO:0003700	GO_DNA_BINDING_TRANSCRIPTION_FACTOR_ACTIVITY	0.000400792		GO:0031252	GO_CELL_LEADING_EDGE	0.000416742		GO:0033002	GO_MUSCLE_CELL_PROLIFERATION	0.000498361		GO:0033002	GO_MUSCLE_CELL_PROLIFERATION	0.000488893
GO:0008144	GO_DRUG_BINDING	0.000449966		GO:0005730	GO_NUCLEOLUS	0.000399918		GO:0072523	GO_PURINE_CONTAINING_COMPOUND_CATABOLIC_PROCESS	0.000414589		GO:0043900	GO_REGULATION_OF_MULTI_ORGANISM_PROCESS	0.00049351		GO:0031099	GO_REGENERATION	0.00048592
GO:0010463	GO_MESENCHYMAL_CELL_PROLIFERATION	0.000441897		GO:0060004	GO_REFLEX	0.000397173		GO:0045444	GO_FAT_CELL_DIFFERENTIATION	0.000413327		GO:0031225	GO_ANCHORED_COMPONENT_OF_MEMBRANE	0.000488044		GO:0042303	GO_MOLTING_CYCLE	0.000482361
GO:0006997	GO_NUCLEUS_ORGANIZATION	0.000440057		GO:0019001	GO_GUANYL_NUCLEOTIDE_BINDING	0.000393525		GO:0006081	GO_CELLULAR_ALDEHYDE_METABOLIC_PROCESS	0.000410659		GO:0072331	GO_SIGNAL_TRANSDUCTION_BY_P53_CLASS_MEDIATOR	0.000481184		GO:0008144	GO_DRUG_BINDING	0.000481055
GO:0042303	GO_MOLTING_CYCLE	0.000437857		GO:0090269	GO_FIBROBLAST_GROWTH_FACTOR_PRODUCTION	0.000392143		GO:0016782	GO_TRANSFERASE_ACTIVITY_TRANSFERRING_SULFUR_CONTAINING_GROUPS	0.000408951		GO:0097305	GO_RESPONSE_TO_ALCOHOL	0.000474708		GO:0032182	GO_UBIQUITIN_LIKE_PROTEIN_BINDING	0.000476269
GO:0035637	GO_MULTICELLULAR_ORGANISMAL_SIGNALING	0.000431569		GO:0099068	GO_POSTSYNAPSE_ASSEMBLY	0.000389736		GO:0098732	GO_MACROMOLECULE_DEACYLATION	0.000407472		GO:0042440	GO_PIGMENT_METABOLIC_PROCESS	0.000473291		GO:0051339	GO_REGULATION_OF_LYASE_ACTIVITY	0.000473455
GO:0072348	GO_SULFUR_COMPOUND_TRANSPORT	0.000429961		GO:0042436	GO_INDOLE_CONTAINING_COMPOUND_CATABOLIC_PROCESS	0.000389313		GO:0098876	GO_VESICLE_MEDIATED_TRANSPORT_TO_THE_PLASMA_MEMBRANE	0.000406689		GO:0008144	GO_DRUG_BINDING	0.000472951		GO:0043094	GO_CELLULAR_METABOLIC_COMPOUND_SALVAGE	0.00046387
GO:0051450	GO_MYOBLAST_PROLIFERATION	0.000429149		GO:0002040	GO_SPROUTING_ANGIOGENESIS	0.000389097		GO:0033555	GO_MULTICELLULAR_ORGANISMAL_RESPONSE_TO_STRESS	0.000404574		GO:0007215	GO_GLUTAMATE_RECEPTOR_SIGNALING_PATHWAY	0.000468563		GO:0042562	GO_HORMONE_BINDING	0.000462857
GO:0051180	GO_VITAMIN_TRANSPORT	0.000428585		GO:0021871	GO_FOREBRAIN_REGIONALIZATION	0.000389041		GO:0006857	GO_OLIGOPEPTIDE_TRANSPORT	0.000403		GO:0009308	GO_AMINE_METABOLIC_PROCESS	0.000461609		GO:0042092	GO_TYPE_2_IMMUNE_RESPONSE	0.000457496
GO:0010737	GO_PROTEIN_KINASE_A_SIGNALING	0.000422807		GO:0048144	GO_FIBROBLAST_PROLIFERATION	0.000385879		GO:0008144	GO_DRUG_BINDING	0.000396636		GO:0009743	GO_RESPONSE_TO_CARBOHYDRATE	0.00045666		GO:0051181	GO_COFACTOR_TRANSPORT	0.000454859
GO:0098727	GO_MAINTENANCE_OF_CELL_NUMBER	0.000421875		GO:0050802	GO_CIRCADIAN_SLEEP_WAKE_CYCLE_SLEEP	0.000385657		GO:0003682	GO_CHROMATIN_BINDING	0.000395958		GO:0019748	GO_SECONDARY_METABOLIC_PROCESS	0.000446027		GO:0030246	GO_CARBOHYDRATE_BINDING	0.000453624
GO:0035272	GO_EXOCRINE_SYSTEM_DEVELOPMENT	0.000412403		GO:0045176	GO_APICAL_PROTEIN_LOCALIZATION	0.000381998		GO:0003700	GO_DNA_BINDING_TRANSCRIPTION_FACTOR_ACTIVITY	0.000393014		GO:0032993	GO_PROTEIN_DNA_COMPLEX	0.000445842		GO:0097305	GO_RESPONSE_TO_ALCOHOL	0.000453168
GO:0010644	GO_CELL_COMMUNICATION_BY_ELECTRICAL_COUPLING	0.000406855		GO:0071605	GO_MONOCYTE_CHEMOTACTIC_PROTEIN_1_PRODUCTION	0.000381448		GO:0033002	GO_MUSCLE_CELL_PROLIFERATION	0.000390456		GO:0035270	GO_ENDOCRINE_SYSTEM_DEVELOPMENT	0.000445149		GO:0042157	GO_LIPOPROTEIN_METABOLIC_PROCESS	0.000447359
GO:0006909	GO_PHAGOCYTOSIS	0.000404746		GO:0034349	GO_GLIAL_CELL_APOPTOTIC_PROCESS	0.000380886		GO:0097617	GO_ANNEALING_ACTIVITY	0.000387095		GO:0006040	GO_AMINO_SUGAR_METABOLIC_PROCESS	0.000444513		GO:0031047	GO_GENE_SILENCING_BY_RNA	0.000444638
GO:0005938	GO_CELL_CORTEX	0.000403324		GO:0044546	GO_NLRP3_INFLAMMASOME_COMPLEX_ASSEMBLY	0.000379588		GO:0099612	GO_PROTEIN_LOCALIZATION_TO_AXON	0.000386457		GO:0098876	GO_VESICLE_MEDIATED_TRANSPORT_TO_THE_PLASMA_MEMBRANE	0.000441937		GO:0008643	GO_CARBOHYDRATE_TRANSPORT	0.000444529
GO:0016530	GO_METALLOCHAPERONE_ACTIVITY	0.00040273		GO:0031532	GO_ACTIN_CYTOSKELETON_REORGANIZATION	0.000378009		GO:0016849	GO_PHOSPHORUS_OXYGEN_LYASE_ACTIVITY	0.000385491		GO:0005730	GO_NUCLEOLUS	0.00043617		GO:0007224	GO_SMOOTHENED_SIGNALING_PATHWAY	0.000441532
GO:0035966	GO_RESPONSE_TO_TOPOLOGICALLY_INCORRECT_PROTEIN	0.000400406		GO:0034103	GO_REGULATION_OF_TISSUE_REMODELING	0.000371019		GO:0009975	GO_CYCLASE_ACTIVITY	0.000380993		GO:0031047	GO_GENE_SILENCING_BY_RNA	0.000434169		GO:0072337	GO_MODIFIED_AMINO_ACID_TRANSPORT	0.000438826
GO:0007492	GO_ENDODERM_DEVELOPMENT	0.000393814		GO:0043178	GO_ALCOHOL_BINDING	0.000365854		GO:0070988	GO_DEMETHYLATION	0.0003745		GO:0044091	GO_MEMBRANE_BIOGENESIS	0.000432757		GO:0070265	GO_NECROTIC_CELL_DEATH	0.000435613
GO:0045120	GO_PRONUCLEUS	0.000389225		GO:0035590	GO_PURINERGIC_NUCLEOTIDE_RECEPTOR_SIGNALING_PATHWAY	0.000362996		GO:0042579	GO_MICROBODY	0.000374483		GO:0019787	GO_UBIQUITIN_LIKE_PROTEIN_TRANSFERASE_ACTIVITY	0.000432596		GO:0070997	GO_NEURON_DEATH	0.000435406
GO:0006991	GO_RESPONSE_TO_STEROL_DEPLETION	0.000381402		GO:0032459	GO_REGULATION_OF_PROTEIN_OLIGOMERIZATION	0.00036172		GO:0019867	GO_OUTER_MEMBRANE	0.000371311		GO:0016874	GO_LIGASE_ACTIVITY	0.000430922		GO:0051668	GO_LOCALIZATION_WITHIN_MEMBRANE	0.00043206
GO:0048880	GO_SENSORY_SYSTEM_DEVELOPMENT	0.000378425		GO:1904396	GO_REGULATION_OF_NEUROMUSCULAR_JUNCTION_DEVELOPMENT	0.000361141		GO:0042092	GO_TYPE_2_IMMUNE_RESPONSE	0.000365309		GO:0060968	GO_REGULATION_OF_GENE_SILENCING	0.00042303		GO:0007215	GO_GLUTAMATE_RECEPTOR_SIGNALING_PATHWAY	0.000428971
GO:0007031	GO_PEROXISOME_ORGANIZATION	0.000378287		GO:0031371	GO_UBIQUITIN_CONJUGATING_ENZYME_COMPLEX	0.000360486		GO:0099023	GO_TETHERING_COMPLEX	0.000363038		GO:0006457	GO_PROTEIN_FOLDING	0.00042108		GO:0044091	GO_MEMBRANE_BIOGENESIS	0.000426095
GO:0033687	GO_OSTEOBLAST_PROLIFERATION	0.000377537		GO:0035107	GO_APPENDAGE_MORPHOGENESIS	0.00035823		GO:0043393	GO_REGULATION_OF_PROTEIN_BINDING	0.000346502		GO:0048771	GO_TISSUE_REMODELING	0.000420446		GO:0120114	GO_SM_LIKE_PROTEIN_FAMILY_COMPLEX	0.00042601
GO:0008643	GO_CARBOHYDRATE_TRANSPORT	0.000377348		GO:0070305	GO_RESPONSE_TO_CGMP	0.000354074		GO:0042558	GO_PTERIDINE_CONTAINING_COMPOUND_METABOLIC_PROCESS	0.000345836		GO:0016528	GO_SARCOPLASM	0.000419883		GO:0031929	GO_TOR_SIGNALING	0.000413227
GO:0019955	GO_CYTOKINE_BINDING	0.00037549		GO:0072708	GO_RESPONSE_TO_SORBITOL	0.000350698		GO:0051540	GO_METAL_CLUSTER_BINDING	0.000343501		GO:0016810	GO_HYDROLASE_ACTIVITY_ACTING_ON_CARBON_NITROGEN_BUT_NOT_PEPTIDE_BONDS	0.000418055		GO:0045182	GO_TRANSLATION_REGULATOR_ACTIVITY	0.000412139
GO:0003712	GO_TRANSCRIPTION_COREGULATOR_ACTIVITY	0.000370959		GO:0045444	GO_FAT_CELL_DIFFERENTIATION	0.000350151		GO:0048144	GO_FIBROBLAST_PROLIFERATION	0.00034339		GO:0009986	GO_CELL_SURFACE	0.000416081		GO:0048017	GO_INOSITOL_LIPID_MEDIATED_SIGNALING	0.000410519
GO:0018126	GO_PROTEIN_HYDROXYLATION	0.000367269		GO:0070469	GO_RESPIRASOME	0.000349679		GO:0042383	GO_SARCOLEMMA	0.000334169		GO:0019955	GO_CYTOKINE_BINDING	0.000413114		GO:0019955	GO_CYTOKINE_BINDING	0.000409207
GO:0033238	GO_REGULATION_OF_CELLULAR_AMINE_METABOLIC_PROCESS	0.000361711		GO:0045177	GO_APICAL_PART_OF_CELL	0.000349475		GO:0015851	GO_NUCLEOBASE_TRANSPORT	0.000330635		GO:0042303	GO_MOLTING_CYCLE	0.000410944		GO:0016528	GO_SARCOPLASM	0.000407777
GO:0003823	GO_ANTIGEN_BINDING	0.000361345		GO:0033691	GO_SIALIC_ACID_BINDING	0.000349201		GO:0035418	GO_PROTEIN_LOCALIZATION_TO_SYNAPSE	0.000329988		GO:0099023	GO_TETHERING_COMPLEX	0.00041043		GO:0031279	GO_REGULATION_OF_CYCLASE_ACTIVITY	0.000406109
GO:0042562	GO_HORMONE_BINDING	0.000357084		GO:0043200	GO_RESPONSE_TO_AMINO_ACID	0.000345882		GO:0051339	GO_REGULATION_OF_LYASE_ACTIVITY	0.00032733		GO:0048017	GO_INOSITOL_LIPID_MEDIATED_SIGNALING	0.000401607		GO:0030554	GO_ADENYL_NUCLEOTIDE_BINDING	0.000405406
GO:0072331	GO_SIGNAL_TRANSDUCTION_BY_P53_CLASS_MEDIATOR	0.000357022		GO:0002178	GO_PALMITOYLTRANSFERASE_COMPLEX	0.000344725		GO:0036477	GO_SOMATODENDRITIC_COMPARTMENT	0.00032478		GO:0030554	GO_ADENYL_NUCLEOTIDE_BINDING	0.000396344		GO:0019787	GO_UBIQUITIN_LIKE_PROTEIN_TRANSFERASE_ACTIVITY	0.000401901
GO:0046332	GO_SMAD_BINDING	0.000356335		GO:0070071	GO_PROTON_TRANSPORTING_TWO_SECTOR_ATPASE_COMPLEX_ASSEMBLY	0.000344601		GO:0045239	GO_TRICARBOXYLIC_ACID_CYCLE_ENZYME_COMPLEX	0.000324123		GO:0045444	GO_FAT_CELL_DIFFERENTIATION	0.000388505		GO:0046683	GO_RESPONSE_TO_ORGANOPHOSPHORUS	0.000401364
GO:0042558	GO_PTERIDINE_CONTAINING_COMPOUND_METABOLIC_PROCESS	0.000355056		GO:0003682	GO_CHROMATIN_BINDING	0.000344288		GO:0000149	GO_SNARE_BINDING	0.000322733		GO:0051668	GO_LOCALIZATION_WITHIN_MEMBRANE	0.000387858		GO:0003682	GO_CHROMATIN_BINDING	0.000400124
GO:0044550	GO_SECONDARY_METABOLITE_BIOSYNTHETIC_PROCESS	0.000353891		GO:0045178	GO_BASAL_PART_OF_CELL	0.000342341		GO:0008643	GO_CARBOHYDRATE_TRANSPORT	0.000322498		GO:0031929	GO_TOR_SIGNALING	0.000387032		GO:0007219	GO_NOTCH_SIGNALING_PATHWAY	0.000398358
GO:0044297	GO_CELL_BODY	0.000343259		GO:0006991	GO_RESPONSE_TO_STEROL_DEPLETION	0.000339785		GO:0003712	GO_TRANSCRIPTION_COREGULATOR_ACTIVITY	0.000314554		GO:0090559	GO_REGULATION_OF_MEMBRANE_PERMEABILITY	0.000382872		GO:0072524	GO_PYRIDINE_CONTAINING_COMPOUND_METABOLIC_PROCESS	0.000396678
GO:0040029	GO_REGULATION_OF_GENE_EXPRESSION_EPIGENETIC	0.000342612		GO:0000775	GO_CHROMOSOME_CENTROMERIC_REGION	0.000338596		GO:0046332	GO_SMAD_BINDING	0.00031214		GO:0003700	GO_DNA_BINDING_TRANSCRIPTION_FACTOR_ACTIVITY	0.000380918		GO:0072331	GO_SIGNAL_TRANSDUCTION_BY_P53_CLASS_MEDIATOR	0.000395153
GO:0042092	GO_TYPE_2_IMMUNE_RESPONSE	0.0003396		GO:0007172	GO_SIGNAL_COMPLEX_ASSEMBLY	0.000337679		GO:0043627	GO_RESPONSE_TO_ESTROGEN	0.000311149		GO:0033013	GO_TETRAPYRROLE_METABOLIC_PROCESS	0.000378486		GO:0035966	GO_RESPONSE_TO_TOPOLOGICALLY_INCORRECT_PROTEIN	0.000393878
GO:0070633	GO_TRANSEPITHELIAL_TRANSPORT	0.000338876		GO:0046332	GO_SMAD_BINDING	0.00033332		GO:0043394	GO_PROTEOGLYCAN_BINDING	0.000310426		GO:0035966	GO_RESPONSE_TO_TOPOLOGICALLY_INCORRECT_PROTEIN	0.000376454		GO:1990204	GO_OXIDOREDUCTASE_COMPLEX	0.000392088
GO:0038034	GO_SIGNAL_TRANSDUCTION_IN_ABSENCE_OF_LIGAND	0.00033865		GO:0036477	GO_SOMATODENDRITIC_COMPARTMENT	0.000329431		GO:0006984	GO_ER_NUCLEUS_SIGNALING_PATHWAY	0.000308508		GO:0070633	GO_TRANSEPITHELIAL_TRANSPORT	0.000372813		GO:0019867	GO_OUTER_MEMBRANE	0.000392045
GO:0015926	GO_GLUCOSIDASE_ACTIVITY	0.000336203		GO:0031225	GO_ANCHORED_COMPONENT_OF_MEMBRANE	0.000327263		GO:0005539	GO_GLYCOSAMINOGLYCAN_BINDING	0.000307972		GO:0043279	GO_RESPONSE_TO_ALKALOID	0.000372		GO:0048880	GO_SENSORY_SYSTEM_DEVELOPMENT	0.000390507
GO:0090382	GO_PHAGOSOME_MATURATION	0.000335499		GO:0045503	GO_DYNEIN_LIGHT_CHAIN_BINDING	0.000326319		GO:0031647	GO_REGULATION_OF_PROTEIN_STABILITY	0.000306023		GO:0072337	GO_MODIFIED_AMINO_ACID_TRANSPORT	0.000361004		GO:0010463	GO_MESENCHYMAL_CELL_PROLIFERATION	0.00038895
GO:0038061	GO_NIK_NF_KAPPAB_SIGNALING	0.000331613		GO:0043248	GO_PROTEASOME_ASSEMBLY	0.000324119		GO:0016604	GO_NUCLEAR_BODY	0.000305654		GO:0007219	GO_NOTCH_SIGNALING_PATHWAY	0.000355787		GO:0003700	GO_DNA_BINDING_TRANSCRIPTION_FACTOR_ACTIVITY	0.000385857
GO:0038024	GO_CARGO_RECEPTOR_ACTIVITY	0.000330107		GO:0043491	GO_PROTEIN_KINASE_B_SIGNALING	0.000323886		GO:0031279	GO_REGULATION_OF_CYCLASE_ACTIVITY	0.000300703		GO:0042562	GO_HORMONE_BINDING	0.000352661		GO:0042440	GO_PIGMENT_METABOLIC_PROCESS	0.000385757
GO:0019867	GO_OUTER_MEMBRANE	0.000330091		GO:0016801	GO_HYDROLASE_ACTIVITY_ACTING_ON_ETHER_BONDS	0.000319999		GO:0007219	GO_NOTCH_SIGNALING_PATHWAY	0.000298282		GO:0051181	GO_COFACTOR_TRANSPORT	0.000351882		GO:0090559	GO_REGULATION_OF_MEMBRANE_PERMEABILITY	0.000385387
GO:0032182	GO_UBIQUITIN_LIKE_PROTEIN_BINDING	0.000327904		GO:0035637	GO_MULTICELLULAR_ORGANISMAL_SIGNALING	0.000317984		GO:0019787	GO_UBIQUITIN_LIKE_PROTEIN_TRANSFERASE_ACTIVITY	0.000296933		GO:0019867	GO_OUTER_MEMBRANE	0.000351862		GO:0022406	GO_MEMBRANE_DOCKING	0.000382689
GO:0006801	GO_SUPEROXIDE_METABOLIC_PROCESS	0.000327333		GO:0042599	GO_LAMELLAR_BODY	0.000313103		GO:0045182	GO_TRANSLATION_REGULATOR_ACTIVITY	0.000292084		GO:0038024	GO_CARGO_RECEPTOR_ACTIVITY	0.000348347		GO:0009986	GO_CELL_SURFACE	0.000381608
GO:0050839	GO_CELL_ADHESION_MOLECULE_BINDING	0.00032699		GO:1990504	GO_DENSE_CORE_GRANULE_EXOCYTOSIS	0.000310936		GO:0023023	GO_MHC_PROTEIN_COMPLEX_BINDING	0.000284009		GO:0022406	GO_MEMBRANE_DOCKING	0.00034666		GO:0042558	GO_PTERIDINE_CONTAINING_COMPOUND_METABOLIC_PROCESS	0.000380842
GO:0042158	GO_LIPOPROTEIN_BIOSYNTHETIC_PROCESS	0.000326197		GO:0099132	GO_ATP_HYDROLYSIS_COUPLED_CATION_TRANSMEMBRANE_TRANSPORT	0.000308366		GO:0050839	GO_CELL_ADHESION_MOLECULE_BINDING	0.000283583		GO:0045182	GO_TRANSLATION_REGULATOR_ACTIVITY	0.000339006		GO:0005730	GO_NUCLEOLUS	0.000375642
GO:0000407	GO_PHAGOPHORE_ASSEMBLY_SITE	0.000324942		GO:0016417	GO_S_ACYLTRANSFERASE_ACTIVITY	0.000303503		GO:0019755	GO_ONE_CARBON_COMPOUND_TRANSPORT	0.000283186		GO:0072524	GO_PYRIDINE_CONTAINING_COMPOUND_METABOLIC_PROCESS	0.000336475		GO:0042982	GO_AMYLOID_PRECURSOR_PROTEIN_METABOLIC_PROCESS	0.000373003
GO:0045178	GO_BASAL_PART_OF_CELL	0.000324753		GO:0070206	GO_PROTEIN_TRIMERIZATION	0.000303066		GO:0032993	GO_PROTEIN_DNA_COMPLEX	0.000282059		GO:0120114	GO_SM_LIKE_PROTEIN_FAMILY_COMPLEX	0.000333119		GO:0030431	GO_SLEEP	0.000372046
GO:0019001	GO_GUANYL_NUCLEOTIDE_BINDING	0.000324361		GO:0061383	GO_TRABECULA_MORPHOGENESIS	0.000302938		GO:0051219	GO_PHOSPHOPROTEIN_BINDING	0.00028084		GO:0003712	GO_TRANSCRIPTION_COREGULATOR_ACTIVITY	0.000332466		GO:0098876	GO_VESICLE_MEDIATED_TRANSPORT_TO_THE_PLASMA_MEMBRANE	0.000371741
GO:0042383	GO_SARCOLEMMA	0.000322648		GO:0045926	GO_NEGATIVE_REGULATION_OF_GROWTH	0.000302702		GO:0009986	GO_CELL_SURFACE	0.000280197		GO:0070265	GO_NECROTIC_CELL_DEATH	0.000332306		GO:0032993	GO_PROTEIN_DNA_COMPLEX	0.000366334
GO:0044706	GO_MULTI_MULTICELLULAR_ORGANISM_PROCESS	0.000319604		GO:0001047	GO_CORE_PROMOTER_BINDING	0.000300559		GO:0042634	GO_REGULATION_OF_HAIR_CYCLE	0.000278036		GO:0016604	GO_NUCLEAR_BODY	0.000331842		GO:0061008	GO_HEPATICOBILIARY_SYSTEM_DEVELOPMENT	0.000363393
GO:0016209	GO_ANTIOXIDANT_ACTIVITY	0.000318924		GO:0002934	GO_DESMOSOME_ORGANIZATION	0.000298588		GO:0061383	GO_TRABECULA_MORPHOGENESIS	0.000276844		GO:0016782	GO_TRANSFERASE_ACTIVITY_TRANSFERRING_SULFUR_CONTAINING_GROUPS	0.000330574		GO:0060968	GO_REGULATION_OF_GENE_SILENCING	0.000361703
GO:0099023	GO_TETHERING_COMPLEX	0.000318325		GO:0051647	GO_NUCLEUS_LOCALIZATION	0.000298485		GO:0009791	GO_POST_EMBRYONIC_DEVELOPMENT	0.000273795		GO:0006984	GO_ER_NUCLEUS_SIGNALING_PATHWAY	0.000329931		GO:0006040	GO_AMINO_SUGAR_METABOLIC_PROCESS	0.000359769
GO:0005539	GO_GLYCOSAMINOGLYCAN_BINDING	0.000317442		GO:0071514	GO_GENETIC_IMPRINTING	0.000297599		GO:0044297	GO_CELL_BODY	0.000269067		GO:0000118	GO_HISTONE_DEACETYLASE_COMPLEX	0.000328915		GO:0033013	GO_TETRAPYRROLE_METABOLIC_PROCESS	0.000355987
GO:0007585	GO_RESPIRATORY_GASEOUS_EXCHANGE	0.000309223		GO:0016875	GO_LIGASE_ACTIVITY_FORMING_CARBON_OXYGEN_BONDS	0.000292251		GO:0006457	GO_PROTEIN_FOLDING	0.00026309		GO:0035637	GO_MULTICELLULAR_ORGANISMAL_SIGNALING	0.0003284		GO:0070988	GO_DEMETHYLATION	0.000354081
GO:0003682	GO_CHROMATIN_BINDING	0.000304382		GO:0090382	GO_PHAGOSOME_MATURATION	0.00029157		GO:0006991	GO_RESPONSE_TO_STEROL_DEPLETION	0.00026286		GO:0050839	GO_CELL_ADHESION_MOLECULE_BINDING	0.000325902		GO:0009975	GO_CYCLASE_ACTIVITY	0.000351632
GO:0048483	GO_AUTONOMIC_NERVOUS_SYSTEM_DEVELOPMENT	0.000301641		GO:0023035	GO_CD40_SIGNALING_PATHWAY	0.000288571		GO:0043491	GO_PROTEIN_KINASE_B_SIGNALING	0.000262394		GO:0046683	GO_RESPONSE_TO_ORGANOPHOSPHORUS	0.000324192		GO:0016782	GO_TRANSFERASE_ACTIVITY_TRANSFERRING_SULFUR_CONTAINING_GROUPS	0.000343702
GO:0014075	GO_RESPONSE_TO_AMINE	0.000300423		GO:0038085	GO_VASCULAR_ENDOTHELIAL_GROWTH_FACTOR_BINDING	0.000285909		GO:0016801	GO_HYDROLASE_ACTIVITY_ACTING_ON_ETHER_BONDS	0.000261166		GO:0048483	GO_AUTONOMIC_NERVOUS_SYSTEM_DEVELOPMENT	0.000321244		GO:0044297	GO_CELL_BODY	0.000342004
GO:0098631	GO_CELL_ADHESION_MEDIATOR_ACTIVITY	0.00029831		GO:0070531	GO_BRCA1_A_COMPLEX	0.000285539		GO:0006471	GO_PROTEIN_ADP_RIBOSYLATION	0.000260992		GO:0070988	GO_DEMETHYLATION	0.000320046		GO:0072348	GO_SULFUR_COMPOUND_TRANSPORT	0.000341953
GO:0005730	GO_NUCLEOLUS	0.000296301		GO:0072537	GO_FIBROBLAST_ACTIVATION	0.000281008		GO:0060717	GO_CHORION_DEVELOPMENT	0.000259129		GO:0031647	GO_REGULATION_OF_PROTEIN_STABILITY	0.000319398		GO:0006081	GO_CELLULAR_ALDEHYDE_METABOLIC_PROCESS	0.00034061
GO:0000149	GO_SNARE_BINDING	0.000295537		GO:0042581	GO_SPECIFIC_GRANULE	0.000280291		GO:0044232	GO_ORGANELLE_MEMBRANE_CONTACT_SITE	0.000254097		GO:0051540	GO_METAL_CLUSTER_BINDING	0.000317171		GO:0060021	GO_ROOF_OF_MOUTH_DEVELOPMENT	0.000340608
GO:0060090	GO_MOLECULAR_ADAPTOR_ACTIVITY	0.000294549		GO:0043627	GO_RESPONSE_TO_ESTROGEN	0.000280261		GO:0099516	GO_ION_ANTIPORTER_ACTIVITY	0.000254009		GO:0035418	GO_PROTEIN_LOCALIZATION_TO_SYNAPSE	0.000316976		GO:0035637	GO_MULTICELLULAR_ORGANISMAL_SIGNALING	0.00033957
GO:0031647	GO_REGULATION_OF_PROTEIN_STABILITY	0.000291989		GO:0035473	GO_LIPASE_BINDING	0.00027849		GO:0019001	GO_GUANYL_NUCLEOTIDE_BINDING	0.000251221		GO:0042558	GO_PTERIDINE_CONTAINING_COMPOUND_METABOLIC_PROCESS	0.000312288		GO:0099023	GO_TETHERING_COMPLEX	0.00033756
GO:0019787	GO_UBIQUITIN_LIKE_PROTEIN_TRANSFERASE_ACTIVITY	0.000291518		GO:0042891	GO_ANTIBIOTIC_TRANSPORT	0.000278455		GO:0071236	GO_CELLULAR_RESPONSE_TO_ANTIBIOTIC	0.000250597		GO:0046332	GO_SMAD_BINDING	0.000310332		GO:0003712	GO_TRANSCRIPTION_COREGULATOR_ACTIVITY	0.000330968
GO:0016604	GO_NUCLEAR_BODY	0.000290359		GO:0042895	GO_ANTIBIOTIC_TRANSMEMBRANE_TRANSPORTER_ACTIVITY	0.000277403		GO:1990391	GO_DNA_REPAIR_COMPLEX	0.00024901		GO:0042982	GO_AMYLOID_PRECURSOR_PROTEIN_METABOLIC_PROCESS	0.000308401		GO:0016604	GO_NUCLEAR_BODY	0.000323999
GO:0010171	GO_BODY_MORPHOGENESIS	0.000287725		GO:0017151	GO_DEAD_H_BOX_RNA_HELICASE_BINDING	0.000276941		GO:0048857	GO_NEURAL_NUCLEUS_DEVELOPMENT	0.000248811		GO:0061008	GO_HEPATICOBILIARY_SYSTEM_DEVELOPMENT	0.000306648		GO:0046332	GO_SMAD_BINDING	0.000321531
GO:0099132	GO_ATP_HYDROLYSIS_COUPLED_CATION_TRANSMEMBRANE_TRANSPORT	0.000286886		GO:2000378	GO_NEGATIVE_REGULATION_OF_REACTIVE_OXYGEN_SPECIES_METABOLIC_PROCESS	0.000276801		GO:0030246	GO_CARBOHYDRATE_BINDING	0.000247661		GO:0016234	GO_INCLUSION_BODY	0.000305884		GO:0071825	GO_PROTEIN_LIPID_COMPLEX_SUBUNIT_ORGANIZATION	0.000319543
GO:0061548	GO_GANGLION_DEVELOPMENT	0.000286807		GO:0098878	GO_NEUROTRANSMITTER_RECEPTOR_COMPLEX	0.000276245		GO:0043094	GO_CELLULAR_METABOLIC_COMPOUND_SALVAGE	0.000242198		GO:0009791	GO_POST_EMBRYONIC_DEVELOPMENT	0.000304173		GO:0006457	GO_PROTEIN_FOLDING	0.000318128
GO:0061383	GO_TRABECULA_MORPHOGENESIS	0.000284322		GO:0042537	GO_BENZENE_CONTAINING_COMPOUND_METABOLIC_PROCESS	0.000275315		GO:0035637	GO_MULTICELLULAR_ORGANISMAL_SIGNALING	0.000238646		GO:0043687	GO_POST_TRANSLATIONAL_PROTEIN_MODIFICATION	0.000303691		GO:0098927	GO_VESICLE_MEDIATED_TRANSPORT_BETWEEN_ENDOSOMAL_COMPARTMENTS	0.000314891
GO:0044390	GO_UBIQUITIN_LIKE_PROTEIN_CONJUGATING_ENZYME_BINDING	0.000282837		GO:0032947	GO_PROTEIN_CONTAINING_COMPLEX_SCAFFOLD_ACTIVITY	0.00027521		GO:0030990	GO_INTRACILIARY_TRANSPORT_PARTICLE	0.000237569		GO:0033555	GO_MULTICELLULAR_ORGANISMAL_RESPONSE_TO_STRESS	0.000300612		GO:0016234	GO_INCLUSION_BODY	0.000308596
GO:0044183	GO_PROTEIN_FOLDING_CHAPERONE	0.000281634		GO:0019755	GO_ONE_CARBON_COMPOUND_TRANSPORT	0.00027286		GO:0017151	GO_DEAD_H_BOX_RNA_HELICASE_BINDING	0.000236386		GO:0019902	GO_PHOSPHATASE_BINDING	0.000299488		GO:0042579	GO_MICROBODY	0.000308562
GO:0031099	GO_REGENERATION	0.000281258		GO:0061077	GO_CHAPERONE_MEDIATED_PROTEIN_FOLDING	0.000272538		GO:0071514	GO_GENETIC_IMPRINTING	0.000235727		GO:0031094	GO_PLATELET_DENSE_TUBULAR_NETWORK	0.000299455		GO:0048483	GO_AUTONOMIC_NERVOUS_SYSTEM_DEVELOPMENT	0.000308483
GO:0097503	GO_SIALYLATION	0.000280272		GO:0070937	GO_CRD_MEDIATED_MRNA_STABILITY_COMPLEX	0.000272365		GO:0035590	GO_PURINERGIC_NUCLEOTIDE_RECEPTOR_SIGNALING_PATHWAY	0.000232057		GO:0030990	GO_INTRACILIARY_TRANSPORT_PARTICLE	0.000297524		GO:0045239	GO_TRICARBOXYLIC_ACID_CYCLE_ENZYME_COMPLEX	0.000307448
GO:0016528	GO_SARCOPLASM	0.000277011		GO:0036442	GO_PROTON_EXPORTING_ATPASE_ACTIVITY	0.000271589		GO:0045176	GO_APICAL_PROTEIN_LOCALIZATION	0.000231961		GO:0044297	GO_CELL_BODY	0.000296127		GO:0000118	GO_HISTONE_DEACETYLASE_COMPLEX	0.00030723
GO:0007034	GO_VACUOLAR_TRANSPORT	0.000272662		GO:0046906	GO_TETRAPYRROLE_BINDING	0.000269914		GO:0007492	GO_ENDODERM_DEVELOPMENT	0.000231172		GO:0099612	GO_PROTEIN_LOCALIZATION_TO_AXON	0.000290196		GO:1990391	GO_DNA_REPAIR_COMPLEX	0.000305976
GO:0005793	GO_ENDOPLASMIC_RETICULUM_GOLGI_INTERMEDIATE_COMPARTMENT	0.000272349		GO:0010649	GO_REGULATION_OF_CELL_COMMUNICATION_BY_ELECTRICAL_COUPLING	0.000268566		GO:0097503	GO_SIALYLATION	0.000230922		GO:0019001	GO_GUANYL_NUCLEOTIDE_BINDING	0.00028425		GO:0033555	GO_MULTICELLULAR_ORGANISMAL_RESPONSE_TO_STRESS	0.000305182
GO:0033002	GO_MUSCLE_CELL_PROLIFERATION	0.000271567		GO:0070670	GO_RESPONSE_TO_INTERLEUKIN_4	0.000266096		GO:0010644	GO_CELL_COMMUNICATION_BY_ELECTRICAL_COUPLING	0.000227549		GO:0007585	GO_RESPIRATORY_GASEOUS_EXCHANGE	0.000283857		GO:0016765	GO_TRANSFERASE_ACTIVITY_TRANSFERRING_ALKYL_OR_ARYL_OTHER_THAN_METHYL_GROUPS	0.000298269
GO:0019755	GO_ONE_CARBON_COMPOUND_TRANSPORT	0.000271371		GO:0032794	GO_GTPASE_ACTIVATING_PROTEIN_BINDING	0.000264607		GO:0051450	GO_MYOBLAST_PROLIFERATION	0.000226357		GO:0030551	GO_CYCLIC_NUCLEOTIDE_BINDING	0.000283575		GO:0019842	GO_VITAMIN_BINDING	0.000297847
GO:0003700	GO_DNA_BINDING_TRANSCRIPTION_FACTOR_ACTIVITY	0.000269209		GO:0070990	GO_SNRNP_BINDING	0.000263997		GO:0023035	GO_CD40_SIGNALING_PATHWAY	0.000225967		GO:0070469	GO_RESPIRASOME	0.000283144		GO:0007492	GO_ENDODERM_DEVELOPMENT	0.000295751
GO:0009791	GO_POST_EMBRYONIC_DEVELOPMENT	0.000265236		GO:0045239	GO_TRICARBOXYLIC_ACID_CYCLE_ENZYME_COMPLEX	0.000263099		GO:0060004	GO_REFLEX	0.000225768		GO:0019213	GO_DEACETYLASE_ACTIVITY	0.000281907		GO:0038024	GO_CARGO_RECEPTOR_ACTIVITY	0.000292073
GO:0001067	GO_REGULATORY_REGION_NUCLEIC_ACID_BINDING	0.000261637		GO:0071837	GO_HMG_BOX_DOMAIN_BINDING	0.000260711		GO:0071985	GO_MULTIVESICULAR_BODY_SORTING_PATHWAY	0.000223554		GO:0016765	GO_TRANSFERASE_ACTIVITY_TRANSFERRING_ALKYL_OR_ARYL_OTHER_THAN_METHYL_GROUPS	0.000281648		GO:0003697	GO_SINGLE_STRANDED_DNA_BINDING	0.000286867
GO:0099516	GO_ION_ANTIPORTER_ACTIVITY	0.000261403		GO:0008228	GO_OPSONIZATION	0.000256264		GO:0003697	GO_SINGLE_STRANDED_DNA_BINDING	0.000217813		GO:0032182	GO_UBIQUITIN_LIKE_PROTEIN_BINDING	0.000278656		GO:0090077	GO_FOAM_CELL_DIFFERENTIATION	0.000286723
GO:0046939	GO_NUCLEOTIDE_PHOSPHORYLATION	0.000257712		GO:0031581	GO_HEMIDESMOSOME_ASSEMBLY	0.000255324		GO:0010171	GO_BODY_MORPHOGENESIS	0.000217773		GO:0006471	GO_PROTEIN_ADP_RIBOSYLATION	0.000278316		GO:0033687	GO_OSTEOBLAST_PROLIFERATION	0.000282047
GO:0070528	GO_PROTEIN_KINASE_C_SIGNALING	0.000256789		GO:0006972	GO_HYPEROSMOTIC_RESPONSE	0.000254383		GO:0019902	GO_PHOSPHATASE_BINDING	0.000217161		GO:0051219	GO_PHOSPHOPROTEIN_BINDING	0.000277949		GO:0050839	GO_CELL_ADHESION_MOLECULE_BINDING	0.000281313
GO:0090077	GO_FOAM_CELL_DIFFERENTIATION	0.000254933		GO:0035455	GO_RESPONSE_TO_INTERFERON_ALPHA	0.000254234		GO:0070841	GO_INCLUSION_BODY_ASSEMBLY	0.000215286		GO:1990204	GO_OXIDOREDUCTASE_COMPLEX	0.000275245		GO:0042430	GO_INDOLE_CONTAINING_COMPOUND_METABOLIC_PROCESS	0.000278171
GO:0098876	GO_VESICLE_MEDIATED_TRANSPORT_TO_THE_PLASMA_MEMBRANE	0.000252448		GO:0070252	GO_ACTIN_MEDIATED_CELL_CONTRACTION	0.000253499		GO:0030011	GO_MAINTENANCE_OF_CELL_POLARITY	0.000210775		GO:0034405	GO_RESPONSE_TO_FLUID_SHEAR_STRESS	0.000274267		GO:0051540	GO_METAL_CLUSTER_BINDING	0.000276098
GO:0060004	GO_REFLEX	0.000248342		GO:0023026	GO_MHC_CLASS_II_PROTEIN_COMPLEX_BINDING	0.00025293		GO:0046685	GO_RESPONSE_TO_ARSENIC_CONTAINING_SUBSTANCE	0.000210114		GO:2001057	GO_REACTIVE_NITROGEN_SPECIES_METABOLIC_PROCESS	0.000273747		GO:0006984	GO_ER_NUCLEUS_SIGNALING_PATHWAY	0.000275457
GO:0042044	GO_FLUID_TRANSPORT	0.000247704		GO:0097386	GO_GLIAL_CELL_PROJECTION	0.000250771		GO:0035612	GO_AP_2_ADAPTOR_COMPLEX_BINDING	0.000207648		GO:0043094	GO_CELLULAR_METABOLIC_COMPOUND_SALVAGE	0.000273375		GO:0031647	GO_REGULATION_OF_PROTEIN_STABILITY	0.000275207
GO:0072337	GO_MODIFIED_AMINO_ACID_TRANSPORT	0.000245794		GO:0000287	GO_MAGNESIUM_ION_BINDING	0.000250406		GO:0045177	GO_APICAL_PART_OF_CELL	0.000206976		GO:0048857	GO_NEURAL_NUCLEUS_DEVELOPMENT	0.000273054		GO:0043394	GO_PROTEOGLYCAN_BINDING	0.000274973
GO:0042393	GO_HISTONE_BINDING	0.000244014		GO:0051852	GO_DISRUPTION_BY_HOST_OF_SYMBIONT_CELLS	0.000248876		GO:0045503	GO_DYNEIN_LIGHT_CHAIN_BINDING	0.000204548		GO:0031983	GO_VESICLE_LUMEN	0.000272032		GO:0006471	GO_PROTEIN_ADP_RIBOSYLATION	0.000273456
GO:0042908	GO_XENOBIOTIC_TRANSPORT	0.000243662		GO:0045296	GO_CADHERIN_BINDING	0.000247163		GO:0016281	GO_EUKARYOTIC_TRANSLATION_INITIATION_FACTOR_4F_COMPLEX	0.000204538		GO:0007031	GO_PEROXISOME_ORGANIZATION	0.000258505		GO:2001057	GO_REACTIVE_NITROGEN_SPECIES_METABOLIC_PROCESS	0.000267307
GO:0048770	GO_PIGMENT_GRANULE	0.000240342		GO:0007190	GO_ACTIVATION_OF_ADENYLATE_CYCLASE_ACTIVITY	0.000245783		GO:0042537	GO_BENZENE_CONTAINING_COMPOUND_METABOLIC_PROCESS	0.000204149		GO:0048144	GO_FIBROBLAST_PROLIFERATION	0.000255897		GO:0005581	GO_COLLAGEN_TRIMER	0.000267033
GO:0006857	GO_OLIGOPEPTIDE_TRANSPORT	0.000239297		GO:0008340	GO_DETERMINATION_OF_ADULT_LIFESPAN	0.000244614		GO:0043178	GO_ALCOHOL_BINDING	0.000203884		GO:0016530	GO_METALLOCHAPERONE_ACTIVITY	0.000255664		GO:0000149	GO_SNARE_BINDING	0.000265285
GO:0031018	GO_ENDOCRINE_PANCREAS_DEVELOPMENT	0.000239163		GO:0044548	GO_S100_PROTEIN_BINDING	0.000239378		GO:0022404	GO_MOLTING_CYCLE_PROCESS	0.000203018		GO:0060021	GO_ROOF_OF_MOUTH_DEVELOPMENT	0.000255351		GO:0051219	GO_PHOSPHOPROTEIN_BINDING	0.00026509
GO:0035418	GO_PROTEIN_LOCALIZATION_TO_SYNAPSE	0.000233203		GO:0008334	GO_HISTONE_MRNA_METABOLIC_PROCESS	0.000237438		GO:0072331	GO_SIGNAL_TRANSDUCTION_BY_P53_CLASS_MEDIATOR	0.000201683		GO:0051018	GO_PROTEIN_KINASE_A_BINDING	0.000254684		GO:0035418	GO_PROTEIN_LOCALIZATION_TO_SYNAPSE	0.000264463
GO:0019902	GO_PHOSPHATASE_BINDING	0.000232128		GO:0015238	GO_DRUG_TRANSMEMBRANE_TRANSPORTER_ACTIVITY	0.000236797		GO:0042165	GO_NEUROTRANSMITTER_BINDING	0.000200232		GO:0090077	GO_FOAM_CELL_DIFFERENTIATION	0.000254185		GO:0019239	GO_DEAMINASE_ACTIVITY	0.000264056
GO:0098927	GO_VESICLE_MEDIATED_TRANSPORT_BETWEEN_ENDOSOMAL_COMPARTMENTS	0.000232034		GO:0032404	GO_MISMATCH_REPAIR_COMPLEX_BINDING	0.000236736		GO:0090382	GO_PHAGOSOME_MATURATION	0.000198701		GO:1990391	GO_DNA_REPAIR_COMPLEX	0.000252694		GO:0099612	GO_PROTEIN_LOCALIZATION_TO_AXON	0.000256176
GO:0015851	GO_NUCLEOBASE_TRANSPORT	0.000230655		GO:0055131	GO_C3HC4_TYPE_RING_FINGER_DOMAIN_BINDING	0.000236448		GO:0045178	GO_BASAL_PART_OF_CELL	0.000197971		GO:0010171	GO_BODY_MORPHOGENESIS	0.000251168		GO:0034405	GO_RESPONSE_TO_FLUID_SHEAR_STRESS	0.000254737
GO:1990204	GO_OXIDOREDUCTASE_COMPLEX	0.000230276		GO:0090042	GO_TUBULIN_DEACETYLATION	0.000235541		GO:0032451	GO_DEMETHYLASE_ACTIVITY	0.000197351		GO:0019842	GO_VITAMIN_BINDING	0.000248672		GO:0043954	GO_CELLULAR_COMPONENT_MAINTENANCE	0.000253223
GO:0046683	GO_RESPONSE_TO_ORGANOPHOSPHORUS	0.000228857		GO:0001533	GO_CORNIFIED_ENVELOPE	0.000234545		GO:0019213	GO_DEACETYLASE_ACTIVITY	0.000197106		GO:0034399	GO_NUCLEAR_PERIPHERY	0.00024762		GO:0051450	GO_MYOBLAST_PROLIFERATION	0.000251396
GO:0042430	GO_INDOLE_CONTAINING_COMPOUND_METABOLIC_PROCESS	0.000226797		GO:0016409	GO_PALMITOYLTRANSFERASE_ACTIVITY	0.00023306		GO:0070469	GO_RESPIRASOME	0.000192475		GO:0042398	GO_CELLULAR_MODIFIED_AMINO_ACID_BIOSYNTHETIC_PROCESS	0.000247199		GO:0007585	GO_RESPIRATORY_GASEOUS_EXCHANGE	0.000251229
GO:0038065	GO_COLLAGEN_ACTIVATED_SIGNALING_PATHWAY	0.000226083		GO:0035650	GO_AP_1_ADAPTOR_COMPLEX_BINDING	0.000232954		GO:0003823	GO_ANTIGEN_BINDING	0.000189088		GO:0007492	GO_ENDODERM_DEVELOPMENT	0.000246976		GO:0035590	GO_PURINERGIC_NUCLEOTIDE_RECEPTOR_SIGNALING_PATHWAY	0.000249814
GO:0097329	GO_RESPONSE_TO_ANTIMETABOLITE	0.000225882		GO:0044665	GO_MLL1_2_COMPLEX	0.000230973		GO:0030228	GO_LIPOPROTEIN_PARTICLE_RECEPTOR_ACTIVITY	0.00018843		GO:0007249	GO_I_KAPPAB_KINASE_NF_KAPPAB_SIGNALING	0.000242294		GO:0048144	GO_FIBROBLAST_PROLIFERATION	0.000249244
GO:0030551	GO_CYCLIC_NUCLEOTIDE_BINDING	0.000223362		GO:0072562	GO_BLOOD_MICROPARTICLE	0.000228666		GO:0070937	GO_CRD_MEDIATED_MRNA_STABILITY_COMPLEX	0.00018665		GO:0005581	GO_COLLAGEN_TRIMER	0.000241439		GO:0097617	GO_ANNEALING_ACTIVITY	0.000247136
GO:0043455	GO_REGULATION_OF_SECONDARY_METABOLIC_PROCESS	0.000222634		GO:0008432	GO_JUN_KINASE_BINDING	0.000227245		GO:0051409	GO_RESPONSE_TO_NITROSATIVE_STRESS	0.000185094		GO:0046983	GO_PROTEIN_DIMERIZATION_ACTIVITY	0.000241122		GO:0019001	GO_GUANYL_NUCLEOTIDE_BINDING	0.000247136
GO:0046983	GO_PROTEIN_DIMERIZATION_ACTIVITY	0.000221664		GO:0005549	GO_ODORANT_BINDING	0.000226511		GO:0046983	GO_PROTEIN_DIMERIZATION_ACTIVITY	0.00018359		GO:0098727	GO_MAINTENANCE_OF_CELL_NUMBER	0.000241048		GO:0019213	GO_DEACETYLASE_ACTIVITY	0.000244706
GO:0051341	GO_REGULATION_OF_OXIDOREDUCTASE_ACTIVITY	0.000218083		GO:0071985	GO_MULTIVESICULAR_BODY_SORTING_PATHWAY	0.000225252		GO:0007031	GO_PEROXISOME_ORGANIZATION	0.000180312		GO:0072348	GO_SULFUR_COMPOUND_TRANSPORT	0.000238081		GO:0005539	GO_GLYCOSAMINOGLYCAN_BINDING	0.000244533
GO:0097386	GO_GLIAL_CELL_PROJECTION	0.000214335		GO:0043570	GO_MAINTENANCE_OF_DNA_REPEAT_ELEMENTS	0.000224282		GO:0071889	GO_14_3_3_PROTEIN_BINDING	0.000176776		GO:0045239	GO_TRICARBOXYLIC_ACID_CYCLE_ENZYME_COMPLEX	0.000236934		GO:0098631	GO_CELL_ADHESION_MEDIATOR_ACTIVITY	0.000244034
GO:0016592	GO_MEDIATOR_COMPLEX	0.000211153		GO:0042301	GO_PHOSPHATE_ION_BINDING	0.000223783		GO:0072708	GO_RESPONSE_TO_SORBITOL	0.000175674		GO:0071985	GO_MULTIVESICULAR_BODY_SORTING_PATHWAY	0.000236789		GO:0070469	GO_RESPIRASOME	0.000240962
GO:0007215	GO_GLUTAMATE_RECEPTOR_SIGNALING_PATHWAY	0.000208633		GO:0004532	GO_EXORIBONUCLEASE_ACTIVITY	0.000223628		GO:0090520	GO_SPHINGOLIPID_MEDIATED_SIGNALING_PATHWAY	0.000175463		GO:0007422	GO_PERIPHERAL_NERVOUS_SYSTEM_DEVELOPMENT	0.000233111		GO:0098727	GO_MAINTENANCE_OF_CELL_NUMBER	0.000240776
GO:0036477	GO_SOMATODENDRITIC_COMPARTMENT	0.000208028		GO:0010216	GO_MAINTENANCE_OF_DNA_METHYLATION	0.00022295		GO:0001047	GO_CORE_PROMOTER_BINDING	0.000175077		GO:0043954	GO_CELLULAR_COMPONENT_MAINTENANCE	0.000231763		GO:0042398	GO_CELLULAR_MODIFIED_AMINO_ACID_BIOSYNTHETIC_PROCESS	0.000235297
GO:0045569	GO_TRAIL_BINDING	0.000206644		GO:0051657	GO_MAINTENANCE_OF_ORGANELLE_LOCATION	0.000222929		GO:0070628	GO_PROTEASOME_BINDING	0.000170574		GO:0043394	GO_PROTEOGLYCAN_BINDING	0.000228753		GO:0031016	GO_PANCREAS_DEVELOPMENT	0.000231709
GO:0031593	GO_POLYUBIQUITIN_MODIFICATION_DEPENDENT_PROTEIN_BINDING	0.000203062		GO:0035145	GO_EXON_EXON_JUNCTION_COMPLEX	0.00022117		GO:0043073	GO_GERM_CELL_NUCLEUS	0.000169089		GO:0009975	GO_CYCLASE_ACTIVITY	0.000227382		GO:0019902	GO_PHOSPHATASE_BINDING	0.000229304
GO:0031047	GO_GENE_SILENCING_BY_RNA	0.000200544		GO:0060324	GO_FACE_DEVELOPMENT	0.000220193		GO:0044815	GO_DNA_PACKAGING_COMPLEX	0.000168984		GO:0003697	GO_SINGLE_STRANDED_DNA_BINDING	0.000226741		GO:0010171	GO_BODY_MORPHOGENESIS	0.000228685
GO:0043112	GO_RECEPTOR_METABOLIC_PROCESS	0.000199334		GO:0045006	GO_DNA_DEAMINATION	0.000220118		GO:0006040	GO_AMINO_SUGAR_METABOLIC_PROCESS	0.00016841		GO:0051450	GO_MYOBLAST_PROLIFERATION	0.00022632		GO:0061448	GO_CONNECTIVE_TISSUE_DEVELOPMENT	0.000228392
GO:0031094	GO_PLATELET_DENSE_TUBULAR_NETWORK	0.000199162		GO:0097187	GO_DENTINOGENESIS	0.000219742		GO:0030551	GO_CYCLIC_NUCLEOTIDE_BINDING	0.000167887		GO:0071825	GO_PROTEIN_LIPID_COMPLEX_SUBUNIT_ORGANIZATION	0.000226124		GO:0000178	GO_EXOSOME_RNASE_COMPLEX_	0.000228077
GO:0050879	GO_MULTICELLULAR_ORGANISMAL_MOVEMENT	0.000198469		GO:0070555	GO_RESPONSE_TO_INTERLEUKIN_1	0.000219008		GO:0004000	GO_ADENOSINE_DEAMINASE_ACTIVITY	0.000165251		GO:0000407	GO_PHAGOPHORE_ASSEMBLY_SITE	0.000224199		GO:0045103	GO_INTERMEDIATE_FILAMENT_BASED_PROCESS	0.000227962
GO:0007224	GO_SMOOTHENED_SIGNALING_PATHWAY	0.000197777		GO:0016281	GO_EUKARYOTIC_TRANSLATION_INITIATION_FACTOR_4F_COMPLEX	0.000217989		GO:0042895	GO_ANTIBIOTIC_TRANSMEMBRANE_TRANSPORTER_ACTIVITY	0.000162805		GO:0098927	GO_VESICLE_MEDIATED_TRANSPORT_BETWEEN_ENDOSOMAL_COMPARTMENTS	0.000223472		GO:0043178	GO_ALCOHOL_BINDING	0.000227473
GO:0034367	GO_PROTEIN_CONTAINING_COMPLEX_REMODELING	0.000196862		GO:0030165	GO_PDZ_DOMAIN_BINDING	0.000217472		GO:0099132	GO_ATP_HYDROLYSIS_COUPLED_CATION_TRANSMEMBRANE_TRANSPORT	0.000161177		GO:0005539	GO_GLYCOSAMINOGLYCAN_BINDING	0.000222228		GO:0043491	GO_PROTEIN_KINASE_B_SIGNALING	0.00022483
GO:0097164	GO_AMMONIUM_ION_METABOLIC_PROCESS	0.000192916		GO:0042609	GO_CD4_RECEPTOR_BINDING	0.000215421		GO:0016417	GO_S_ACYLTRANSFERASE_ACTIVITY	0.000157127		GO:0042579	GO_MICROBODY	0.000222041		GO:0042383	GO_SARCOLEMMA	0.000223557
GO:0031386	GO_PROTEIN_TAG	0.000187162		GO:0030371	GO_TRANSLATION_REPRESSOR_ACTIVITY	0.000214132		GO:0042891	GO_ANTIBIOTIC_TRANSPORT	0.000155874		GO:0042044	GO_FLUID_TRANSPORT	0.000217863		GO:0090382	GO_PHAGOSOME_MATURATION	0.000222731
GO:0071985	GO_MULTIVESICULAR_BODY_SORTING_PATHWAY	0.00018705		GO:0070840	GO_DYNEIN_COMPLEX_BINDING	0.000214132		GO:0032794	GO_GTPASE_ACTIVATING_PROTEIN_BINDING	0.000155528		GO:0045730	GO_RESPIRATORY_BURST	0.000215322		GO:0030551	GO_CYCLIC_NUCLEOTIDE_BINDING	0.000222502
GO:0000287	GO_MAGNESIUM_ION_BINDING	0.000185321		GO:0003712	GO_TRANSCRIPTION_COREGULATOR_ACTIVITY	0.000214128		GO:0016409	GO_PALMITOYLTRANSFERASE_ACTIVITY	0.000153413		GO:0031016	GO_PANCREAS_DEVELOPMENT	0.000213874		GO:0042044	GO_FLUID_TRANSPORT	0.000219467
GO:0051787	GO_MISFOLDED_PROTEIN_BINDING	0.000184659		GO:0071243	GO_CELLULAR_RESPONSE_TO_ARSENIC_CONTAINING_SUBSTANCE	0.000212219		GO:0046906	GO_TETRAPYRROLE_BINDING	0.000153232		GO:0015851	GO_NUCLEOBASE_TRANSPORT	0.00021302		GO:0046983	GO_PROTEIN_DIMERIZATION_ACTIVITY	0.000219166
GO:0042895	GO_ANTIBIOTIC_TRANSMEMBRANE_TRANSPORTER_ACTIVITY	0.000183471		GO:0033015	GO_TETRAPYRROLE_CATABOLIC_PROCESS	0.000212214		GO:0031420	GO_ALKALI_METAL_ION_BINDING	0.000152604		GO:0045342	GO_MHC_CLASS_II_BIOSYNTHETIC_PROCESS	0.000209169		GO:0061548	GO_GANGLION_DEVELOPMENT	0.000214988
GO:0045177	GO_APICAL_PART_OF_CELL	0.00018307		GO:0035090	GO_MAINTENANCE_OF_APICAL_BASAL_CELL_POLARITY	0.000212189		GO:0070531	GO_BRCA1_A_COMPLEX	0.000150987		GO:0006081	GO_CELLULAR_ALDEHYDE_METABOLIC_PROCESS	0.00020912		GO:0031094	GO_PLATELET_DENSE_TUBULAR_NETWORK	0.000206294
GO:0097223	GO_SPERM_PART	0.000182792		GO:0017171	GO_SERINE_HYDROLASE_ACTIVITY	0.000211827		GO:0098748	GO_ENDOCYTIC_ADAPTOR_ACTIVITY	0.000150671		GO:0030427	GO_SITE_OF_POLARIZED_GROWTH	0.000206386		GO:0031983	GO_VESICLE_LUMEN	0.000205423
GO:0071825	GO_PROTEIN_LIPID_COMPLEX_SUBUNIT_ORGANIZATION	0.000180254		GO:0048087	GO_POSITIVE_REGULATION_OF_DEVELOPMENTAL_PIGMENTATION	0.000210007		GO:0032153	GO_CELL_DIVISION_SITE	0.000146506		GO:0071514	GO_GENETIC_IMPRINTING	0.000206229		GO:0071514	GO_GENETIC_IMPRINTING	0.000205242
GO:0097136	GO_BCL_2_FAMILY_PROTEIN_COMPLEX	0.00017995		GO:0006739	GO_NADP_METABOLIC_PROCESS	0.000209316		GO:0000287	GO_MAGNESIUM_ION_BINDING	0.000143605		GO:0043491	GO_PROTEIN_KINASE_B_SIGNALING	0.000203319		GO:0045178	GO_BASAL_PART_OF_CELL	0.000204767
GO:0008179	GO_ADENYLATE_CYCLASE_BINDING	0.000179308		GO:0032300	GO_MISMATCH_REPAIR_COMPLEX	0.000208132		GO:0032404	GO_MISMATCH_REPAIR_COMPLEX_BINDING	0.000141525		GO:0060717	GO_CHORION_DEVELOPMENT	0.000201406		GO:0071985	GO_MULTIVESICULAR_BODY_SORTING_PATHWAY	0.000204352
GO:0044213	GO_INTRONIC_TRANSCRIPTION_REGULATORY_REGION_DNA_BINDING	0.000179062		GO:0038095	GO_FC_EPSILON_RECEPTOR_SIGNALING_PATHWAY	0.000206015		GO:0005793	GO_ENDOPLASMIC_RETICULUM_GOLGI_INTERMEDIATE_COMPARTMENT	0.000140831		GO:0016209	GO_ANTIOXIDANT_ACTIVITY	0.000200723		GO:0015851	GO_NUCLEOBASE_TRANSPORT	0.000203383
GO:0042802	GO_IDENTICAL_PROTEIN_BINDING	0.000178568		GO:0032025	GO_RESPONSE_TO_COBALT_ION	0.000205248		GO:0036442	GO_PROTON_EXPORTING_ATPASE_ACTIVITY	0.000140468		GO:0060004	GO_REFLEX	0.000199219		GO:0045730	GO_RESPIRATORY_BURST	0.000202928
GO:0045503	GO_DYNEIN_LIGHT_CHAIN_BINDING	0.000177937		GO:0023019	GO_SIGNAL_TRANSDUCTION_INVOLVED_IN_REGULATION_OF_GENE_EXPRESSION	0.000205032		GO:0048306	GO_CALCIUM_DEPENDENT_PROTEIN_BINDING	0.000140113		GO:0045120	GO_PRONUCLEUS	0.000198002		GO:0044232	GO_ORGANELLE_MEMBRANE_CONTACT_SITE	0.000202262
GO:0044431	GO_GOLGI_APPARATUS_PART	0.000173253		GO:0034389	GO_LIPID_DROPLET_ORGANIZATION	0.000204179		GO:0042802	GO_IDENTICAL_PROTEIN_BINDING	0.000139815		GO:0048569	GO_POST_EMBRYONIC_ANIMAL_ORGAN_DEVELOPMENT	0.000197874		GO:0060004	GO_REFLEX	0.000200619
GO:0042623	GO_ATPASE_ACTIVITY_COUPLED	0.000171459		GO:0005793	GO_ENDOPLASMIC_RETICULUM_GOLGI_INTERMEDIATE_COMPARTMENT	0.000201562		GO:0045730	GO_RESPIRATORY_BURST	0.00013954		GO:0000149	GO_SNARE_BINDING	0.000196938		GO:0030427	GO_SITE_OF_POLARIZED_GROWTH	0.00020033
GO:0070063	GO_RNA_POLYMERASE_BINDING	0.000169243		GO:0090723	GO_GROWTH_CONE_PART	0.000200929		GO:0015238	GO_DRUG_TRANSMEMBRANE_TRANSPORTER_ACTIVITY	0.000139418		GO:0042908	GO_XENOBIOTIC_TRANSPORT	0.000195666		GO:0019835	GO_CYTOLYSIS	0.000200159
GO:0030431	GO_SLEEP	0.000167141		GO:0044279	GO_OTHER_ORGANISM_MEMBRANE	0.00020028		GO:0017171	GO_SERINE_HYDROLASE_ACTIVITY	0.000136553		GO:0000217	GO_DNA_SECONDARY_STRUCTURE_BINDING	0.000193611		GO:0070633	GO_TRANSEPITHELIAL_TRANSPORT	0.000199293
GO:0016251	GO_RNA_POLYMERASE_II_GENERAL_TRANSCRIPTION_INITIATION_FACTOR_ACTIVITY	0.000166999		GO:0017075	GO_SYNTAXIN_1_BINDING	0.000199269		GO:0050998	GO_NITRIC_OXIDE_SYNTHASE_BINDING	0.000136553		GO:0032153	GO_CELL_DIVISION_SITE	0.000193224		GO:0016209	GO_ANTIOXIDANT_ACTIVITY	0.000197683
GO:0046906	GO_TETRAPYRROLE_BINDING	0.00016592		GO:0008429	GO_PHOSPHATIDYLETHANOLAMINE_BINDING	0.000199103		GO:0007585	GO_RESPIRATORY_GASEOUS_EXCHANGE	0.000133537		GO:0006739	GO_NADP_METABOLIC_PROCESS	0.000192234		GO:0061383	GO_TRABECULA_MORPHOGENESIS	0.00019755
GO:1905348	GO_ENDONUCLEASE_COMPLEX	0.000164324		GO:0031254	GO_CELL_TRAILING_EDGE	0.000198988		GO:0044279	GO_OTHER_ORGANISM_MEMBRANE	0.000133264		GO:0042383	GO_SARCOLEMMA	0.000191098		GO:0030990	GO_INTRACILIARY_TRANSPORT_PARTICLE	0.000197084
GO:0048144	GO_FIBROBLAST_PROLIFERATION	0.000163971		GO:0004012	GO_PHOSPHOLIPID_TRANSLOCATING_ATPASE_ACTIVITY	0.000198871		GO:0045120	GO_PRONUCLEUS	0.000132718		GO:0097617	GO_ANNEALING_ACTIVITY	0.000191075		GO:0007249	GO_I_KAPPAB_KINASE_NF_KAPPAB_SIGNALING	0.000195283
GO:0061448	GO_CONNECTIVE_TISSUE_DEVELOPMENT	0.000163466		GO:0000014	GO_SINGLE_STRANDED_DNA_ENDODEOXYRIBONUCLEASE_ACTIVITY	0.000198866		GO:0044445	GO_CYTOSOLIC_PART	0.000132677		GO:0051409	GO_RESPONSE_TO_NITROSATIVE_STRESS	0.000189279		GO:0051018	GO_PROTEIN_KINASE_A_BINDING	0.00019429
GO:0070064	GO_PROLINE_RICH_REGION_BINDING	0.00016335		GO:0044445	GO_CYTOSOLIC_PART	0.000198652		GO:0032947	GO_PROTEIN_CONTAINING_COMPLEX_SCAFFOLD_ACTIVITY	0.000132305		GO:0043178	GO_ALCOHOL_BINDING	0.000188342		GO:0009791	GO_POST_EMBRYONIC_DEVELOPMENT	0.000193693
GO:0051117	GO_ATPASE_BINDING	0.000160242		GO:0090503	GO_RNA_PHOSPHODIESTER_BOND_HYDROLYSIS_EXONUCLEOLYTIC	0.000197658		GO:0017147	GO_WNT_PROTEIN_BINDING	0.000132107		GO:0048471	GO_PERINUCLEAR_REGION_OF_CYTOPLASM	0.000184612		GO:0032451	GO_DEMETHYLASE_ACTIVITY	0.000192914
GO:0034405	GO_RESPONSE_TO_FLUID_SHEAR_STRESS	0.000159941		GO:0015643	GO_TOXIC_SUBSTANCE_BINDING	0.00019701		GO:0030427	GO_SITE_OF_POLARIZED_GROWTH	0.000131899		GO:0018126	GO_PROTEIN_HYDROXYLATION	0.000183062		GO:0042165	GO_NEUROTRANSMITTER_BINDING	0.000192103
GO:0004012	GO_PHOSPHOLIPID_TRANSLOCATING_ATPASE_ACTIVITY	0.000159631		GO:0008643	GO_CARBOHYDRATE_TRANSPORT	0.000194189		GO:0042983	GO_AMYLOID_PRECURSOR_PROTEIN_BIOSYNTHETIC_PROCESS	0.000131092		GO:0019239	GO_DEAMINASE_ACTIVITY	0.000182777		GO:0060537	GO_MUSCLE_TISSUE_DEVELOPMENT	0.000190732
GO:0045294	GO_ALPHA_CATENIN_BINDING	0.000158893		GO:0006306	GO_DNA_METHYLATION	0.000191709		GO:0035145	GO_EXON_EXON_JUNCTION_COMPLEX	0.000130825		GO:0090713	GO_IMMUNOLOGICAL_MEMORY_PROCESS	0.000179915		GO:0019755	GO_ONE_CARBON_COMPOUND_TRANSPORT	0.000189512
GO:0044440	GO_ENDOSOMAL_PART	0.000157601		GO:0098748	GO_ENDOCYTIC_ADAPTOR_ACTIVITY	0.000191101		GO:0072341	GO_MODIFIED_AMINO_ACID_BINDING	0.00012988		GO:0045177	GO_APICAL_PART_OF_CELL	0.000177152		GO:0043627	GO_RESPONSE_TO_ESTROGEN	0.000189187
GO:0006576	GO_CELLULAR_BIOGENIC_AMINE_METABOLIC_PROCESS	0.000157585		GO:0001955	GO_BLOOD_VESSEL_MATURATION	0.000190522		GO:0044390	GO_UBIQUITIN_LIKE_PROTEIN_CONJUGATING_ENZYME_BINDING	0.000128747		GO:0007398	GO_ECTODERM_DEVELOPMENT	0.000175564		GO:0031420	GO_ALKALI_METAL_ION_BINDING	0.000188361
GO:0008287	GO_PROTEIN_SERINE_THREONINE_PHOSPHATASE_COMPLEX	0.000157406		GO:0043395	GO_HEPARAN_SULFATE_PROTEOGLYCAN_BINDING	0.000190159		GO:0002054	GO_NUCLEOBASE_BINDING	0.000128199		GO:0097386	GO_GLIAL_CELL_PROJECTION	0.000175403		GO:0010644	GO_CELL_COMMUNICATION_BY_ELECTRICAL_COUPLING	0.000188196
GO:0043627	GO_RESPONSE_TO_ESTROGEN	0.000157113		GO:0035265	GO_ORGAN_GROWTH	0.000189914		GO:0004364	GO_GLUTATHIONE_TRANSFERASE_ACTIVITY	0.000127723		GO:0061448	GO_CONNECTIVE_TISSUE_DEVELOPMENT	0.000174264		GO:0048857	GO_NEURAL_NUCLEUS_DEVELOPMENT	0.000185145
GO:0051959	GO_DYNEIN_LIGHT_INTERMEDIATE_CHAIN_BINDING	0.000157109		GO:0050998	GO_NITRIC_OXIDE_SYNTHASE_BINDING	0.000189667		GO:0005070	GO_SH3_SH2_ADAPTOR_ACTIVITY	0.000127328		GO:0031128	GO_DEVELOPMENTAL_INDUCTION	0.000174102		GO:0072341	GO_MODIFIED_AMINO_ACID_BINDING	0.000185045
GO:0031128	GO_DEVELOPMENTAL_INDUCTION	0.000154367		GO:0070405	GO_AMMONIUM_ION_BINDING	0.000189052		GO:0070840	GO_DYNEIN_COMPLEX_BINDING	0.000125064		GO:0046685	GO_RESPONSE_TO_ARSENIC_CONTAINING_SUBSTANCE	0.000173145		GO:0008023	GO_TRANSCRIPTION_ELONGATION_FACTOR_COMPLEX	0.000182117
GO:0005516	GO_CALMODULIN_BINDING	0.000153355		GO:0034235	GO_GPI_ANCHOR_BINDING	0.000189016		GO:0007588	GO_EXCRETION	0.000124909		GO:0032963	GO_COLLAGEN_METABOLIC_PROCESS	0.000170864		GO:0060352	GO_CELL_ADHESION_MOLECULE_PRODUCTION	0.000182103
GO:0051087	GO_CHAPERONE_BINDING	0.000152931		GO:0045761	GO_REGULATION_OF_ADENYLATE_CYCLASE_ACTIVITY	0.000188721		GO:0070063	GO_RNA_POLYMERASE_BINDING	0.000124657		GO:0045178	GO_BASAL_PART_OF_CELL	0.000170368		GO:0023035	GO_CD40_SIGNALING_PATHWAY	0.00018088
GO:0046685	GO_RESPONSE_TO_ARSENIC_CONTAINING_SUBSTANCE	0.000151349		GO:0070016	GO_ARMADILLO_REPEAT_DOMAIN_BINDING	0.000188333		GO:0019835	GO_CYTOLYSIS	0.00012424		GO:0008023	GO_TRANSCRIPTION_ELONGATION_FACTOR_COMPLEX	0.000168721		GO:0031593	GO_POLYUBIQUITIN_MODIFICATION_DEPENDENT_PROTEIN_BINDING	0.000179598
GO:0044452	GO_NUCLEOLAR_PART	0.000151232		GO:0035634	GO_RESPONSE_TO_STILBENOID	0.000186966		GO:0097386	GO_GLIAL_CELL_PROJECTION	0.00012385		GO:0048770	GO_PIGMENT_GRANULE	0.000168219		GO:0046685	GO_RESPONSE_TO_ARSENIC_CONTAINING_SUBSTANCE	0.000179579
GO:0005509	GO_CALCIUM_ION_BINDING	0.000150794		GO:0071889	GO_14_3_3_PROTEIN_BINDING	0.000186076		GO:0042301	GO_PHOSPHATE_ION_BINDING	0.000123787		GO:0042393	GO_HISTONE_BINDING	0.00016809		GO:0006857	GO_OLIGOPEPTIDE_TRANSPORT	0.000179192
GO:0071514	GO_GENETIC_IMPRINTING	0.000150717		GO:0099188	GO_POSTSYNAPTIC_CYTOSKELETON_ORGANIZATION	0.000186001		GO:0031128	GO_DEVELOPMENTAL_INDUCTION	0.000122915		GO:0010463	GO_MESENCHYMAL_CELL_PROLIFERATION	0.000167884		GO:0070841	GO_INCLUSION_BODY_ASSEMBLY	0.000179149
GO:0042891	GO_ANTIBIOTIC_TRANSPORT	0.000150496		GO:0048306	GO_CALCIUM_DEPENDENT_PROTEIN_BINDING	0.000184503		GO:0048770	GO_PIGMENT_GRANULE	0.000122743		GO:0060537	GO_MUSCLE_TISSUE_DEVELOPMENT	0.000166021		GO:0007031	GO_PEROXISOME_ORGANIZATION	0.000177345
GO:0015238	GO_DRUG_TRANSMEMBRANE_TRANSPORTER_ACTIVITY	0.000148135		GO:0033647	GO_HOST_INTRACELLULAR_ORGANELLE	0.000184151		GO:0015643	GO_TOXIC_SUBSTANCE_BINDING	0.000122209		GO:0042802	GO_IDENTICAL_PROTEIN_BINDING	0.000165959		GO:0016801	GO_HYDROLASE_ACTIVITY_ACTING_ON_ETHER_BONDS	0.000176692
GO:0043393	GO_REGULATION_OF_PROTEIN_BINDING	0.000147192		GO:0060056	GO_MAMMARY_GLAND_INVOLUTION	0.000184151		GO:0007190	GO_ACTIVATION_OF_ADENYLATE_CYCLASE_ACTIVITY	0.000121919		GO:0097503	GO_SIALYLATION	0.000165594		GO:0000217	GO_DNA_SECONDARY_STRUCTURE_BINDING	0.000174282
GO:0051082	GO_UNFOLDED_PROTEIN_BINDING	0.000145883		GO:0017147	GO_WNT_PROTEIN_BINDING	0.000184017		GO:0044548	GO_S100_PROTEIN_BINDING	0.000120842		GO:0005793	GO_ENDOPLASMIC_RETICULUM_GOLGI_INTERMEDIATE_COMPARTMENT	0.00016486		GO:0003823	GO_ANTIGEN_BINDING	0.000172586
GO:0005913	GO_CELL_CELL_ADHERENS_JUNCTION	0.000144761		GO:0110021	GO_CARDIAC_MUSCLE_MYOBLAST_PROLIFERATION	0.000183625		GO:0001533	GO_CORNIFIED_ENVELOPE	0.00011972		GO:0044815	GO_DNA_PACKAGING_COMPLEX	0.000164769		GO:0044815	GO_DNA_PACKAGING_COMPLEX	0.000172583
GO:0043394	GO_PROTEOGLYCAN_BINDING	0.000144328		GO:0071257	GO_CELLULAR_RESPONSE_TO_ELECTRICAL_STIMULUS	0.000183531		GO:0031254	GO_CELL_TRAILING_EDGE	0.000119628		GO:0032994	GO_PROTEIN_LIPID_COMPLEX	0.000163796		GO:0006739	GO_NADP_METABOLIC_PROCESS	0.000172506
GO:0022406	GO_MEMBRANE_DOCKING	0.000143784		GO:0002054	GO_NUCLEOBASE_BINDING	0.000182052		GO:0072562	GO_BLOOD_MICROPARTICLE	0.000117679		GO:0019835	GO_CYTOLYSIS	0.000161309		GO:0018126	GO_PROTEIN_HYDROXYLATION	0.000171123
GO:0051219	GO_PHOSPHOPROTEIN_BINDING	0.000143227		GO:0030124	GO_AP_4_ADAPTOR_COMPLEX	0.000181655		GO:0034399	GO_NUCLEAR_PERIPHERY	0.000117532		GO:0072341	GO_MODIFIED_AMINO_ACID_BINDING	0.000161215		GO:0032963	GO_COLLAGEN_METABOLIC_PROCESS	0.000165853
GO:0048265	GO_RESPONSE_TO_PAIN	0.000142658		GO:0040009	GO_REGULATION_OF_GROWTH_RATE	0.000181189		GO:0048471	GO_PERINUCLEAR_REGION_OF_CYTOPLASM	0.000116655		GO:0061383	GO_TRABECULA_MORPHOGENESIS	0.000160585		GO:0034367	GO_PROTEIN_CONTAINING_COMPLEX_REMODELING	0.000165503
GO:0044441	GO_CILIARY_PART	0.000141617		GO:0019238	GO_CYCLOHYDROLASE_ACTIVITY	0.000179754		GO:0098636	GO_PROTEIN_COMPLEX_INVOLVED_IN_CELL_ADHESION	0.000116236		GO:0032451	GO_DEMETHYLASE_ACTIVITY	0.000160006		GO:0032994	GO_PROTEIN_LIPID_COMPLEX	0.000164788
GO:0042537	GO_BENZENE_CONTAINING_COMPOUND_METABOLIC_PROCESS	0.000138378		GO:0097718	GO_DISORDERED_DOMAIN_SPECIFIC_BINDING	0.000179083		GO:0090647	GO_MODULATION_OF_AGE_RELATED_BEHAVIORAL_DECLINE	0.000115929		GO:0045503	GO_DYNEIN_LIGHT_CHAIN_BINDING	0.000159256		GO:0008287	GO_PROTEIN_SERINE_THREONINE_PHOSPHATASE_COMPLEX	0.000163902
GO:0002162	GO_DYSTROGLYCAN_BINDING	0.000138347		GO:0016242	GO_NEGATIVE_REGULATION_OF_MACROAUTOPHAGY	0.000178922		GO:0004012	GO_PHOSPHOLIPID_TRANSLOCATING_ATPASE_ACTIVITY	0.000114741		GO:0070841	GO_INCLUSION_BODY_ASSEMBLY	0.000156288		GO:0043687	GO_POST_TRANSLATIONAL_PROTEIN_MODIFICATION	0.000163103
GO:0044437	GO_VACUOLAR_PART	0.000138309		GO:0018065	GO_PROTEIN_COFACTOR_LINKAGE	0.000178372		GO:0017127	GO_CHOLESTEROL_TRANSPORTER_ACTIVITY	0.000114558		GO:0016801	GO_HYDROLASE_ACTIVITY_ACTING_ON_ETHER_BONDS	0.000155569		GO:0007422	GO_PERIPHERAL_NERVOUS_SYSTEM_DEVELOPMENT	0.000162362
GO:0014065	GO_PHOSPHATIDYLINOSITOL_3_KINASE_SIGNALING	0.000138005		GO:0008179	GO_ADENYLATE_CYCLASE_BINDING	0.000177035		GO:0051665	GO_MEMBRANE_RAFT_LOCALIZATION	0.000112494		GO:0098631	GO_CELL_ADHESION_MEDIATOR_ACTIVITY	0.000154448		GO:0031128	GO_DEVELOPMENTAL_INDUCTION	0.000159548
GO:0070341	GO_FAT_CELL_PROLIFERATION	0.00013656		GO:0032715	GO_NEGATIVE_REGULATION_OF_INTERLEUKIN_6_PRODUCTION	0.000176971		GO:0023019	GO_SIGNAL_TRANSDUCTION_INVOLVED_IN_REGULATION_OF_GENE_EXPRESSION	0.000112198		GO:0031593	GO_POLYUBIQUITIN_MODIFICATION_DEPENDENT_PROTEIN_BINDING	0.000152358		GO:0060717	GO_CHORION_DEVELOPMENT	0.000159044
GO:0036442	GO_PROTON_EXPORTING_ATPASE_ACTIVITY	0.000136226		GO:0038132	GO_NEUREGULIN_BINDING	0.000176868		GO:0045294	GO_ALPHA_CATENIN_BINDING	0.000111925		GO:0017151	GO_DEAD_H_BOX_RNA_HELICASE_BINDING	0.00015193		GO:0045177	GO_APICAL_PART_OF_CELL	0.000158444
GO:0001965	GO_G_PROTEIN_ALPHA_SUBUNIT_BINDING	0.000134161		GO:0000380	GO_ALTERNATIVE_MRNA_SPLICING_VIA_SPLICEOSOME	0.000176171		GO:0042436	GO_INDOLE_CONTAINING_COMPOUND_CATABOLIC_PROCESS	0.000111793		GO:0038034	GO_SIGNAL_TRANSDUCTION_IN_ABSENCE_OF_LIGAND	0.000151278		GO:0032153	GO_CELL_DIVISION_SITE	0.000157551
GO:0045056	GO_TRANSCYTOSIS	0.000133459		GO:0010985	GO_NEGATIVE_REGULATION_OF_LIPOPROTEIN_PARTICLE_CLEARANCE	0.000175005		GO:0071141	GO_SMAD_PROTEIN_COMPLEX	0.000111528		GO:0090520	GO_SPHINGOLIPID_MEDIATED_SIGNALING_PATHWAY	0.000150149		GO:0045342	GO_MHC_CLASS_II_BIOSYNTHETIC_PROCESS	0.00015728
GO:0019814	GO_IMMUNOGLOBULIN_COMPLEX	0.000132571		GO:1904837	GO_BETA_CATENIN_TCF_COMPLEX_ASSEMBLY	0.000173675		GO:0070990	GO_SNRNP_BINDING	0.000111523		GO:0042165	GO_NEUROTRANSMITTER_BINDING	0.000149326		GO:0099072	GO_REGULATION_OF_POSTSYNAPTIC_MEMBRANE_NEUROTRANSMITTER_RECEPTOR_LEVELS	0.000154001
GO:0097242	GO_AMYLOID_BETA_CLEARANCE	0.000131916		GO:0052564	GO_RESPONSE_TO_IMMUNE_RESPONSE_OF_OTHER_ORGANISM_INVOLVED_IN_SYMBIOTIC_INTERACTION	0.000173568		GO:0044450	GO_MICROTUBULE_ORGANIZING_CENTER_PART	0.000110437		GO:0061548	GO_GANGLION_DEVELOPMENT	0.000148671		GO:0090520	GO_SPHINGOLIPID_MEDIATED_SIGNALING_PATHWAY	0.00015162
GO:0046185	GO_ALDEHYDE_CATABOLIC_PROCESS	0.000131378		GO:0097197	GO_TETRASPANIN_ENRICHED_MICRODOMAIN	0.000172923		GO:0043560	GO_INSULIN_RECEPTOR_SUBSTRATE_BINDING	0.000109544		GO:0070069	GO_CYTOCHROME_COMPLEX	0.000146394		GO:0038034	GO_SIGNAL_TRANSDUCTION_IN_ABSENCE_OF_LIGAND	0.000151435
GO:0034399	GO_NUCLEAR_PERIPHERY	0.000131005		GO:0035493	GO_SNARE_COMPLEX_ASSEMBLY	0.000170293		GO:0090723	GO_GROWTH_CONE_PART	0.000108706		GO:0045176	GO_APICAL_PROTEIN_LOCALIZATION	0.000145314		GO:0051409	GO_RESPONSE_TO_NITROSATIVE_STRESS	0.000151419
GO:0017147	GO_WNT_PROTEIN_BINDING	0.000130995		GO:0070734	GO_HISTONE_H3_K27_METHYLATION	0.000169957		GO:0018126	GO_PROTEIN_HYDROXYLATION	0.000108406		GO:0008287	GO_PROTEIN_SERINE_THREONINE_PHOSPHATASE_COMPLEX	0.000145028		GO:0042393	GO_HISTONE_BINDING	0.000147256
GO:0035035	GO_HISTONE_ACETYLTRANSFERASE_BINDING	0.000129951		GO:0017085	GO_RESPONSE_TO_INSECTICIDE	0.00016919		GO:0016272	GO_PREFOLDIN_COMPLEX	0.000107101		GO:0030496	GO_MIDBODY	0.000144468		GO:0097386	GO_GLIAL_CELL_PROJECTION	0.000146101
GO:0048471	GO_PERINUCLEAR_REGION_OF_CYTOPLASM	0.000129158		GO:1904748	GO_REGULATION_OF_APOPTOTIC_PROCESS_INVOLVED_IN_DEVELOPMENT	0.000167895		GO:0051852	GO_DISRUPTION_BY_HOST_OF_SYMBIONT_CELLS	0.00010676		GO:0042895	GO_ANTIBIOTIC_TRANSMEMBRANE_TRANSPORTER_ACTIVITY	0.000143912		GO:0046939	GO_NUCLEOTIDE_PHOSPHORYLATION	0.000144658
GO:0051018	GO_PROTEIN_KINASE_A_BINDING	0.000129141		GO:1905244	GO_REGULATION_OF_MODIFICATION_OF_SYNAPTIC_STRUCTURE	0.000166301		GO:0051880	GO_G_QUADRUPLEX_DNA_BINDING	0.000105802		GO:0035459	GO_VESICLE_CARGO_LOADING	0.00014368		GO:0042802	GO_IDENTICAL_PROTEIN_BINDING	0.000144417
GO:0007588	GO_EXCRETION	0.000128938		GO:0014904	GO_MYOTUBE_CELL_DEVELOPMENT	0.000165319		GO:0033015	GO_TETRAPYRROLE_CATABOLIC_PROCESS	0.000102391		GO:0030431	GO_SLEEP	0.00014342		GO:0046906	GO_TETRAPYRROLE_BINDING	0.000143506
GO:0052192	GO_MOVEMENT_IN_ENVIRONMENT_OF_OTHER_ORGANISM_INVOLVED_IN_SYMBIOTIC_INTERACTION	0.000128382		GO:0070695	GO_FHF_COMPLEX	0.000164496		GO:0005518	GO_COLLAGEN_BINDING	0.00010222		GO:0033687	GO_OSTEOBLAST_PROLIFERATION	0.000143131		GO:0099516	GO_ION_ANTIPORTER_ACTIVITY	0.000143128
GO:0016765	GO_TRANSFERASE_ACTIVITY_TRANSFERRING_ALKYL_OR_ARYL_OTHER_THAN_METHYL_GROUPS	0.00012793		GO:0035612	GO_AP_2_ADAPTOR_COMPLEX_BINDING	0.000164324		GO:0044431	GO_GOLGI_APPARATUS_PART	0.00010169		GO:0003823	GO_ANTIGEN_BINDING	0.000142802		GO:0007588	GO_EXCRETION	0.000142705
GO:0045111	GO_INTERMEDIATE_FILAMENT_CYTOSKELETON	0.000127837		GO:0038026	GO_REELIN_MEDIATED_SIGNALING_PATHWAY	0.000164192		GO:0001965	GO_G_PROTEIN_ALPHA_SUBUNIT_BINDING	0.00010154		GO:0045103	GO_INTERMEDIATE_FILAMENT_BASED_PROCESS	0.000142761		GO:0030496	GO_MIDBODY	0.000141147
GO:0045176	GO_APICAL_PROTEIN_LOCALIZATION	0.000127538		GO:0032052	GO_BILE_ACID_BINDING	0.000163393		GO:0031386	GO_PROTEIN_TAG	0.000101487		GO:0090382	GO_PHAGOSOME_MATURATION	0.000141567		GO:0006991	GO_RESPONSE_TO_STEROL_DEPLETION	0.000140906
GO:0045342	GO_MHC_CLASS_II_BIOSYNTHETIC_PROCESS	0.000127362		GO:0071280	GO_CELLULAR_RESPONSE_TO_COPPER_ION	0.000163005		GO:0032356	GO_OXIDIZED_DNA_BINDING	0.000101197		GO:0060352	GO_CELL_ADHESION_MOLECULE_PRODUCTION	0.000141363		GO:0031365	GO_N_TERMINAL_PROTEIN_AMINO_ACID_MODIFICATION	0.000140905
GO:0042555	GO_MCM_COMPLEX	0.000126704		GO:0030427	GO_SITE_OF_POLARIZED_GROWTH	0.00016217		GO:0032020	GO_ISG15_PROTEIN_CONJUGATION	9.97068e-05		GO:0099516	GO_ION_ANTIPORTER_ACTIVITY	0.000140988		GO:0031519	GO_PCG_PROTEIN_COMPLEX	0.000140844
GO:0090662	GO_ATP_HYDROLYSIS_COUPLED_TRANSMEMBRANE_TRANSPORT	0.000125203		GO:0045545	GO_SYNDECAN_BINDING	0.000161609		GO:0097223	GO_SPERM_PART	9.97027e-05		GO:0032196	GO_TRANSPOSITION	0.000140869		GO:0007398	GO_ECTODERM_DEVELOPMENT	0.000140205
GO:0055123	GO_DIGESTIVE_SYSTEM_DEVELOPMENT	0.000124534		GO:0051959	GO_DYNEIN_LIGHT_INTERMEDIATE_CHAIN_BINDING	0.000161609		GO:0043687	GO_POST_TRANSLATIONAL_PROTEIN_MODIFICATION	9.89369e-05		GO:0072376	GO_PROTEIN_ACTIVATION_CASCADE	0.000138369		GO:0002020	GO_PROTEASE_BINDING	0.000139921
GO:0071889	GO_14_3_3_PROTEIN_BINDING	0.0001231		GO:0014870	GO_RESPONSE_TO_MUSCLE_INACTIVITY	0.000161363		GO:0005516	GO_CALMODULIN_BINDING	9.83879e-05		GO:0017171	GO_SERINE_HYDROLASE_ACTIVITY	0.000138225		GO:0043073	GO_GERM_CELL_NUCLEUS	0.000138472
GO:0009295	GO_NUCLEOID	0.000122546		GO:0034237	GO_PROTEIN_KINASE_A_REGULATORY_SUBUNIT_BINDING	0.000160813		GO:0018149	GO_PEPTIDE_CROSS_LINKING	9.80017e-05		GO:0046939	GO_NUCLEOTIDE_PHOSPHORYLATION	0.000137951		GO:0017151	GO_DEAD_H_BOX_RNA_HELICASE_BINDING	0.00013829
GO:0044432	GO_ENDOPLASMIC_RETICULUM_PART	0.000121251		GO:0009635	GO_RESPONSE_TO_HERBICIDE	0.000160194		GO:0035587	GO_PURINERGIC_RECEPTOR_SIGNALING_PATHWAY	9.77592e-05		GO:0099072	GO_REGULATION_OF_POSTSYNAPTIC_MEMBRANE_NEUROTRANSMITTER_RECEPTOR_LEVELS	0.000137369		GO:0044390	GO_UBIQUITIN_LIKE_PROTEIN_CONJUGATING_ENZYME_BINDING	0.000138205
GO:0031279	GO_REGULATION_OF_CYCLASE_ACTIVITY	0.000121098		GO:0045730	GO_RESPIRATORY_BURST	0.000159689		GO:0007398	GO_ECTODERM_DEVELOPMENT	9.77087e-05		GO:0002020	GO_PROTEASE_BINDING	0.000137006		GO:0034399	GO_NUCLEAR_PERIPHERY	0.000136233
GO:0031254	GO_CELL_TRAILING_EDGE	0.000120756		GO:0033209	GO_TUMOR_NECROSIS_FACTOR_MEDIATED_SIGNALING_PATHWAY	0.000159669		GO:0030496	GO_MIDBODY	9.75752e-05		GO:0006991	GO_RESPONSE_TO_STEROL_DEPLETION	0.000135855		GO:0005793	GO_ENDOPLASMIC_RETICULUM_GOLGI_INTERMEDIATE_COMPARTMENT	0.000133051
GO:0016328	GO_LATERAL_PLASMA_MEMBRANE	0.000120547		GO:0005518	GO_COLLAGEN_BINDING	0.000159336		GO:0051087	GO_CHAPERONE_BINDING	9.75309e-05		GO:0007229	GO_INTEGRIN_MEDIATED_SIGNALING_PATHWAY	0.000135204		GO:0003684	GO_DAMAGED_DNA_BINDING	0.000131803
GO:0036342	GO_POST_ANAL_TAIL_MORPHOGENESIS	0.000120093		GO:0044431	GO_GOLGI_APPARATUS_PART	0.000159332		GO:0008179	GO_ADENYLATE_CYCLASE_BINDING	9.72425e-05		GO:0001098	GO_BASAL_TRANSCRIPTION_MACHINERY_BINDING	0.00013261		GO:0032196	GO_TRANSPOSITION	0.000131383
GO:0072562	GO_BLOOD_MICROPARTICLE	0.000119928		GO:0044420	GO_EXTRACELLULAR_MATRIX_COMPONENT	0.000158251		GO:0051117	GO_ATPASE_BINDING	9.65319e-05		GO:0070063	GO_RNA_POLYMERASE_BINDING	0.000131966		GO:0048471	GO_PERINUCLEAR_REGION_OF_CYTOPLASM	0.000130811
GO:0098636	GO_PROTEIN_COMPLEX_INVOLVED_IN_CELL_ADHESION	0.000118256		GO:0019825	GO_OXYGEN_BINDING	0.000157013		GO:0000176	GO_NUCLEAR_EXOSOME_RNASE_COMPLEX_	9.6357e-05		GO:0052192	GO_MOVEMENT_IN_ENVIRONMENT_OF_OTHER_ORGANISM_INVOLVED_IN_SYMBIOTIC_INTERACTION	0.000130548		GO:1990845	GO_ADAPTIVE_THERMOGENESIS	0.000129976
GO:0017171	GO_SERINE_HYDROLASE_ACTIVITY	0.000117463		GO:0016605	GO_PML_BODY	0.000156725		GO:0035586	GO_PURINERGIC_RECEPTOR_ACTIVITY	9.62554e-05		GO:0061842	GO_MICROTUBULE_ORGANIZING_CENTER_LOCALIZATION	0.00012946		GO:0045503	GO_DYNEIN_LIGHT_CHAIN_BINDING	0.00012976
GO:0009820	GO_ALKALOID_METABOLIC_PROCESS	0.000115363		GO:0004364	GO_GLUTATHIONE_TRANSFERASE_ACTIVITY	0.00015662		GO:0071498	GO_CELLULAR_RESPONSE_TO_FLUID_SHEAR_STRESS	9.59962e-05		GO:0035329	GO_HIPPO_SIGNALING	0.000128834		GO:0097503	GO_SIALYLATION	0.000129524
GO:0051409	GO_RESPONSE_TO_NITROSATIVE_STRESS	0.000114777		GO:0071287	GO_CELLULAR_RESPONSE_TO_MANGANESE_ION	0.000156535		GO:0035330	GO_REGULATION_OF_HIPPO_SIGNALING	9.5819e-05		GO:0003684	GO_DAMAGED_DNA_BINDING	0.000128533		GO:0038061	GO_NIK_NF_KAPPAB_SIGNALING	0.000127262
GO:0014850	GO_RESPONSE_TO_MUSCLE_ACTIVITY	0.000113404		GO:0006040	GO_AMINO_SUGAR_METABOLIC_PROCESS	0.000156341		GO:0001919	GO_REGULATION_OF_RECEPTOR_RECYCLING	9.53161e-05		GO:0007220	GO_NOTCH_RECEPTOR_PROCESSING	0.000119863		GO:0006450	GO_REGULATION_OF_TRANSLATIONAL_FIDELITY	0.000125986
GO:0019835	GO_CYTOLYSIS	0.000112005		GO:0052745	GO_INOSITOL_PHOSPHATE_PHOSPHATASE_ACTIVITY	0.000156316		GO:0030870	GO_MRE11_COMPLEX	9.51122e-05		GO:0071889	GO_14_3_3_PROTEIN_BINDING	0.000119179		GO:0045176	GO_APICAL_PROTEIN_LOCALIZATION	0.000124362
GO:0007398	GO_ECTODERM_DEVELOPMENT	0.000110027		GO:0038111	GO_INTERLEUKIN_7_MEDIATED_SIGNALING_PATHWAY	0.000155958		GO:0035473	GO_LIPASE_BINDING	9.49641e-05		GO:0042891	GO_ANTIBIOTIC_TRANSPORT	0.000118481		GO:0071437	GO_INVADOPODIUM	0.000122021
GO:0007190	GO_ACTIVATION_OF_ADENYLATE_CYCLASE_ACTIVITY	0.000109941		GO:0051683	GO_ESTABLISHMENT_OF_GOLGI_LOCALIZATION	0.000153776		GO:0008340	GO_DETERMINATION_OF_ADULT_LIFESPAN	9.4865e-05		GO:0038061	GO_NIK_NF_KAPPAB_SIGNALING	0.000117778		GO:0050840	GO_EXTRACELLULAR_MATRIX_BINDING	0.000119935
GO:0044455	GO_MITOCHONDRIAL_MEMBRANE_PART	0.000108764		GO:0032356	GO_OXIDIZED_DNA_BINDING	0.000153528		GO:0031593	GO_POLYUBIQUITIN_MODIFICATION_DEPENDENT_PROTEIN_BINDING	9.40489e-05		GO:0031420	GO_ALKALI_METAL_ION_BINDING	0.000117158		GO:0001098	GO_BASAL_TRANSCRIPTION_MACHINERY_BINDING	0.000119581
GO:0044451	GO_NUCLEOPLASM_PART	0.000106921		GO:0035587	GO_PURINERGIC_RECEPTOR_SIGNALING_PATHWAY	0.000153259		GO:0034135	GO_REGULATION_OF_TOLL_LIKE_RECEPTOR_2_SIGNALING_PATHWAY	9.38166e-05		GO:0098748	GO_ENDOCYTIC_ADAPTOR_ACTIVITY	0.0001166		GO:0099132	GO_ATP_HYDROLYSIS_COUPLED_CATION_TRANSMEMBRANE_TRANSPORT	0.000119162
GO:0045171	GO_INTERCELLULAR_BRIDGE	0.000106264		GO:0090662	GO_ATP_HYDROLYSIS_COUPLED_TRANSMEMBRANE_TRANSPORT	0.000153112		GO:0038034	GO_SIGNAL_TRANSDUCTION_IN_ABSENCE_OF_LIGAND	9.33908e-05		GO:0031519	GO_PCG_PROTEIN_COMPLEX	0.000113882		GO:0038026	GO_REELIN_MEDIATED_SIGNALING_PATHWAY	0.000118482
GO:0032794	GO_GTPASE_ACTIVATING_PROTEIN_BINDING	0.000106194		GO:0061676	GO_IMPORTIN_ALPHA_FAMILY_PROTEIN_BINDING	0.000152787		GO:0044420	GO_EXTRACELLULAR_MATRIX_COMPONENT	9.18756e-05		GO:1990845	GO_ADAPTIVE_THERMOGENESIS	0.000113077		GO:0036442	GO_PROTON_EXPORTING_ATPASE_ACTIVITY	0.000118197
GO:0044232	GO_ORGANELLE_MEMBRANE_CONTACT_SITE	0.000105834		GO:0070669	GO_RESPONSE_TO_INTERLEUKIN_2	0.000152385		GO:0042623	GO_ATPASE_ACTIVITY_COUPLED	9.02331e-05		GO:0044390	GO_UBIQUITIN_LIKE_PROTEIN_CONJUGATING_ENZYME_BINDING	0.000113025		GO:0048770	GO_PIGMENT_GRANULE	0.000117143
GO:0016769	GO_TRANSFERASE_ACTIVITY_TRANSFERRING_NITROGENOUS_GROUPS	0.000104491		GO:0071107	GO_RESPONSE_TO_PARATHYROID_HORMONE	0.00015128		GO:0044432	GO_ENDOPLASMIC_RETICULUM_PART	9.01233e-05		GO:0099522	GO_REGION_OF_CYTOSOL	0.000112545		GO:0071889	GO_14_3_3_PROTEIN_BINDING	0.000117061
GO:0097458	GO_NEURON_PART	0.00010399		GO:0044456	GO_SYNAPSE_PART	0.000151278		GO:0045254	GO_PYRUVATE_DEHYDROGENASE_COMPLEX	8.83386e-05		GO:0016137	GO_GLYCOSIDE_METABOLIC_PROCESS	0.000110568		GO:0050998	GO_NITRIC_OXIDE_SYNTHASE_BINDING	0.000117054
GO:0060021	GO_ROOF_OF_MOUTH_DEVELOPMENT	0.000103983		GO:0051646	GO_MITOCHONDRION_LOCALIZATION	0.000149246		GO:0051959	GO_DYNEIN_LIGHT_INTERMEDIATE_CHAIN_BINDING	8.80659e-05		GO:0006450	GO_REGULATION_OF_TRANSLATIONAL_FIDELITY	0.00011004		GO:0061842	GO_MICROTUBULE_ORGANIZING_CENTER_LOCALIZATION	0.000115322
GO:0045504	GO_DYNEIN_HEAVY_CHAIN_BINDING	0.000102497		GO:0016272	GO_PREFOLDIN_COMPLEX	0.000148023		GO:0005509	GO_CALCIUM_ION_BINDING	8.80584e-05		GO:0097242	GO_AMYLOID_BETA_CLEARANCE	0.000108052		GO:0045120	GO_PRONUCLEUS	0.000114539
GO:0030496	GO_MIDBODY	0.000101213		GO:0018024	GO_HISTONE_LYSINE_N_METHYLTRANSFERASE_ACTIVITY	0.000147807		GO:0061448	GO_CONNECTIVE_TISSUE_DEVELOPMENT	8.79439e-05		GO:0017014	GO_PROTEIN_NITROSYLATION	0.000107915		GO:0042537	GO_BENZENE_CONTAINING_COMPOUND_METABOLIC_PROCESS	0.000114406
GO:0044215	GO_OTHER_ORGANISM	9.97131e-05		GO:0005070	GO_SH3_SH2_ADAPTOR_ACTIVITY	0.000147659		GO:0001887	GO_SELENIUM_COMPOUND_METABOLIC_PROCESS	8.77633e-05		GO:0032794	GO_GTPASE_ACTIVATING_PROTEIN_BINDING	0.00010699		GO:0048532	GO_ANATOMICAL_STRUCTURE_ARRANGEMENT	0.000113546
GO:0044429	GO_MITOCHONDRIAL_PART	9.93598e-05		GO:0031402	GO_SODIUM_ION_BINDING	0.000147442		GO:0061339	GO_ESTABLISHMENT_OR_MAINTENANCE_OF_MONOPOLAR_CELL_POLARITY	8.69949e-05		GO:0034367	GO_PROTEIN_CONTAINING_COMPLEX_REMODELING	0.000106887		GO:0005852	GO_EUKARYOTIC_TRANSLATION_INITIATION_FACTOR_3_COMPLEX	0.000113329
GO:0044764	GO_MULTI_ORGANISM_CELLULAR_PROCESS	9.93033e-05		GO:0000176	GO_NUCLEAR_EXOSOME_RNASE_COMPLEX_	0.000146606		GO:0038061	GO_NIK_NF_KAPPAB_SIGNALING	8.68714e-05		GO:0007588	GO_EXCRETION	0.00010674		GO:0048569	GO_POST_EMBRYONIC_ANIMAL_ORGAN_DEVELOPMENT	0.000113238
GO:0044445	GO_CYTOSOLIC_PART	9.91039e-05		GO:0045294	GO_ALPHA_CATENIN_BINDING	0.000146606		GO:0045171	GO_INTERCELLULAR_BRIDGE	8.66053e-05		GO:0031365	GO_N_TERMINAL_PROTEIN_AMINO_ACID_MODIFICATION	0.000106461		GO:0014075	GO_RESPONSE_TO_AMINE	0.000113014
GO:0045505	GO_DYNEIN_INTERMEDIATE_CHAIN_BINDING	9.89143e-05		GO:0048644	GO_MUSCLE_ORGAN_MORPHOGENESIS	0.000146234		GO:0044437	GO_VACUOLAR_PART	8.65486e-05		GO:0016281	GO_EUKARYOTIC_TRANSLATION_INITIATION_FACTOR_4F_COMPLEX	0.000106038		GO:0070531	GO_BRCA1_A_COMPLEX	0.000112377
GO:0097617	GO_ANNEALING_ACTIVITY	9.80662e-05		GO:0043176	GO_AMINE_BINDING	0.000145617		GO:0044440	GO_ENDOSOMAL_PART	8.64272e-05		GO:0051087	GO_CHAPERONE_BINDING	0.000105831		GO:0097354	GO_PRENYLATION	0.000110992
GO:0060537	GO_MUSCLE_TISSUE_DEVELOPMENT	9.77044e-05		GO:0044432	GO_ENDOPLASMIC_RETICULUM_PART	0.000145417		GO:0016942	GO_INSULIN_LIKE_GROWTH_FACTOR_BINDING_PROTEIN_COMPLEX	8.6076e-05		GO:0097354	GO_PRENYLATION	0.000105771		GO:0070063	GO_RNA_POLYMERASE_BINDING	0.000110812
GO:0044433	GO_CYTOPLASMIC_VESICLE_PART	9.67231e-05		GO:0072584	GO_CAVEOLIN_MEDIATED_ENDOCYTOSIS	0.000145225		GO:0043548	GO_PHOSPHATIDYLINOSITOL_3_KINASE_BINDING	8.57351e-05		GO:0045171	GO_INTERCELLULAR_BRIDGE	0.000105619		GO:0000407	GO_PHAGOPHORE_ASSEMBLY_SITE	0.00011012
GO:0002251	GO_ORGAN_OR_TISSUE_SPECIFIC_IMMUNE_RESPONSE	9.58834e-05		GO:0051087	GO_CHAPERONE_BINDING	0.000145109		GO:0044456	GO_SYNAPSE_PART	8.53118e-05		GO:0051959	GO_DYNEIN_LIGHT_INTERMEDIATE_CHAIN_BINDING	0.000105493		GO:0010737	GO_PROTEIN_KINASE_A_SIGNALING	0.000110057
GO:0097197	GO_TETRASPANIN_ENRICHED_MICRODOMAIN	9.58321e-05		GO:0030131	GO_CLATHRIN_ADAPTOR_COMPLEX	0.000143027		GO:0005549	GO_ODORANT_BINDING	8.52513e-05		GO:0005070	GO_SH3_SH2_ADAPTOR_ACTIVITY	0.000105305		GO:0017127	GO_CHOLESTEROL_TRANSPORTER_ACTIVITY	0.000108476
GO:0016782	GO_TRANSFERASE_ACTIVITY_TRANSFERRING_SULFUR_CONTAINING_GROUPS	9.58086e-05		GO:0021533	GO_CELL_DIFFERENTIATION_IN_HINDBRAIN	0.000142407		GO:0097413	GO_LEWY_BODY	8.52513e-05		GO:0044450	GO_MICROTUBULE_ORGANIZING_CENTER_PART	0.00010516		GO:0099522	GO_REGION_OF_CYTOSOL	0.000108281
GO:0061578	GO_LYS63_SPECIFIC_DEUBIQUITINASE_ACTIVITY	9.39963e-05		GO:0008171	GO_O_METHYLTRANSFERASE_ACTIVITY	0.000141824		GO:0044798	GO_NUCLEAR_TRANSCRIPTION_FACTOR_COMPLEX	8.46885e-05		GO:0036166	GO_PHENOTYPIC_SWITCHING	0.000104907		GO:0045472	GO_RESPONSE_TO_ETHER	0.000108092
GO:0017014	GO_PROTEIN_NITROSYLATION	9.38041e-05		GO:0097105	GO_PRESYNAPTIC_MEMBRANE_ASSEMBLY	0.000141668		GO:0016328	GO_LATERAL_PLASMA_MEMBRANE	8.43061e-05		GO:0000287	GO_MAGNESIUM_ION_BINDING	0.000104652		GO:0000287	GO_MAGNESIUM_ION_BINDING	0.000105911
GO:0048569	GO_POST_EMBRYONIC_ANIMAL_ORGAN_DEVELOPMENT	9.23854e-05		GO:0042623	GO_ATPASE_ACTIVITY_COUPLED	0.000141608		GO:0044441	GO_CILIARY_PART	8.37276e-05		GO:0099132	GO_ATP_HYDROLYSIS_COUPLED_CATION_TRANSMEMBRANE_TRANSPORT	0.000104594		GO:0007229	GO_INTEGRIN_MEDIATED_SIGNALING_PATHWAY	0.000103863
GO:0072525	GO_PYRIDINE_CONTAINING_COMPOUND_BIOSYNTHETIC_PROCESS	9.15164e-05		GO:0008278	GO_COHESIN_COMPLEX	0.000141599		GO:0005521	GO_LAMIN_BINDING	8.30409e-05		GO:0044441	GO_CILIARY_PART	0.000103781		GO:0016942	GO_INSULIN_LIKE_GROWTH_FACTOR_BINDING_PROTEIN_COMPLEX	0.00010245
GO:0051540	GO_METAL_CLUSTER_BINDING	8.99667e-05		GO:0005537	GO_MANNOSE_BINDING	0.00014135		GO:0002931	GO_RESPONSE_TO_ISCHEMIA	8.21191e-05		GO:0001047	GO_CORE_PROMOTER_BINDING	0.00010349		GO:0017171	GO_SERINE_HYDROLASE_ACTIVITY	0.000101752
GO:0005849	GO_MRNA_CLEAVAGE_FACTOR_COMPLEX	8.95408e-05		GO:0009299	GO_MRNA_TRANSCRIPTION	0.000141192		GO:0045111	GO_INTERMEDIATE_FILAMENT_CYTOSKELETON	8.1982e-05		GO:0051828	GO_ENTRY_INTO_OTHER_ORGANISM_INVOLVED_IN_SYMBIOTIC_INTERACTION	0.000103459		GO:0001047	GO_CORE_PROMOTER_BINDING	0.000101713
GO:0033558	GO_PROTEIN_DEACETYLASE_ACTIVITY	8.94416e-05		GO:0030915	GO_SMC5_SMC6_COMPLEX	0.000141192		GO:0044448	GO_CELL_CORTEX_PART	8.0902e-05		GO:0046906	GO_TETRAPYRROLE_BINDING	0.000102593		GO:0016281	GO_EUKARYOTIC_TRANSLATION_INITIATION_FACTOR_4F_COMPLEX	0.000101643
GO:0044450	GO_MICROTUBULE_ORGANIZING_CENTER_PART	8.86432e-05		GO:0031386	GO_PROTEIN_TAG	0.000139796		GO:0005811	GO_LIPID_DROPLET	8.04748e-05		GO:0043073	GO_GERM_CELL_NUCLEUS	0.000102419		GO:0035459	GO_VESICLE_CARGO_LOADING	0.000101198
GO:0035145	GO_EXON_EXON_JUNCTION_COMPLEX	8.81204e-05		GO:0010039	GO_RESPONSE_TO_IRON_ION	0.000139137		GO:0006739	GO_NADP_METABOLIC_PROCESS	8.03416e-05		GO:0008179	GO_ADENYLATE_CYCLASE_BINDING	0.000102161		GO:0070937	GO_CRD_MEDIATED_MRNA_STABILITY_COMPLEX	0.00010011
GO:0044389	GO_UBIQUITIN_LIKE_PROTEIN_LIGASE_BINDING	8.80756e-05		GO:0035586	GO_PURINERGIC_RECEPTOR_ACTIVITY	0.00013861		GO:0038026	GO_REELIN_MEDIATED_SIGNALING_PATHWAY	8.01423e-05		GO:0043560	GO_INSULIN_RECEPTOR_SUBSTRATE_BINDING	0.000101828		GO:0005070	GO_SH3_SH2_ADAPTOR_ACTIVITY	9.97779e-05
GO:0002931	GO_RESPONSE_TO_ISCHEMIA	8.80535e-05		GO:0044144	GO_MODULATION_OF_GROWTH_OF_SYMBIONT_INVOLVED_IN_INTERACTION_WITH_HOST	0.000137687		GO:1990845	GO_ADAPTIVE_THERMOGENESIS	7.99318e-05		GO:0010644	GO_CELL_COMMUNICATION_BY_ELECTRICAL_COUPLING	0.000100991		GO:0070069	GO_CYTOCHROME_COMPLEX	9.95506e-05
GO:0051597	GO_RESPONSE_TO_METHYLMERCURY	8.76364e-05		GO:0060017	GO_PARATHYROID_GLAND_DEVELOPMENT	0.000137404		GO:0052564	GO_RESPONSE_TO_IMMUNE_RESPONSE_OF_OTHER_ORGANISM_INVOLVED_IN_SYMBIOTIC_INTERACTION	7.96546e-05		GO:0034185	GO_APOLIPOPROTEIN_BINDING	9.97124e-05		GO:0048306	GO_CALCIUM_DEPENDENT_PROTEIN_BINDING	9.89439e-05
GO:0044279	GO_OTHER_ORGANISM_MEMBRANE	8.70272e-05		GO:0018149	GO_PEPTIDE_CROSS_LINKING	0.00013709		GO:0019238	GO_CYCLOHYDROLASE_ACTIVITY	7.90073e-05		GO:0043696	GO_DEDIFFERENTIATION	9.9322e-05		GO:0044450	GO_MICROTUBULE_ORGANIZING_CENTER_PART	9.83868e-05
GO:0002020	GO_PROTEASE_BINDING	8.57186e-05		GO:0070213	GO_PROTEIN_AUTO_ADP_RIBOSYLATION	0.00013709		GO:0046912	GO_TRANSFERASE_ACTIVITY_TRANSFERRING_ACYL_GROUPS_ACYL_GROUPS_CONVERTED_INTO_ALKYL_ON_TRANSFER	7.81418e-05		GO:0034389	GO_LIPID_DROPLET_ORGANIZATION	9.9288e-05		GO:0042895	GO_ANTIBIOTIC_TRANSMEMBRANE_TRANSPORTER_ACTIVITY	9.67474e-05
GO:0070531	GO_BRCA1_A_COMPLEX	8.55356e-05		GO:0048471	GO_PERINUCLEAR_REGION_OF_CYTOPLASM	0.000137064		GO:0044463	GO_CELL_PROJECTION_PART	7.71993e-05		GO:0043548	GO_PHOSPHATIDYLINOSITOL_3_KINASE_BINDING	9.92842e-05		GO:0045111	GO_INTERMEDIATE_FILAMENT_CYTOSKELETON	9.65601e-05
GO:0035590	GO_PURINERGIC_NUCLEOTIDE_RECEPTOR_SIGNALING_PATHWAY	8.49508e-05		GO:0031265	GO_CD95_DEATH_INDUCING_SIGNALING_COMPLEX	0.000136932		GO:0034447	GO_VERY_LOW_DENSITY_LIPOPROTEIN_PARTICLE_CLEARANCE	7.71989e-05		GO:0015238	GO_DRUG_TRANSMEMBRANE_TRANSPORTER_ACTIVITY	9.92367e-05		GO:0097223	GO_SPERM_PART	9.58329e-05
GO:0061702	GO_INFLAMMASOME_COMPLEX	8.34207e-05		GO:0021979	GO_HYPOTHALAMUS_CELL_DIFFERENTIATION	0.000136888		GO:0033267	GO_AXON_PART	7.662e-05		GO:0010737	GO_PROTEIN_KINASE_A_SIGNALING	9.80503e-05		GO:0030870	GO_MRE11_COMPLEX	9.50006e-05
GO:0044463	GO_CELL_PROJECTION_PART	8.2193e-05		GO:0061578	GO_LYS63_SPECIFIC_DEUBIQUITINASE_ACTIVITY	0.000135647		GO:0015321	GO_SODIUM_DEPENDENT_PHOSPHATE_TRANSMEMBRANE_TRANSPORTER_ACTIVITY	7.5663e-05		GO:0044431	GO_GOLGI_APPARATUS_PART	9.75816e-05		GO:0072376	GO_PROTEIN_ACTIVATION_CASCADE	9.38955e-05
GO:0060968	GO_REGULATION_OF_GENE_SILENCING	8.19932e-05		GO:0043189	GO_H4_H2A_HISTONE_ACETYLTRANSFERASE_COMPLEX	0.000135306		GO:0097458	GO_NEURON_PART	7.55908e-05		GO:0002054	GO_NUCLEOBASE_BINDING	9.75329e-05		GO:0033643	GO_HOST_CELL_PART	9.35398e-05
GO:0032947	GO_PROTEIN_CONTAINING_COMPLEX_SCAFFOLD_ACTIVITY	8.08204e-05		GO:0043968	GO_HISTONE_H2A_ACETYLATION	0.000135306		GO:0061578	GO_LYS63_SPECIFIC_DEUBIQUITINASE_ACTIVITY	7.55896e-05		GO:0036442	GO_PROTON_EXPORTING_ATPASE_ACTIVITY	9.74391e-05		GO:0017147	GO_WNT_PROTEIN_BINDING	9.31693e-05
GO:0051101	GO_REGULATION_OF_DNA_BINDING	7.96579e-05		GO:0010656	GO_NEGATIVE_REGULATION_OF_MUSCLE_CELL_APOPTOTIC_PROCESS	0.000135181		GO:0044389	GO_UBIQUITIN_LIKE_PROTEIN_LIGASE_BINDING	7.52458e-05		GO:0044445	GO_CYTOSOLIC_PART	9.72904e-05		GO:0042891	GO_ANTIBIOTIC_TRANSPORT	9.30896e-05
GO:0032300	GO_MISMATCH_REPAIR_COMPLEX	7.90365e-05		GO:0036005	GO_RESPONSE_TO_MACROPHAGE_COLONY_STIMULATING_FACTOR	0.000135		GO:0090662	GO_ATP_HYDROLYSIS_COUPLED_TRANSMEMBRANE_TRANSPORT	7.47472e-05		GO:0032947	GO_PROTEIN_CONTAINING_COMPLEX_SCAFFOLD_ACTIVITY	9.71512e-05		GO:0044420	GO_EXTRACELLULAR_MATRIX_COMPONENT	9.29687e-05
GO:0044798	GO_NUCLEAR_TRANSCRIPTION_FACTOR_COMPLEX	7.61938e-05		GO:0044450	GO_MICROTUBULE_ORGANIZING_CENTER_PART	0.000133864		GO:0044429	GO_MITOCHONDRIAL_PART	7.43111e-05		GO:0031254	GO_CELL_TRAILING_EDGE	9.68808e-05		GO:0044848	GO_BIOLOGICAL_PHASE	9.27784e-05
GO:0060717	GO_CHORION_DEVELOPMENT	7.43625e-05		GO:0016857	GO_RACEMASE_AND_EPIMERASE_ACTIVITY_ACTING_ON_CARBOHYDRATES_AND_DERIVATIVES	0.000133546		GO:0034389	GO_LIPID_DROPLET_ORGANIZATION	7.42671e-05		GO:0035035	GO_HISTONE_ACETYLTRANSFERASE_BINDING	9.63306e-05		GO:0044445	GO_CYTOSOLIC_PART	9.25213e-05
GO:0097110	GO_SCAFFOLD_PROTEIN_BINDING	7.35216e-05		GO:0000788	GO_NUCLEAR_NUCLEOSOME	0.000132479		GO:0060537	GO_MUSCLE_TISSUE_DEVELOPMENT	7.37434e-05		GO:1905348	GO_ENDONUCLEASE_COMPLEX	9.61554e-05		GO:0002931	GO_RESPONSE_TO_ISCHEMIA	9.23719e-05
GO:0048306	GO_CALCIUM_DEPENDENT_PROTEIN_BINDING	7.33817e-05		GO:0098992	GO_NEURONAL_DENSE_CORE_VESICLE	0.000132375		GO:1990909	GO_WNT_SIGNALOSOME	7.32274e-05		GO:0005516	GO_CALMODULIN_BINDING	9.51209e-05		GO:0051117	GO_ATPASE_BINDING	9.22196e-05
GO:0044456	GO_SYNAPSE_PART	7.29684e-05		GO:0061635	GO_REGULATION_OF_PROTEIN_COMPLEX_STABILITY	0.000132278		GO:0008035	GO_HIGH_DENSITY_LIPOPROTEIN_PARTICLE_BINDING	7.2635e-05		GO:0070035	GO_PURINE_NTP_DEPENDENT_HELICASE_ACTIVITY	9.50059e-05		GO:0007190	GO_ACTIVATION_OF_ADENYLATE_CYCLASE_ACTIVITY	9.22151e-05
GO:0038007	GO_NETRIN_ACTIVATED_SIGNALING_PATHWAY	7.29045e-05		GO:0044806	GO_G_QUADRUPLEX_DNA_UNWINDING	0.000132109		GO:0040034	GO_REGULATION_OF_DEVELOPMENT_HETEROCHRONIC	7.25952e-05		GO:0001891	GO_PHAGOCYTIC_CUP	9.48399e-05		GO:0044798	GO_NUCLEAR_TRANSCRIPTION_FACTOR_COMPLEX	9.20281e-05
GO:0098743	GO_CELL_AGGREGATION	7.18768e-05		GO:0051380	GO_NOREPINEPHRINE_BINDING	0.000131622		GO:0044144	GO_MODULATION_OF_GROWTH_OF_SYMBIONT_INVOLVED_IN_INTERACTION_WITH_HOST	7.16296e-05		GO:0048306	GO_CALCIUM_DEPENDENT_PROTEIN_BINDING	9.48254e-05		GO:0034389	GO_LIPID_DROPLET_ORGANIZATION	9.19068e-05
GO:0033267	GO_AXON_PART	7.15613e-05		GO:0001965	GO_G_PROTEIN_ALPHA_SUBUNIT_BINDING	0.000131354		GO:0097428	GO_PROTEIN_MATURATION_BY_IRON_SULFUR_CLUSTER_TRANSFER	7.1368e-05		GO:0017147	GO_WNT_PROTEIN_BINDING	9.43736e-05		GO:0042301	GO_PHOSPHATE_ION_BINDING	9.12775e-05
GO:0044420	GO_EXTRACELLULAR_MATRIX_COMPONENT	7.12965e-05		GO:0038061	GO_NIK_NF_KAPPAB_SIGNALING	0.000131287		GO:0030015	GO_CCR4_NOT_CORE_COMPLEX	7.0638e-05		GO:0050998	GO_NITRIC_OXIDE_SYNTHASE_BINDING	9.42849e-05		GO:0061578	GO_LYS63_SPECIFIC_DEUBIQUITINASE_ACTIVITY	9.10002e-05
GO:0098748	GO_ENDOCYTIC_ADAPTOR_ACTIVITY	7.01067e-05		GO:0006474	GO_N_TERMINAL_PROTEIN_AMINO_ACID_ACETYLATION	0.000130663		GO:0051379	GO_EPINEPHRINE_BINDING	7.02137e-05		GO:0042623	GO_ATPASE_ACTIVITY_COUPLED	9.40447e-05		GO:0014854	GO_RESPONSE_TO_INACTIVITY	8.97507e-05
GO:0046184	GO_ALDEHYDE_BIOSYNTHETIC_PROCESS	6.94592e-05		GO:0030496	GO_MIDBODY	0.000130663		GO:0052192	GO_MOVEMENT_IN_ENVIRONMENT_OF_OTHER_ORGANISM_INVOLVED_IN_SYMBIOTIC_INTERACTION	7.00785e-05		GO:0001533	GO_CORNIFIED_ENVELOPE	9.35887e-05		GO:0034185	GO_APOLIPOPROTEIN_BINDING	8.9657e-05
GO:0030332	GO_CYCLIN_BINDING	6.75945e-05		GO:0004523	GO_RNA_DNA_HYBRID_RIBONUCLEASE_ACTIVITY	0.000130535		GO:0030742	GO_GTP_DEPENDENT_PROTEIN_BINDING	7.00466e-05		GO:0043621	GO_PROTEIN_SELF_ASSOCIATION	9.33725e-05		GO:0045294	GO_ALPHA_CATENIN_BINDING	8.96404e-05
GO:0031996	GO_THIOESTERASE_BINDING	6.73375e-05		GO:0050699	GO_WW_DOMAIN_BINDING	0.000130405		GO:0097433	GO_DENSE_BODY	6.99729e-05		GO:0005509	GO_CALCIUM_ION_BINDING	9.31473e-05		GO:0014823	GO_RESPONSE_TO_ACTIVITY	8.94318e-05
GO:0001772	GO_IMMUNOLOGICAL_SYNAPSE	6.68655e-05		GO:0007588	GO_EXCRETION	0.000130054		GO:0035650	GO_AP_1_ADAPTOR_COMPLEX_BINDING	6.96205e-05		GO:0016942	GO_INSULIN_LIKE_GROWTH_FACTOR_BINDING_PROTEIN_COMPLEX	9.30972e-05		GO:0051087	GO_CHAPERONE_BINDING	8.85294e-05
GO:0035326	GO_ENHANCER_BINDING	6.58871e-05		GO:0000125	GO_PCAF_COMPLEX	0.000129522		GO:0005913	GO_CELL_CELL_ADHERENS_JUNCTION	6.83213e-05		GO:0008180	GO_COP9_SIGNALOSOME	9.30502e-05		GO:0051880	GO_G_QUADRUPLEX_DNA_BINDING	8.83801e-05
GO:1990845	GO_ADAPTIVE_THERMOGENESIS	6.54642e-05		GO:0030881	GO_BETA_2_MICROGLOBULIN_BINDING	0.000129461		GO:0051082	GO_UNFOLDED_PROTEIN_BINDING	6.80461e-05		GO:0097223	GO_SPERM_PART	9.23974e-05		GO:0044441	GO_CILIARY_PART	8.7941e-05
GO:0043621	GO_PROTEIN_SELF_ASSOCIATION	6.53752e-05		GO:0048747	GO_MUSCLE_FIBER_DEVELOPMENT	0.000128468		GO:0044213	GO_INTRONIC_TRANSCRIPTION_REGULATORY_REGION_DNA_BINDING	6.76538e-05		GO:0042430	GO_INDOLE_CONTAINING_COMPOUND_METABOLIC_PROCESS	9.23027e-05		GO:0072562	GO_BLOOD_MICROPARTICLE	8.79287e-05
GO:0070035	GO_PURINE_NTP_DEPENDENT_HELICASE_ACTIVITY	6.33544e-05		GO:0070193	GO_SYNAPTONEMAL_COMPLEX_ORGANIZATION	0.000127914		GO:0051828	GO_ENTRY_INTO_OTHER_ORGANISM_INVOLVED_IN_SYMBIOTIC_INTERACTION	6.74021e-05		GO:0044437	GO_VACUOLAR_PART	9.22582e-05		GO:0090662	GO_ATP_HYDROLYSIS_COUPLED_TRANSMEMBRANE_TRANSPORT	8.78272e-05
GO:0070937	GO_CRD_MEDIATED_MRNA_STABILITY_COMPLEX	6.28681e-05		GO:0018026	GO_PEPTIDYL_LYSINE_MONOMETHYLATION	0.000127133		GO:0016836	GO_HYDRO_LYASE_ACTIVITY	6.73464e-05		GO:0097329	GO_RESPONSE_TO_ANTIMETABOLITE	9.08252e-05		GO:0031386	GO_PROTEIN_TAG	8.77836e-05
GO:0044325	GO_ION_CHANNEL_BINDING	6.28358e-05		GO:0097413	GO_LEWY_BODY	0.000126793		GO:0034237	GO_PROTEIN_KINASE_A_REGULATORY_SUBUNIT_BINDING	6.71785e-05		GO:0045111	GO_INTERMEDIATE_FILAMENT_CYTOSKELETON	9.04316e-05		GO:0097329	GO_RESPONSE_TO_ANTIMETABOLITE	8.77758e-05
GO:0045239	GO_TRICARBOXYLIC_ACID_CYCLE_ENZYME_COMPLEX	6.2448e-05		GO:0048770	GO_PIGMENT_GRANULE	0.000126294		GO:0007422	GO_PERIPHERAL_NERVOUS_SYSTEM_DEVELOPMENT	6.6954e-05		GO:0004003	GO_ATP_DEPENDENT_DNA_HELICASE_ACTIVITY	9.032e-05		GO:0005516	GO_CALMODULIN_BINDING	8.77123e-05
GO:0032039	GO_INTEGRATOR_COMPLEX	6.22065e-05		GO:0005516	GO_CALMODULIN_BINDING	0.000126183		GO:0033647	GO_HOST_INTRACELLULAR_ORGANELLE	6.68846e-05		GO:0044463	GO_CELL_PROJECTION_PART	8.99686e-05		GO:0015238	GO_DRUG_TRANSMEMBRANE_TRANSPORTER_ACTIVITY	8.72763e-05
GO:0042165	GO_NEUROTRANSMITTER_BINDING	6.05566e-05		GO:0009791	GO_POST_EMBRYONIC_DEVELOPMENT	0.000125374		GO:2000036	GO_REGULATION_OF_STEM_CELL_POPULATION_MAINTENANCE	6.66765e-05		GO:0097197	GO_TETRASPANIN_ENRICHED_MICRODOMAIN	8.95348e-05		GO:0001533	GO_CORNIFIED_ENVELOPE	8.70376e-05
GO:0031365	GO_N_TERMINAL_PROTEIN_AMINO_ACID_MODIFICATION	5.96878e-05		GO:0044441	GO_CILIARY_PART	0.000124862		GO:0014870	GO_RESPONSE_TO_MUSCLE_INACTIVITY	6.50067e-05		GO:0019755	GO_ONE_CARBON_COMPOUND_TRANSPORT	8.91707e-05		GO:0036166	GO_PHENOTYPIC_SWITCHING	8.68706e-05
GO:0051775	GO_RESPONSE_TO_REDOX_STATE	5.95465e-05		GO:0031593	GO_POLYUBIQUITIN_MODIFICATION_DEPENDENT_PROTEIN_BINDING	0.000124659		GO:0097197	GO_TETRASPANIN_ENRICHED_MICRODOMAIN	6.43372e-05		GO:0035326	GO_ENHANCER_BINDING	8.89257e-05		GO:0030014	GO_CCR4_NOT_COMPLEX	8.67416e-05
GO:0050840	GO_EXTRACELLULAR_MATRIX_BINDING	5.84761e-05		GO:0002448	GO_MAST_CELL_MEDIATED_IMMUNITY	0.000123732		GO:0035064	GO_METHYLATED_HISTONE_BINDING	6.31114e-05		GO:0031369	GO_TRANSLATION_INITIATION_FACTOR_BINDING	8.88694e-05		GO:0061635	GO_REGULATION_OF_PROTEIN_COMPLEX_STABILITY	8.58845e-05
GO:0044448	GO_CELL_CORTEX_PART	5.81211e-05		GO:0048016	GO_INOSITOL_PHOSPHATE_MEDIATED_SIGNALING	0.000123475		GO:0034285	GO_RESPONSE_TO_DISACCHARIDE	6.30497e-05		GO:0042219	GO_CELLULAR_MODIFIED_AMINO_ACID_CATABOLIC_PROCESS	8.88317e-05		GO:0016137	GO_GLYCOSIDE_METABOLIC_PROCESS	8.58062e-05
GO:0015929	GO_HEXOSAMINIDASE_ACTIVITY	5.79274e-05		GO:0005521	GO_LAMIN_BINDING	0.000123128		GO:0044452	GO_NUCLEOLAR_PART	6.25013e-05		GO:0014823	GO_RESPONSE_TO_ACTIVITY	8.79927e-05		GO:0035145	GO_EXON_EXON_JUNCTION_COMPLEX	8.55315e-05
GO:0035859	GO_SEH1_ASSOCIATED_COMPLEX	5.72799e-05		GO:0035948	GO_POSITIVE_REGULATION_OF_GLUCONEOGENESIS_BY_POSITIVE_REGULATION_OF_TRANSCRIPTION_FROM_RNA_POLYMERASE_II_PROMOTER	0.00012297		GO:0002349	GO_HISTAMINE_PRODUCTION_INVOLVED_IN_INFLAMMATORY_RESPONSE	6.20993e-05		GO:0072562	GO_BLOOD_MICROPARTICLE	8.7076e-05		GO:0017014	GO_PROTEIN_NITROSYLATION	8.54473e-05
GO:0007422	GO_PERIPHERAL_NERVOUS_SYSTEM_DEVELOPMENT	5.69543e-05		GO:0098576	GO_LUMENAL_SIDE_OF_MEMBRANE	0.000122792		GO:0044433	GO_CYTOPLASMIC_VESICLE_PART	6.19811e-05		GO:0044440	GO_ENDOSOMAL_PART	8.67593e-05		GO:0042623	GO_ATPASE_ACTIVITY_COUPLED	8.52682e-05
GO:0060290	GO_TRANSDIFFERENTIATION	5.6856e-05		GO:0071286	GO_CELLULAR_RESPONSE_TO_MAGNESIUM_ION	0.000122559		GO:0030881	GO_BETA_2_MICROGLOBULIN_BINDING	6.18115e-05		GO:0044798	GO_NUCLEAR_TRANSCRIPTION_FACTOR_COMPLEX	8.65516e-05		GO:0043176	GO_AMINE_BINDING	8.52576e-05
GO:2000378	GO_NEGATIVE_REGULATION_OF_REACTIVE_OXYGEN_SPECIES_METABOLIC_PROCESS	5.66866e-05		GO:0043687	GO_POST_TRANSLATIONAL_PROTEIN_MODIFICATION	0.0001222		GO:0002162	GO_DYSTROGLYCAN_BINDING	6.14005e-05		GO:0044232	GO_ORGANELLE_MEMBRANE_CONTACT_SITE	8.65089e-05		GO:0005509	GO_CALCIUM_ION_BINDING	8.51042e-05
GO:0048227	GO_PLASMA_MEMBRANE_TO_ENDOSOME_TRANSPORT	5.59309e-05		GO:0097458	GO_NEURON_PART	0.000121963		GO:1904645	GO_RESPONSE_TO_AMYLOID_BETA	6.07372e-05		GO:0045293	GO_MRNA_EDITING_COMPLEX	8.59928e-05		GO:0032947	GO_PROTEIN_CONTAINING_COMPLEX_SCAFFOLD_ACTIVITY	8.49987e-05
GO:1904645	GO_RESPONSE_TO_AMYLOID_BETA	5.37687e-05		GO:0070212	GO_PROTEIN_POLY_ADP_RIBOSYLATION	0.00012184		GO:0045472	GO_RESPONSE_TO_ETHER	6.06313e-05		GO:0044452	GO_NUCLEOLAR_PART	8.54386e-05		GO:0040034	GO_REGULATION_OF_DEVELOPMENT_HETEROCHRONIC	8.49721e-05
GO:0033015	GO_TETRAPYRROLE_CATABOLIC_PROCESS	5.31977e-05		GO:0051286	GO_CELL_TIP	0.000120171		GO:0032552	GO_DEOXYRIBONUCLEOTIDE_BINDING	6.05572e-05		GO:0004012	GO_PHOSPHOLIPID_TRANSLOCATING_ATPASE_ACTIVITY	8.5145e-05		GO:0051959	GO_DYNEIN_LIGHT_INTERMEDIATE_CHAIN_BINDING	8.47773e-05
GO:0002054	GO_NUCLEOBASE_BINDING	5.26504e-05		GO:0070898	GO_RNA_POLYMERASE_III_PREINITIATION_COMPLEX_ASSEMBLY	0.000119878		GO:0044455	GO_MITOCHONDRIAL_MEMBRANE_PART	5.89326e-05		GO:0060290	GO_TRANSDIFFERENTIATION	8.50409e-05		GO:0098636	GO_PROTEIN_COMPLEX_INVOLVED_IN_CELL_ADHESION	8.472e-05
GO:0044438	GO_MICROBODY_PART	5.21084e-05		GO:0005509	GO_CALCIUM_ION_BINDING	0.000118677		GO:0016592	GO_MEDIATOR_COMPLEX	5.87215e-05		GO:0044420	GO_EXTRACELLULAR_MATRIX_COMPONENT	8.49436e-05		GO:0008179	GO_ADENYLATE_CYCLASE_BINDING	8.47064e-05
GO:0042219	GO_CELLULAR_MODIFIED_AMINO_ACID_CATABOLIC_PROCESS	5.20555e-05		GO:0002162	GO_DYSTROGLYCAN_BINDING	0.000118548		GO:0097255	GO_R2TP_COMPLEX	5.86249e-05		GO:0044432	GO_ENDOPLASMIC_RETICULUM_PART	8.41534e-05		GO:0042219	GO_CELLULAR_MODIFIED_AMINO_ACID_CATABOLIC_PROCESS	8.37108e-05
GO:0070679	GO_INOSITOL_1_4_5_TRISPHOSPHATE_BINDING	5.1808e-05		GO:0007585	GO_RESPIRATORY_GASEOUS_EXCHANGE	0.000118375		GO:0044438	GO_MICROBODY_PART	5.78975e-05		GO:0071437	GO_INVADOPODIUM	8.39829e-05		GO:0044548	GO_S100_PROTEIN_BINDING	8.30776e-05
GO:0000980	GO_RNA_POLYMERASE_II_DISTAL_ENHANCER_SEQUENCE_SPECIFIC_DNA_BINDING	5.12272e-05		GO:0007632	GO_VISUAL_BEHAVIOR	0.00011777		GO:0045505	GO_DYNEIN_INTERMEDIATE_CHAIN_BINDING	5.74787e-05		GO:0044456	GO_SYNAPSE_PART	8.37768e-05		GO:0044431	GO_GOLGI_APPARATUS_PART	8.24175e-05
GO:0016281	GO_EUKARYOTIC_TRANSLATION_INITIATION_FACTOR_4F_COMPLEX	5.00963e-05		GO:0044463	GO_CELL_PROJECTION_PART	0.000117052		GO:0035326	GO_ENHANCER_BINDING	5.74764e-05		GO:0033643	GO_HOST_CELL_PART	8.3453e-05		GO:0044144	GO_MODULATION_OF_GROWTH_OF_SYMBIONT_INVOLVED_IN_INTERACTION_WITH_HOST	8.24034e-05
GO:0032356	GO_OXIDIZED_DNA_BINDING	4.99216e-05		GO:0051117	GO_ATPASE_BINDING	0.000116833		GO:0043176	GO_AMINE_BINDING	5.72228e-05		GO:0097458	GO_NEURON_PART	8.32071e-05		GO:0052192	GO_MOVEMENT_IN_ENVIRONMENT_OF_OTHER_ORGANISM_INVOLVED_IN_SYMBIOTIC_INTERACTION	8.17901e-05
GO:0003360	GO_BRAINSTEM_DEVELOPMENT	4.98399e-05		GO:0097223	GO_SPERM_PART	0.000116375		GO:0051380	GO_NOREPINEPHRINE_BINDING	5.68109e-05		GO:0044144	GO_MODULATION_OF_GROWTH_OF_SYMBIONT_INVOLVED_IN_INTERACTION_WITH_HOST	8.29899e-05		GO:0043548	GO_PHOSPHATIDYLINOSITOL_3_KINASE_BINDING	8.17594e-05
GO:0018149	GO_PEPTIDE_CROSS_LINKING	4.95781e-05		GO:0044440	GO_ENDOSOMAL_PART	0.000115006		GO:0005833	GO_HEMOGLOBIN_COMPLEX	5.6619e-05		GO:0044764	GO_MULTI_ORGANISM_CELLULAR_PROCESS	8.20033e-05		GO:0044437	GO_VACUOLAR_PART	8.16289e-05
GO:0042826	GO_HISTONE_DEACETYLASE_BINDING	4.9466e-05		GO:0071141	GO_SMAD_PROTEIN_COMPLEX	0.000114681		GO:0030618	GO_TRANSFORMING_GROWTH_FACTOR_BETA_RECEPTOR_PATHWAY_SPECIFIC_CYTOPLASMIC_MEDIATOR_ACTIVITY	5.61602e-05		GO:0044448	GO_CELL_CORTEX_PART	8.16989e-05		GO:0016530	GO_METALLOCHAPERONE_ACTIVITY	8.11722e-05
GO:0044548	GO_S100_PROTEIN_BINDING	4.90941e-05		GO:0032418	GO_LYSOSOME_LOCALIZATION	0.000114397		GO:0030169	GO_LOW_DENSITY_LIPOPROTEIN_PARTICLE_BINDING	5.52613e-05		GO:0007190	GO_ACTIVATION_OF_ADENYLATE_CYCLASE_ACTIVITY	8.14504e-05		GO:0002054	GO_NUCLEOBASE_BINDING	8.10394e-05
GO:0005811	GO_LIPID_DROPLET	4.85869e-05		GO:0045171	GO_INTERCELLULAR_BRIDGE	0.000114397		GO:0061676	GO_IMPORTIN_ALPHA_FAMILY_PROTEIN_BINDING	5.48919e-05		GO:0045472	GO_RESPONSE_TO_ETHER	8.13274e-05		GO:0090665	GO_GLYCOPROTEIN_COMPLEX	8.07882e-05
GO:0034518	GO_RNA_CAP_BINDING_COMPLEX	4.68417e-05		GO:0033267	GO_AXON_PART	0.000113903		GO:0044451	GO_NUCLEOPLASM_PART	5.48605e-05		GO:0044389	GO_UBIQUITIN_LIKE_PROTEIN_LIGASE_BINDING	8.09707e-05		GO:0044440	GO_ENDOSOMAL_PART	8.07438e-05
GO:0032020	GO_ISG15_PROTEIN_CONJUGATION	4.52823e-05		GO:0070417	GO_CELLULAR_RESPONSE_TO_COLD	0.000112215		GO:0019674	GO_NAD_METABOLIC_PROCESS	5.47767e-05		GO:0050879	GO_MULTICELLULAR_ORGANISMAL_MOVEMENT	8.0748e-05		GO:0090723	GO_GROWTH_CONE_PART	8.05084e-05
GO:0005521	GO_LAMIN_BINDING	4.35697e-05		GO:0031100	GO_ANIMAL_ORGAN_REGENERATION	0.000112111		GO:0039706	GO_CO_RECEPTOR_BINDING	5.39838e-05		GO:0002039	GO_P53_BINDING	8.0109e-05		GO:0098748	GO_ENDOCYTIC_ADAPTOR_ACTIVITY	8.00876e-05
GO:0007229	GO_INTEGRIN_MEDIATED_SIGNALING_PATHWAY	4.06784e-05		GO:0045111	GO_INTERMEDIATE_FILAMENT_CYTOSKELETON	0.000112002		GO:0035019	GO_SOMATIC_STEM_CELL_POPULATION_MAINTENANCE	5.37712e-05		GO:0044451	GO_NUCLEOPLASM_PART	7.97355e-05		GO:0032794	GO_GTPASE_ACTIVATING_PROTEIN_BINDING	8.00501e-05
GO:0044453	GO_NUCLEAR_MEMBRANE_PART	3.78448e-05		GO:0019992	GO_DIACYLGLYCEROL_BINDING	0.000111795		GO:0030574	GO_COLLAGEN_CATABOLIC_PROCESS	5.3302e-05		GO:0070182	GO_DNA_POLYMERASE_BINDING	7.95513e-05		GO:0018149	GO_PEPTIDE_CROSS_LINKING	7.96925e-05
GO:0016137	GO_GLYCOSIDE_METABOLIC_PROCESS	3.66851e-05		GO:0044437	GO_VACUOLAR_PART	0.000111533		GO:0035620	GO_CERAMIDE_TRANSPORTER_ACTIVITY	5.28329e-05		GO:0016328	GO_LATERAL_PLASMA_MEMBRANE	7.94828e-05		GO:0005811	GO_LIPID_DROPLET	7.93685e-05
GO:0007220	GO_NOTCH_RECEPTOR_PROCESSING	3.66722e-05		GO:0006369	GO_TERMINATION_OF_RNA_POLYMERASE_II_TRANSCRIPTION	0.000110519		GO:0046790	GO_VIRION_BINDING	5.24223e-05		GO:0033267	GO_AXON_PART	7.94449e-05		GO:0005521	GO_LAMIN_BINDING	7.90818e-05
GO:0031404	GO_CHLORIDE_ION_BINDING	3.66565e-05		GO:0051428	GO_PEPTIDE_HORMONE_RECEPTOR_BINDING	0.000110463		GO:0099004	GO_CALMODULIN_DEPENDENT_KINASE_SIGNALING_PATHWAY	5.06727e-05		GO:0030014	GO_CCR4_NOT_COMPLEX	7.94156e-05		GO:0044463	GO_CELL_PROJECTION_PART	7.89732e-05
GO:0035587	GO_PURINERGIC_RECEPTOR_SIGNALING_PATHWAY	3.62443e-05		GO:0014850	GO_RESPONSE_TO_MUSCLE_ACTIVITY	0.000109608		GO:0050997	GO_QUATERNARY_AMMONIUM_GROUP_BINDING	5.05809e-05		GO:0002162	GO_DYSTROGLYCAN_BINDING	7.93201e-05		GO:0044764	GO_MULTI_ORGANISM_CELLULAR_PROCESS	7.77496e-05
GO:0030742	GO_GTP_DEPENDENT_PROTEIN_BINDING	3.61259e-05		GO:0016942	GO_INSULIN_LIKE_GROWTH_FACTOR_BINDING_PROTEIN_COMPLEX	0.000109432		GO:0089720	GO_CASPASE_BINDING	4.99058e-05		GO:0044429	GO_MITOCHONDRIAL_PART	7.92132e-05		GO:0044432	GO_ENDOPLASMIC_RETICULUM_PART	7.77265e-05
GO:1990380	GO_LYS48_SPECIFIC_DEUBIQUITINASE_ACTIVITY	3.45425e-05		GO:0044389	GO_UBIQUITIN_LIKE_PROTEIN_LIGASE_BINDING	0.000109117		GO:0016831	GO_CARBOXY_LYASE_ACTIVITY	4.91201e-05		GO:0005811	GO_LIPID_DROPLET	7.89731e-05		GO:0035586	GO_PURINERGIC_RECEPTOR_ACTIVITY	7.68287e-05
GO:0051828	GO_ENTRY_INTO_OTHER_ORGANISM_INVOLVED_IN_SYMBIOTIC_INTERACTION	3.37825e-05		GO:0051409	GO_RESPONSE_TO_NITROSATIVE_STRESS	0.000108069		GO:0051709	GO_REGULATION_OF_KILLING_OF_CELLS_OF_OTHER_ORGANISM	4.88937e-05		GO:0043627	GO_RESPONSE_TO_ESTROGEN	7.87852e-05		GO:0043560	GO_INSULIN_RECEPTOR_SUBSTRATE_BINDING	7.64877e-05
GO:0032045	GO_GUANYL_NUCLEOTIDE_EXCHANGE_FACTOR_COMPLEX	3.29695e-05		GO:0016328	GO_LATERAL_PLASMA_MEMBRANE	0.000107611		GO:0002755	GO_MYD88_DEPENDENT_TOLL_LIKE_RECEPTOR_SIGNALING_PATHWAY	4.86454e-05		GO:0044455	GO_MITOCHONDRIAL_MEMBRANE_PART	7.87194e-05		GO:0031369	GO_TRANSLATION_INITIATION_FACTOR_BINDING	7.64299e-05
GO:0044848	GO_BIOLOGICAL_PHASE	3.25552e-05		GO:0005811	GO_LIPID_DROPLET	0.00010738		GO:0016769	GO_TRANSFERASE_ACTIVITY_TRANSFERRING_NITROGENOUS_GROUPS	4.80189e-05		GO:0030870	GO_MRE11_COMPLEX	7.7988e-05		GO:0016328	GO_LATERAL_PLASMA_MEMBRANE	7.61395e-05
GO:0030992	GO_INTRACILIARY_TRANSPORT_PARTICLE_B	3.22938e-05		GO:0044429	GO_MITOCHONDRIAL_PART	0.000106488		GO:0000177	GO_CYTOPLASMIC_EXOSOME_RNASE_COMPLEX_	4.74776e-05		GO:0044433	GO_CYTOPLASMIC_VESICLE_PART	7.7826e-05		GO:0050997	GO_QUATERNARY_AMMONIUM_GROUP_BINDING	7.6111e-05
GO:0043008	GO_ATP_DEPENDENT_PROTEIN_BINDING	3.15404e-05		GO:0016769	GO_TRANSFERASE_ACTIVITY_TRANSFERRING_NITROGENOUS_GROUPS	0.000106481		GO:1990381	GO_UBIQUITIN_SPECIFIC_PROTEASE_BINDING	4.66561e-05		GO:0014075	GO_RESPONSE_TO_AMINE	7.74755e-05		GO:0035326	GO_ENHANCER_BINDING	7.591e-05
GO:0002039	GO_P53_BINDING	3.11163e-05		GO:0030952	GO_ESTABLISHMENT_OR_MAINTENANCE_OF_CYTOSKELETON_POLARITY	0.000105702		GO:0034362	GO_LOW_DENSITY_LIPOPROTEIN_PARTICLE	4.66505e-05		GO:0038026	GO_REELIN_MEDIATED_SIGNALING_PATHWAY	7.6677e-05		GO:0045171	GO_INTERCELLULAR_BRIDGE	7.57495e-05
GO:0008022	GO_PROTEIN_C_TERMINUS_BINDING	3.09364e-05		GO:0005726	GO_PERICHROMATIN_FIBRILS	0.000105248		GO:0000995	GO_RNA_POLYMERASE_III_GENERAL_TRANSCRIPTION_INITIATION_FACTOR_ACTIVITY	4.66022e-05		GO:0071526	GO_SEMAPHORIN_PLEXIN_SIGNALING_PATHWAY	7.62727e-05		GO:0044456	GO_SYNAPSE_PART	7.57323e-05
GO:0090723	GO_GROWTH_CONE_PART	3.06312e-05		GO:0000307	GO_CYCLIN_DEPENDENT_PROTEIN_KINASE_HOLOENZYME_COMPLEX	0.000104341		GO:0010997	GO_ANAPHASE_PROMOTING_COMPLEX_BINDING	4.48781e-05		GO:0051880	GO_G_QUADRUPLEX_DNA_BINDING	7.60732e-05		GO:0030742	GO_GTP_DEPENDENT_PROTEIN_BINDING	7.48982e-05
GO:0008180	GO_COP9_SIGNALOSOME	3.04222e-05		GO:0038114	GO_INTERLEUKIN_21_MEDIATED_SIGNALING_PATHWAY	0.000104269						GO:0044215	GO_OTHER_ORGANISM	7.59584e-05		GO:0033267	GO_AXON_PART	7.4863e-05
GO:0070095	GO_FRUCTOSE_6_PHOSPHATE_BINDING	2.98309e-05		GO:0030574	GO_COLLAGEN_CATABOLIC_PROCESS	0.000104133						GO:0090723	GO_GROWTH_CONE_PART	7.55993e-05		GO:0098780	GO_RESPONSE_TO_MITOCHONDRIAL_DEPOLARISATION	7.45892e-05
GO:0038202	GO_TORC1_SIGNALING	2.85515e-05		GO:0052192	GO_MOVEMENT_IN_ENVIRONMENT_OF_OTHER_ORGANISM_INVOLVED_IN_SYMBIOTIC_INTERACTION	0.00010246						GO:0061635	GO_REGULATION_OF_PROTEIN_COMPLEX_STABILITY	7.53186e-05		GO:1904645	GO_RESPONSE_TO_AMYLOID_BETA	7.425e-05
GO:0050998	GO_NITRIC_OXIDE_SYNTHASE_BINDING	2.79641e-05		GO:0090677	GO_REVERSIBLE_DIFFERENTIATION	0.000102105						GO:0008022	GO_PROTEIN_C_TERMINUS_BINDING	7.52961e-05		GO:0051852	GO_DISRUPTION_BY_HOST_OF_SYMBIONT_CELLS	7.40253e-05
GO:0017151	GO_DEAD_H_BOX_RNA_HELICASE_BINDING	2.60227e-05		GO:0014033	GO_NEURAL_CREST_CELL_DIFFERENTIATION	0.000101793						GO:0051117	GO_ATPASE_BINDING	7.52518e-05		GO:0097458	GO_NEURON_PART	7.38342e-05
GO:0071526	GO_SEMAPHORIN_PLEXIN_SIGNALING_PATHWAY	2.50353e-05		GO:0016592	GO_MEDIATOR_COMPLEX	0.000101699						GO:0098636	GO_PROTEIN_COMPLEX_INVOLVED_IN_CELL_ADHESION	7.46833e-05		GO:0044389	GO_UBIQUITIN_LIKE_PROTEIN_LIGASE_BINDING	7.36891e-05
GO:0035586	GO_PURINERGIC_RECEPTOR_ACTIVITY	2.42404e-05		GO:0080025	GO_PHOSPHATIDYLINOSITOL_3_5_BISPHOSPHATE_BINDING	0.000101059						GO:0005913	GO_CELL_CELL_ADHERENS_JUNCTION	7.4015e-05		GO:0023058	GO_ADAPTATION_OF_SIGNALING_PATHWAY	7.28912e-05
GO:0030427	GO_SITE_OF_POLARIZED_GROWTH	2.32679e-05		GO:0032689	GO_NEGATIVE_REGULATION_OF_INTERFERON_GAMMA_PRODUCTION	0.000100155						GO:0071402	GO_CELLULAR_RESPONSE_TO_LIPOPROTEIN_PARTICLE_STIMULUS	7.36291e-05		GO:0044451	GO_NUCLEOPLASM_PART	7.24144e-05
GO:0044447	GO_AXONEME_PART	2.27328e-05		GO:0008157	GO_PROTEIN_PHOSPHATASE_1_BINDING	9.97579e-05						GO:0000178	GO_EXOSOME_RNASE_COMPLEX_	7.34608e-05		GO:0050879	GO_MULTICELLULAR_ORGANISMAL_MOVEMENT	7.23807e-05
GO:0015321	GO_SODIUM_DEPENDENT_PHOSPHATE_TRANSMEMBRANE_TRANSPORTER_ACTIVITY	2.26608e-05		GO:0043560	GO_INSULIN_RECEPTOR_SUBSTRATE_BINDING	9.86866e-05						GO:1904645	GO_RESPONSE_TO_AMYLOID_BETA	7.30203e-05		GO:0002162	GO_DYSTROGLYCAN_BINDING	7.18607e-05
GO:0000178	GO_EXOSOME_RNASE_COMPLEX_	2.06917e-05		GO:0061448	GO_CONNECTIVE_TISSUE_DEVELOPMENT	9.79806e-05						GO:0031386	GO_PROTEIN_TAG	7.27316e-05		GO:0035587	GO_PURINERGIC_RECEPTOR_SIGNALING_PATHWAY	7.17856e-05
GO:0043696	GO_DEDIFFERENTIATION	2.06235e-05		GO:1990380	GO_LYS48_SPECIFIC_DEUBIQUITINASE_ACTIVITY	9.69756e-05						GO:0030332	GO_CYCLIN_BINDING	7.26306e-05		GO:0070341	GO_FAT_CELL_PROLIFERATION	7.1519e-05
				GO:0050997	GO_QUATERNARY_AMMONIUM_GROUP_BINDING	9.65136e-05						GO:0000980	GO_RNA_POLYMERASE_II_DISTAL_ENHANCER_SEQUENCE_SPECIFIC_DNA_BINDING	7.09385e-05		GO:1990430	GO_EXTRACELLULAR_MATRIX_PROTEIN_BINDING	7.11492e-05
				GO:0031128	GO_DEVELOPMENTAL_INDUCTION	9.57623e-05						GO:0048532	GO_ANATOMICAL_STRUCTURE_ARRANGEMENT	7.07063e-05		GO:0004012	GO_PHOSPHOLIPID_TRANSLOCATING_ATPASE_ACTIVITY	7.08532e-05
				GO:0023058	GO_ADAPTATION_OF_SIGNALING_PATHWAY	9.56378e-05						GO:0005072	GO_TRANSFORMING_GROWTH_FACTOR_BETA_RECEPTOR_CYTOPLASMIC_MEDIATOR_ACTIVITY	7.0662e-05		GO:0023019	GO_SIGNAL_TRANSDUCTION_INVOLVED_IN_REGULATION_OF_GENE_EXPRESSION	7.05567e-05
				GO:0044455	GO_MITOCHONDRIAL_MEMBRANE_PART	9.56378e-05						GO:0071141	GO_SMAD_PROTEIN_COMPLEX	7.06535e-05		GO:1990909	GO_WNT_SIGNALOSOME	7.05532e-05
				GO:0043422	GO_PROTEIN_KINASE_B_BINDING	9.4958e-05						GO:0040034	GO_REGULATION_OF_DEVELOPMENT_HETEROCHRONIC	7.01309e-05		GO:0051828	GO_ENTRY_INTO_OTHER_ORGANISM_INVOLVED_IN_SYMBIOTIC_INTERACTION	6.98647e-05
				GO:0051880	GO_G_QUADRUPLEX_DNA_BINDING	9.45939e-05						GO:0006857	GO_OLIGOPEPTIDE_TRANSPORT	7.01036e-05		GO:0043621	GO_PROTEIN_SELF_ASSOCIATION	6.97027e-05
				GO:0070141	GO_RESPONSE_TO_UV_A	9.40244e-05						GO:0016272	GO_PREFOLDIN_COMPLEX	6.96564e-05		GO:0001965	GO_G_PROTEIN_ALPHA_SUBUNIT_BINDING	6.9263e-05
												GO:0045294	GO_ALPHA_CATENIN_BINDING	6.9183e-05		GO:0044429	GO_MITOCHONDRIAL_PART	6.8825e-05
												GO:0044548	GO_S100_PROTEIN_BINDING	6.91638e-05		GO:0005833	GO_HEMOGLOBIN_COMPLEX	6.79701e-05
												GO:0051286	GO_CELL_TIP	6.87443e-05		GO:0044438	GO_MICROBODY_PART	6.78346e-05
												GO:0038007	GO_NETRIN_ACTIVATED_SIGNALING_PATHWAY	6.81625e-05		GO:0004003	GO_ATP_DEPENDENT_DNA_HELICASE_ACTIVITY	6.77649e-05
												GO:0005521	GO_LAMIN_BINDING	6.70113e-05		GO:0070035	GO_PURINE_NTP_DEPENDENT_HELICASE_ACTIVITY	6.76012e-05
												GO:0044453	GO_NUCLEAR_MEMBRANE_PART	6.67412e-05		GO:0016272	GO_PREFOLDIN_COMPLEX	6.75971e-05
												GO:0051082	GO_UNFOLDED_PROTEIN_BINDING	6.65942e-05		GO:0071402	GO_CELLULAR_RESPONSE_TO_LIPOPROTEIN_PARTICLE_STIMULUS	6.7556e-05
												GO:0044279	GO_OTHER_ORGANISM_MEMBRANE	6.63959e-05		GO:0034518	GO_RNA_CAP_BINDING_COMPLEX	6.75497e-05
												GO:0044848	GO_BIOLOGICAL_PHASE	6.62898e-05		GO:0097242	GO_AMYLOID_BETA_CLEARANCE	6.70367e-05
												GO:0018149	GO_PEPTIDE_CROSS_LINKING	6.52995e-05		GO:0035473	GO_LIPASE_BINDING	6.69727e-05
												GO:0042826	GO_HISTONE_DEACETYLASE_BINDING	6.37868e-05		GO:0044433	GO_CYTOPLASMIC_VESICLE_PART	6.69274e-05
												GO:0020027	GO_HEMOGLOBIN_METABOLIC_PROCESS	6.36387e-05		GO:0039706	GO_CO_RECEPTOR_BINDING	6.6433e-05
												GO:0070405	GO_AMMONIUM_ION_BINDING	6.31443e-05		GO:0071141	GO_SMAD_PROTEIN_COMPLEX	6.64289e-05
												GO:0016769	GO_TRANSFERASE_ACTIVITY_TRANSFERRING_NITROGENOUS_GROUPS	6.24929e-05		GO:0060290	GO_TRANSDIFFERENTIATION	6.63868e-05
												GO:0005852	GO_EUKARYOTIC_TRANSLATION_INITIATION_FACTOR_3_COMPLEX	6.24528e-05		GO:0101031	GO_CHAPERONE_COMPLEX	6.63009e-05
												GO:0035590	GO_PURINERGIC_NUCLEOTIDE_RECEPTOR_SIGNALING_PATHWAY	6.24133e-05		GO:0090713	GO_IMMUNOLOGICAL_MEMORY_PROCESS	6.62523e-05
												GO:0002251	GO_ORGAN_OR_TISSUE_SPECIFIC_IMMUNE_RESPONSE	6.2261e-05		GO:0030276	GO_CLATHRIN_BINDING	6.5656e-05
												GO:0031143	GO_PSEUDOPODIUM	6.16546e-05		GO:0002039	GO_P53_BINDING	6.55591e-05
												GO:0045505	GO_DYNEIN_INTERMEDIATE_CHAIN_BINDING	6.15731e-05		GO:0010911	GO_REGULATION_OF_ISOMERASE_ACTIVITY	6.52843e-05
												GO:0051852	GO_DISRUPTION_BY_HOST_OF_SYMBIONT_CELLS	5.99122e-05		GO:0035948	GO_POSITIVE_REGULATION_OF_GLUCONEOGENESIS_BY_POSITIVE_REGULATION_OF_TRANSCRIPTION_FROM_RNA_POLYMERASE_II_PROMOTER	6.48395e-05
												GO:0019674	GO_NAD_METABOLIC_PROCESS	5.92351e-05		GO:1905348	GO_ENDONUCLEASE_COMPLEX	6.33836e-05
												GO:0023019	GO_SIGNAL_TRANSDUCTION_INVOLVED_IN_REGULATION_OF_GENE_EXPRESSION	5.8618e-05		GO:0044183	GO_PROTEIN_FOLDING_CHAPERONE	6.33435e-05
												GO:0005833	GO_HEMOGLOBIN_COMPLEX	5.81502e-05		GO:0000995	GO_RNA_POLYMERASE_III_GENERAL_TRANSCRIPTION_INITIATION_FACTOR_ACTIVITY	6.30337e-05
												GO:0070341	GO_FAT_CELL_PROLIFERATION	5.80654e-05		GO:0035329	GO_HIPPO_SIGNALING	6.30295e-05
												GO:0070528	GO_PROTEIN_KINASE_C_SIGNALING	5.77938e-05		GO:0038201	GO_TOR_COMPLEX	6.29e-05
												GO:1990909	GO_WNT_SIGNALOSOME	5.75181e-05		GO:0098743	GO_CELL_AGGREGATION	6.28511e-05
												GO:0050997	GO_QUATERNARY_AMMONIUM_GROUP_BINDING	5.6894e-05		GO:0044452	GO_NUCLEOLAR_PART	6.26562e-05
												GO:0030881	GO_BETA_2_MICROGLOBULIN_BINDING	5.64548e-05		GO:0070182	GO_DNA_POLYMERASE_BINDING	6.24484e-05
												GO:0045495	GO_POLE_PLASM	5.63774e-05		GO:0030881	GO_BETA_2_MICROGLOBULIN_BINDING	6.21645e-05
												GO:0044438	GO_MICROBODY_PART	5.50815e-05		GO:0048308	GO_ORGANELLE_INHERITANCE	6.1936e-05
												GO:0001965	GO_G_PROTEIN_ALPHA_SUBUNIT_BINDING	5.5014e-05		GO:0005913	GO_CELL_CELL_ADHERENS_JUNCTION	6.16218e-05
												GO:0023035	GO_CD40_SIGNALING_PATHWAY	5.46715e-05		GO:0097197	GO_TETRASPANIN_ENRICHED_MICRODOMAIN	6.15814e-05
												GO:0050840	GO_EXTRACELLULAR_MATRIX_BINDING	5.45463e-05		GO:0016769	GO_TRANSFERASE_ACTIVITY_TRANSFERRING_NITROGENOUS_GROUPS	6.13549e-05
												GO:0048308	GO_ORGANELLE_INHERITANCE	5.40782e-05		GO:0001848	GO_COMPLEMENT_BINDING	6.09335e-05
												GO:0072321	GO_CHAPERONE_MEDIATED_PROTEIN_TRANSPORT	5.31744e-05		GO:0038065	GO_COLLAGEN_ACTIVATED_SIGNALING_PATHWAY	6.06729e-05
												GO:0061827	GO_SPERM_HEAD	5.27693e-05		GO:0038007	GO_NETRIN_ACTIVATED_SIGNALING_PATHWAY	6.01569e-05
												GO:0038201	GO_TOR_COMPLEX	5.19489e-05		GO:0099004	GO_CALMODULIN_DEPENDENT_KINASE_SIGNALING_PATHWAY	6.00294e-05
												GO:0014854	GO_RESPONSE_TO_INACTIVITY	5.16559e-05		GO:0071696	GO_ECTODERMAL_PLACODE_DEVELOPMENT	5.99068e-05
												GO:0097164	GO_AMMONIUM_ION_METABOLIC_PROCESS	5.13966e-05		GO:0044455	GO_MITOCHONDRIAL_MEMBRANE_PART	5.89691e-05
												GO:0090662	GO_ATP_HYDROLYSIS_COUPLED_TRANSMEMBRANE_TRANSPORT	5.11586e-05		GO:0032552	GO_DEOXYRIBONUCLEOTIDE_BINDING	5.8728e-05
												GO:0051787	GO_MISFOLDED_PROTEIN_BINDING	5.0926e-05		GO:0044448	GO_CELL_CORTEX_PART	5.86894e-05
												GO:0044183	GO_PROTEIN_FOLDING_CHAPERONE	5.07413e-05		GO:0045504	GO_DYNEIN_HEAVY_CHAIN_BINDING	5.86345e-05
												GO:0042301	GO_PHOSPHATE_ION_BINDING	5.03159e-05		GO:0097164	GO_AMMONIUM_ION_METABOLIC_PROCESS	5.85442e-05
												GO:0043274	GO_PHOSPHOLIPASE_BINDING	5.01387e-05		GO:0031254	GO_CELL_TRAILING_EDGE	5.83521e-05
												GO:0042954	GO_LIPOPROTEIN_TRANSPORTER_ACTIVITY	4.98961e-05		GO:0070405	GO_AMMONIUM_ION_BINDING	5.81218e-05
												GO:0043176	GO_AMINE_BINDING	4.96344e-05		GO:0046790	GO_VIRION_BINDING	5.78374e-05
												GO:0016592	GO_MEDIATOR_COMPLEX	4.95546e-05		GO:0045495	GO_POLE_PLASM	5.74793e-05
												GO:0000995	GO_RNA_POLYMERASE_III_GENERAL_TRANSCRIPTION_INITIATION_FACTOR_ACTIVITY	4.92953e-05		GO:0051767	GO_NITRIC_OXIDE_SYNTHASE_BIOSYNTHETIC_PROCESS	5.70038e-05
												GO:0070531	GO_BRCA1_A_COMPLEX	4.86847e-05		GO:0035035	GO_HISTONE_ACETYLTRANSFERASE_BINDING	5.68909e-05
												GO:0047485	GO_PROTEIN_N_TERMINUS_BINDING	4.82386e-05		GO:0043696	GO_DEDIFFERENTIATION	5.6484e-05
												GO:0001887	GO_SELENIUM_COMPOUND_METABOLIC_PROCESS	4.78889e-05		GO:0051082	GO_UNFOLDED_PROTEIN_BINDING	5.63416e-05
												GO:0051705	GO_MULTI_ORGANISM_BEHAVIOR	4.77995e-05		GO:0061702	GO_INFLAMMASOME_COMPLEX	5.6218e-05
												GO:0005952	GO_CAMP_DEPENDENT_PROTEIN_KINASE_COMPLEX	4.75456e-05		GO:0042826	GO_HISTONE_DEACETYLASE_BINDING	5.52303e-05
												GO:0097136	GO_BCL_2_FAMILY_PROTEIN_COMPLEX	4.72352e-05		GO:0001887	GO_SELENIUM_COMPOUND_METABOLIC_PROCESS	5.45625e-05
												GO:0000346	GO_TRANSCRIPTION_EXPORT_COMPLEX	4.6032e-05		GO:1990380	GO_LYS48_SPECIFIC_DEUBIQUITINASE_ACTIVITY	5.45449e-05
												GO:0030742	GO_GTP_DEPENDENT_PROTEIN_BINDING	4.57308e-05		GO:0051286	GO_CELL_TIP	5.45233e-05
												GO:0008013	GO_BETA_CATENIN_BINDING	4.54122e-05		GO:0035947	GO_REGULATION_OF_GLUCONEOGENESIS_BY_REGULATION_OF_TRANSCRIPTION_FROM_RNA_POLYMERASE_II_PROMOTER	5.43415e-05
												GO:0051767	GO_NITRIC_OXIDE_SYNTHASE_BIOSYNTHETIC_PROCESS	4.45717e-05		GO:0020027	GO_HEMOGLOBIN_METABOLIC_PROCESS	5.3643e-05
												GO:0001848	GO_COMPLEMENT_BINDING	4.45396e-05		GO:0002251	GO_ORGAN_OR_TISSUE_SPECIFIC_IMMUNE_RESPONSE	5.35753e-05
												GO:0003906	GO_DNA_APURINIC_OR_APYRIMIDINIC_SITE_ENDONUCLEASE_ACTIVITY	4.45308e-05		GO:0044213	GO_INTRONIC_TRANSCRIPTION_REGULATORY_REGION_DNA_BINDING	5.34071e-05
												GO:0070695	GO_FHF_COMPLEX	4.43882e-05		GO:0042954	GO_LIPOPROTEIN_TRANSPORTER_ACTIVITY	5.32661e-05
												GO:0051775	GO_RESPONSE_TO_REDOX_STATE	4.43131e-05		GO:0047485	GO_PROTEIN_N_TERMINUS_BINDING	5.24216e-05
												GO:0032552	GO_DEOXYRIBONUCLEOTIDE_BINDING	4.42685e-05		GO:0015643	GO_TOXIC_SUBSTANCE_BINDING	5.15327e-05
												GO:1990226	GO_HISTONE_METHYLTRANSFERASE_BINDING	4.42162e-05		GO:0097110	GO_SCAFFOLD_PROTEIN_BINDING	5.14775e-05
												GO:0051703	GO_INTRASPECIES_INTERACTION_BETWEEN_ORGANISMS	4.41915e-05		GO:0044215	GO_OTHER_ORGANISM	5.0694e-05
												GO:0036342	GO_POST_ANAL_TAIL_MORPHOGENESIS	4.40828e-05		GO:0008013	GO_BETA_CATENIN_BINDING	5.05701e-05
												GO:0031996	GO_THIOESTERASE_BINDING	4.39873e-05		GO:0008022	GO_PROTEIN_C_TERMINUS_BINDING	4.94951e-05
												GO:0008565	GO_PROTEIN_TRANSPORTER_ACTIVITY	4.36811e-05		GO:0035902	GO_RESPONSE_TO_IMMOBILIZATION_STRESS	4.87746e-05
												GO:0044872	GO_LIPOPROTEIN_LOCALIZATION	4.35458e-05		GO:0001891	GO_PHAGOCYTIC_CUP	4.86862e-05
												GO:0098780	GO_RESPONSE_TO_MITOCHONDRIAL_DEPOLARISATION	4.35299e-05		GO:0070095	GO_FRUCTOSE_6_PHOSPHATE_BINDING	4.82174e-05
												GO:0038065	GO_COLLAGEN_ACTIVATED_SIGNALING_PATHWAY	4.28773e-05		GO:0051380	GO_NOREPINEPHRINE_BINDING	4.80485e-05
												GO:0042555	GO_MCM_COMPLEX	4.23817e-05		GO:0031996	GO_THIOESTERASE_BINDING	4.80061e-05
												GO:0060033	GO_ANATOMICAL_STRUCTURE_REGRESSION	4.22874e-05		GO:0035859	GO_SEH1_ASSOCIATED_COMPLEX	4.78285e-05
												GO:0019740	GO_NITROGEN_UTILIZATION	4.2116e-05		GO:0030332	GO_CYCLIN_BINDING	4.73452e-05
												GO:0043140	GO_ATP_DEPENDENT_3_5_DNA_HELICASE_ACTIVITY	4.16618e-05		GO:0031143	GO_PSEUDOPODIUM	4.71653e-05
												GO:0061676	GO_IMPORTIN_ALPHA_FAMILY_PROTEIN_BINDING	4.15029e-05		GO:0060033	GO_ANATOMICAL_STRUCTURE_REGRESSION	4.71526e-05
												GO:0002931	GO_RESPONSE_TO_ISCHEMIA	4.10903e-05		GO:0031681	GO_G_PROTEIN_BETA_SUBUNIT_BINDING	4.70637e-05
												GO:0044213	GO_INTRONIC_TRANSCRIPTION_REGULATORY_REGION_DNA_BINDING	4.0632e-05		GO:0001917	GO_PHOTORECEPTOR_INNER_SEGMENT	4.65634e-05
												GO:1990380	GO_LYS48_SPECIFIC_DEUBIQUITINASE_ACTIVITY	3.99811e-05		GO:0044279	GO_OTHER_ORGANISM_MEMBRANE	4.63255e-05
												GO:0030276	GO_CLATHRIN_BINDING	3.97951e-05		GO:0071526	GO_SEMAPHORIN_PLEXIN_SIGNALING_PATHWAY	4.631e-05
												GO:0005522	GO_PROFILIN_BINDING	3.95505e-05		GO:0043008	GO_ATP_DEPENDENT_PROTEIN_BINDING	4.61399e-05
												GO:0044447	GO_AXONEME_PART	3.91981e-05		GO:0000980	GO_RNA_POLYMERASE_II_DISTAL_ENHANCER_SEQUENCE_SPECIFIC_DNA_BINDING	4.59937e-05
												GO:0034518	GO_RNA_CAP_BINDING_COMPLEX	3.91245e-05		GO:0005850	GO_EUKARYOTIC_TRANSLATION_INITIATION_FACTOR_2_COMPLEX	4.58525e-05
												GO:0035385	GO_ROUNDABOUT_SIGNALING_PATHWAY	3.8846e-05		GO:0044547	GO_DNA_TOPOISOMERASE_BINDING	4.57832e-05
												GO:0101031	GO_CHAPERONE_COMPLEX	3.86839e-05		GO:0016592	GO_MEDIATOR_COMPLEX	4.53001e-05
												GO:0097110	GO_SCAFFOLD_PROTEIN_BINDING	3.84991e-05		GO:0019674	GO_NAD_METABOLIC_PROCESS	4.52506e-05
												GO:0023058	GO_ADAPTATION_OF_SIGNALING_PATHWAY	3.8217e-05		GO:0005952	GO_CAMP_DEPENDENT_PROTEIN_KINASE_COMPLEX	4.4416e-05
												GO:0000347	GO_THO_COMPLEX	3.82154e-05		GO:0051705	GO_MULTI_ORGANISM_BEHAVIOR	4.38064e-05
												GO:0098743	GO_CELL_AGGREGATION	3.81985e-05		GO:0048102	GO_AUTOPHAGIC_CELL_DEATH	4.37309e-05
												GO:0070269	GO_PYROPTOSIS	3.80552e-05		GO:0003906	GO_DNA_APURINIC_OR_APYRIMIDINIC_SITE_ENDONUCLEASE_ACTIVITY	4.33965e-05
												GO:0044325	GO_ION_CHANNEL_BINDING	3.79548e-05		GO:0035385	GO_ROUNDABOUT_SIGNALING_PATHWAY	4.33623e-05
												GO:0035586	GO_PURINERGIC_RECEPTOR_ACTIVITY	3.77557e-05		GO:0070528	GO_PROTEIN_KINASE_C_SIGNALING	4.32608e-05
												GO:0035587	GO_PURINERGIC_RECEPTOR_SIGNALING_PATHWAY	3.76223e-05		GO:0007220	GO_NOTCH_RECEPTOR_PROCESSING	4.29546e-05
												GO:0099004	GO_CALMODULIN_DEPENDENT_KINASE_SIGNALING_PATHWAY	3.72747e-05		GO:0097136	GO_BCL_2_FAMILY_PROTEIN_COMPLEX	4.29019e-05
												GO:0001917	GO_PHOTORECEPTOR_INNER_SEGMENT	3.70836e-05		GO:1990226	GO_HISTONE_METHYLTRANSFERASE_BINDING	4.28896e-05
												GO:0045056	GO_TRANSCYTOSIS	3.58558e-05		GO:0051379	GO_EPINEPHRINE_BINDING	4.24802e-05
												GO:0061702	GO_INFLAMMASOME_COMPLEX	3.54996e-05		GO:0090568	GO_NUCLEAR_TRANSCRIPTIONAL_REPRESSOR_COMPLEX	4.18813e-05
												GO:0045504	GO_DYNEIN_HEAVY_CHAIN_BINDING	3.42688e-05		GO:0097427	GO_MICROTUBULE_BUNDLE	4.16193e-05
												GO:0015643	GO_TOXIC_SUBSTANCE_BINDING	3.34004e-05		GO:0001846	GO_OPSONIN_BINDING	4.15652e-05
												GO:0090568	GO_NUCLEAR_TRANSCRIPTIONAL_REPRESSOR_COMPLEX	3.32393e-05		GO:0009295	GO_NUCLEOID	4.14832e-05
												GO:0035948	GO_POSITIVE_REGULATION_OF_GLUCONEOGENESIS_BY_POSITIVE_REGULATION_OF_TRANSCRIPTION_FROM_RNA_POLYMERASE_II_PROMOTER	3.30894e-05		GO:0032045	GO_GUANYL_NUCLEOTIDE_EXCHANGE_FACTOR_COMPLEX	4.051e-05
												GO:0051379	GO_EPINEPHRINE_BINDING	3.28521e-05		GO:0008301	GO_DNA_BINDING_BENDING	4.0488e-05
												GO:0051380	GO_NOREPINEPHRINE_BINDING	3.28521e-05		GO:0044453	GO_NUCLEAR_MEMBRANE_PART	4.03891e-05
												GO:0097427	GO_MICROTUBULE_BUNDLE	3.28291e-05		GO:0005522	GO_PROFILIN_BINDING	4.02396e-05
												GO:0000974	GO_PRP19_COMPLEX	3.25841e-05		GO:0015669	GO_GAS_TRANSPORT	3.98189e-05
												GO:0071696	GO_ECTODERMAL_PLACODE_DEVELOPMENT	3.19416e-05		GO:0044325	GO_ION_CHANNEL_BINDING	3.9691e-05
												GO:0031404	GO_CHLORIDE_ION_BINDING	3.1758e-05		GO:0036342	GO_POST_ANAL_TAIL_MORPHOGENESIS	3.96815e-05
												GO:0070095	GO_FRUCTOSE_6_PHOSPHATE_BINDING	3.16052e-05		GO:0015321	GO_SODIUM_DEPENDENT_PHOSPHATE_TRANSMEMBRANE_TRANSPORTER_ACTIVITY	3.95914e-05
												GO:0008430	GO_SELENIUM_BINDING	3.15256e-05		GO:0051703	GO_INTRASPECIES_INTERACTION_BETWEEN_ORGANISMS	3.94564e-05
												GO:0038027	GO_APOLIPOPROTEIN_A_I_MEDIATED_SIGNALING_PATHWAY	3.12201e-05		GO:0043274	GO_PHOSPHOLIPASE_BINDING	3.8042e-05
												GO:0090665	GO_GLYCOPROTEIN_COMPLEX	3.06865e-05		GO:0008430	GO_SELENIUM_BINDING	3.80408e-05
												GO:0097433	GO_DENSE_BODY	2.99033e-05		GO:0045505	GO_DYNEIN_INTERMEDIATE_CHAIN_BINDING	3.62551e-05
												GO:0045295	GO_GAMMA_CATENIN_BINDING	2.98342e-05		GO:0061676	GO_IMPORTIN_ALPHA_FAMILY_PROTEIN_BINDING	3.57303e-05
												GO:0035859	GO_SEH1_ASSOCIATED_COMPLEX	2.88312e-05		GO:0019740	GO_NITROGEN_UTILIZATION	3.55479e-05
												GO:0032045	GO_GUANYL_NUCLEOTIDE_EXCHANGE_FACTOR_COMPLEX	2.87813e-05		GO:0045569	GO_TRAIL_BINDING	3.54599e-05
												GO:0035947	GO_REGULATION_OF_GLUCONEOGENESIS_BY_REGULATION_OF_TRANSCRIPTION_FROM_RNA_POLYMERASE_II_PROMOTER	2.85815e-05		GO:0071684	GO_ORGANISM_EMERGENCE_FROM_PROTECTIVE_STRUCTURE	3.53379e-05
												GO:0032039	GO_INTEGRATOR_COMPLEX	2.81192e-05		GO:0031838	GO_HAPTOGLOBIN_HEMOGLOBIN_COMPLEX	3.51952e-05
												GO:0043240	GO_FANCONI_ANAEMIA_NUCLEAR_COMPLEX	2.79613e-05		GO:0052564	GO_RESPONSE_TO_IMMUNE_RESPONSE_OF_OTHER_ORGANISM_INVOLVED_IN_SYMBIOTIC_INTERACTION	3.51604e-05
												GO:0016251	GO_RNA_POLYMERASE_II_GENERAL_TRANSCRIPTION_INITIATION_FACTOR_ACTIVITY	2.74656e-05		GO:0043140	GO_ATP_DEPENDENT_3_5_DNA_HELICASE_ACTIVITY	3.49608e-05
												GO:0035145	GO_EXON_EXON_JUNCTION_COMPLEX	2.66202e-05		GO:0030091	GO_PROTEIN_REPAIR	3.47165e-05
												GO:0015669	GO_GAS_TRANSPORT	2.65079e-05		GO:0032020	GO_ISG15_PROTEIN_CONJUGATION	3.45467e-05
												GO:0001968	GO_FIBRONECTIN_BINDING	2.64276e-05		GO:0031404	GO_CHLORIDE_ION_BINDING	3.42446e-05
												GO:0031209	GO_SCAR_COMPLEX	2.62293e-05		GO:0097255	GO_R2TP_COMPLEX	3.42204e-05
												GO:0017127	GO_CHOLESTEROL_TRANSPORTER_ACTIVITY	2.61569e-05		GO:0051787	GO_MISFOLDED_PROTEIN_BINDING	3.41414e-05
												GO:0043008	GO_ATP_DEPENDENT_PROTEIN_BINDING	2.6025e-05		GO:0043240	GO_FANCONI_ANAEMIA_NUCLEAR_COMPLEX	3.36585e-05
												GO:0070064	GO_PROLINE_RICH_REGION_BINDING	2.57394e-05		GO:0005072	GO_TRANSFORMING_GROWTH_FACTOR_BETA_RECEPTOR_CYTOPLASMIC_MEDIATOR_ACTIVITY	3.35283e-05
												GO:0048102	GO_AUTOPHAGIC_CELL_DEATH	2.41606e-05		GO:0070269	GO_PYROPTOSIS	3.33073e-05
												GO:0071684	GO_ORGANISM_EMERGENCE_FROM_PROTECTIVE_STRUCTURE	2.37283e-05		GO:0031209	GO_SCAR_COMPLEX	3.31819e-05
												GO:0005577	GO_FIBRINOGEN_COMPLEX	2.35225e-05		GO:0005577	GO_FIBRINOGEN_COMPLEX	3.31582e-05
												GO:0008301	GO_DNA_BINDING_BENDING	2.34735e-05		GO:0044872	GO_LIPOPROTEIN_LOCALIZATION	3.29128e-05
												GO:0005677	GO_CHROMATIN_SILENCING_COMPLEX	2.33374e-05		GO:0018065	GO_PROTEIN_COFACTOR_LINKAGE	3.27524e-05
												GO:0031681	GO_G_PROTEIN_BETA_SUBUNIT_BINDING	2.24146e-05		GO:0002199	GO_ZONA_PELLUCIDA_RECEPTOR_COMPLEX	3.27469e-05
												GO:0035900	GO_RESPONSE_TO_ISOLATION_STRESS	2.12869e-05		GO:0045056	GO_TRANSCYTOSIS	3.22692e-05
												GO:1990430	GO_EXTRACELLULAR_MATRIX_PROTEIN_BINDING	2.12137e-05		GO:0001968	GO_FIBRONECTIN_BINDING	3.21522e-05
												GO:0005849	GO_MRNA_CLEAVAGE_FACTOR_COMPLEX	2.10689e-05		GO:0044447	GO_AXONEME_PART	3.06139e-05
												GO:0014731	GO_SPECTRIN_ASSOCIATED_CYTOSKELETON	2.07338e-05		GO:0000974	GO_PRP19_COMPLEX	3.01471e-05
												GO:0009295	GO_NUCLEOID	2.01764e-05		GO:0006734	GO_NADH_METABOLIC_PROCESS	2.94512e-05
												GO:0010911	GO_REGULATION_OF_ISOMERASE_ACTIVITY	2.00685e-05		GO:0035900	GO_RESPONSE_TO_ISOLATION_STRESS	2.92915e-05
												GO:0030091	GO_PROTEIN_REPAIR	1.96805e-05		GO:0016251	GO_RNA_POLYMERASE_II_GENERAL_TRANSCRIPTION_INITIATION_FACTOR_ACTIVITY	2.90609e-05
												GO:0035902	GO_RESPONSE_TO_IMMOBILIZATION_STRESS	1.93725e-05		GO:0071203	GO_WASH_COMPLEX	2.89934e-05
												GO:0044547	GO_DNA_TOPOISOMERASE_BINDING	1.85288e-05		GO:0003228	GO_ATRIAL_CARDIAC_MUSCLE_TISSUE_DEVELOPMENT	2.86682e-05
												GO:0110096	GO_CELLULAR_RESPONSE_TO_ALDEHYDE	1.82553e-05		GO:0008565	GO_PROTEIN_TRANSPORTER_ACTIVITY	2.85656e-05
												GO:0043142	GO_SINGLE_STRANDED_DNA_DEPENDENT_ATPASE_ACTIVITY	1.78154e-05		GO:0001772	GO_IMMUNOLOGICAL_SYNAPSE	2.69308e-05
												GO:0045341	GO_MHC_CLASS_I_BIOSYNTHETIC_PROCESS	1.77884e-05		GO:0003360	GO_BRAINSTEM_DEVELOPMENT	2.61341e-05
												GO:0019814	GO_IMMUNOGLOBULIN_COMPLEX	1.76403e-05		GO:0019814	GO_IMMUNOGLOBULIN_COMPLEX	2.55869e-05
												GO:0051597	GO_RESPONSE_TO_METHYLMERCURY	1.57678e-05		GO:0097677	GO_STAT_FAMILY_PROTEIN_BINDING	2.51885e-05
												GO:0039706	GO_CO_RECEPTOR_BINDING	1.42655e-05		GO:0000346	GO_TRANSCRIPTION_EXPORT_COMPLEX	2.47893e-05
												GO:0042537	GO_BENZENE_CONTAINING_COMPOUND_METABOLIC_PROCESS	1.40427e-05		GO:0008180	GO_COP9_SIGNALOSOME	2.47171e-05
												GO:0061578	GO_LYS63_SPECIFIC_DEUBIQUITINASE_ACTIVITY	1.3577e-05		GO:0045295	GO_GAMMA_CATENIN_BINDING	2.43806e-05
												GO:0007028	GO_CYTOPLASM_ORGANIZATION	1.34899e-05		GO:0110096	GO_CELLULAR_RESPONSE_TO_ALDEHYDE	2.43186e-05
												GO:0023041	GO_NEURONAL_SIGNAL_TRANSDUCTION	1.31863e-05		GO:0031720	GO_HAPTOGLOBIN_BINDING	2.32678e-05
												GO:0097602	GO_CULLIN_FAMILY_PROTEIN_BINDING	1.3035e-05		GO:0051597	GO_RESPONSE_TO_METHYLMERCURY	2.32013e-05
												GO:0051340	GO_REGULATION_OF_LIGASE_ACTIVITY	1.25369e-05		GO:0043142	GO_SINGLE_STRANDED_DNA_DEPENDENT_ATPASE_ACTIVITY	2.30363e-05
												GO:0070938	GO_CONTRACTILE_RING	1.23653e-05		GO:0030492	GO_HEMOGLOBIN_BINDING	2.30248e-05
												GO:0003360	GO_BRAINSTEM_DEVELOPMENT	1.2218e-05		GO:0005849	GO_MRNA_CLEAVAGE_FACTOR_COMPLEX	2.2978e-05
												GO:0018298	GO_PROTEIN_CHROMOPHORE_LINKAGE	1.19238e-05		GO:0070938	GO_CONTRACTILE_RING	2.18662e-05
												GO:0030618	GO_TRANSFORMING_GROWTH_FACTOR_BETA_RECEPTOR_PATHWAY_SPECIFIC_CYTOPLASMIC_MEDIATOR_ACTIVITY	1.16589e-05		GO:0032039	GO_INTEGRATOR_COMPLEX	2.15988e-05
												GO:0031838	GO_HAPTOGLOBIN_HEMOGLOBIN_COMPLEX	1.09615e-05		GO:0038027	GO_APOLIPOPROTEIN_A_I_MEDIATED_SIGNALING_PATHWAY	2.10419e-05
												GO:0046790	GO_VIRION_BINDING	1.02494e-05		GO:0051340	GO_REGULATION_OF_LIGASE_ACTIVITY	2.06867e-05
												GO:0006734	GO_NADH_METABOLIC_PROCESS	9.53036e-06		GO:0005677	GO_CHROMATIN_SILENCING_COMPLEX	1.99832e-05
												GO:0035726	GO_COMMON_MYELOID_PROGENITOR_CELL_PROLIFERATION	8.94636e-06		GO:0070064	GO_PROLINE_RICH_REGION_BINDING	1.87411e-05
												GO:0051666	GO_ACTIN_CORTICAL_PATCH_LOCALIZATION	8.62002e-06		GO:0018298	GO_PROTEIN_CHROMOPHORE_LINKAGE	1.85948e-05
												GO:0001772	GO_IMMUNOLOGICAL_SYNAPSE	8.13555e-06		GO:0000347	GO_THO_COMPLEX	1.72911e-05
												GO:0018065	GO_PROTEIN_COFACTOR_LINKAGE	7.44362e-06		GO:0043141	GO_ATP_DEPENDENT_5_3_DNA_HELICASE_ACTIVITY	1.72651e-05
												GO:0030492	GO_HEMOGLOBIN_BINDING	7.3195e-06		GO:0097602	GO_CULLIN_FAMILY_PROTEIN_BINDING	1.71374e-05
												GO:0030877	GO_BETA_CATENIN_DESTRUCTION_COMPLEX	6.34751e-06		GO:0030618	GO_TRANSFORMING_GROWTH_FACTOR_BETA_RECEPTOR_PATHWAY_SPECIFIC_CYTOPLASMIC_MEDIATOR_ACTIVITY	1.68654e-05
																GO:0030877	GO_BETA_CATENIN_DESTRUCTION_COMPLEX	1.6847e-05
																GO:0007028	GO_CYTOPLASM_ORGANIZATION	1.65668e-05
																GO:0035726	GO_COMMON_MYELOID_PROGENITOR_CELL_PROLIFERATION	1.5437e-05
																GO:0045293	GO_MRNA_EDITING_COMPLEX	1.53036e-05
																GO:0023041	GO_NEURONAL_SIGNAL_TRANSDUCTION	1.46795e-05
																GO:0042555	GO_MCM_COMPLEX	1.41452e-05
																GO:0051775	GO_RESPONSE_TO_REDOX_STATE	1.38674e-05
																GO:1990763	GO_ARRESTIN_FAMILY_PROTEIN_BINDING	1.36528e-05
																GO:0061827	GO_SPERM_HEAD	1.34698e-05
																GO:0009820	GO_ALKALOID_METABOLIC_PROCESS	1.20542e-05
																GO:0070695	GO_FHF_COMPLEX	1.10238e-05
																GO:0044388	GO_SMALL_PROTEIN_ACTIVATING_ENZYME_BINDING	1.08182e-05
																GO:0014731	GO_SPECTRIN_ASSOCIATED_CYTOSKELETON	1.06762e-05
