# Supplementary material for: Synergistic AHR Binding Pathway with EMT Effects on Serous Ovarian Tumors Recognized by Multidisciplinary Integrated Analysis
Source: Biomedicines. 2021 Jul 22;9(8):866. doi: 10.3390/biomedicines9080866 (PMC8389648; doi:10.3390/biomedicines9080866)
Supplement: Supplementary file 1 [file biomedicines-09-00866-s001.zip › Table S5 The whole dysfunctional GO pathways for serous ovarian tumors.xlsx]

## Sheet: 工作表1
Serous BOT				Seruous OvCa Stage I				Seruous OvCa Stage II				Seruous OvCa Stage III				Seruous OvCa Stage IV
GO id	Geneset	p-value		GO id	Geneset	p-value		GO id	Geneset	p-value		GO id	Geneset	p-value		GO id	Geneset	p-value
GO:0045829	GO_NEGATIVE_REGULATION_OF_ISOTYPE_SWITCHING	2.02031e-30		GO:0072349	GO_MODIFIED_AMINO_ACID_TRANSMEMBRANE_TRANSPORTER_ACTIVITY	1.28646e-14		GO:0010792	GO_DNA_DOUBLE_STRAND_BREAK_PROCESSING_INVOLVED_IN_REPAIR_VIA_SINGLE_STRAND_ANNEALING	3.19098e-17		GO:2001269	GO_POSITIVE_REGULATION_OF_CYSTEINE_TYPE_ENDOPEPTIDASE_ACTIVITY_INVOLVED_IN_APOPTOTIC_SIGNALING_PATHWAY	1.71107e-64		GO:0017162	GO_ARYL_HYDROCARBON_RECEPTOR_BINDING	1.14133e-35
GO:0008395	GO_STEROID_HYDROXYLASE_ACTIVITY	3.41886e-29		GO:0017162	GO_ARYL_HYDROCARBON_RECEPTOR_BINDING	2.16035e-14		GO:0017162	GO_ARYL_HYDROCARBON_RECEPTOR_BINDING	1.68265e-16		GO:0042908	GO_XENOBIOTIC_TRANSPORT	1.72061e-62		GO:0072349	GO_MODIFIED_AMINO_ACID_TRANSMEMBRANE_TRANSPORTER_ACTIVITY	1.14133e-35
GO:0016578	GO_HISTONE_DEUBIQUITINATION	3.63432e-29		GO:0097501	GO_STRESS_RESPONSE_TO_METAL_ION	9.08668e-14		GO:0045002	GO_DOUBLE_STRAND_BREAK_REPAIR_VIA_SINGLE_STRAND_ANNEALING	1.7927e-16		GO:2001267	GO_REGULATION_OF_CYSTEINE_TYPE_ENDOPEPTIDASE_ACTIVITY_INVOLVED_IN_APOPTOTIC_SIGNALING_PATHWAY	7.13795e-61		GO:0036507	GO_PROTEIN_DEMANNOSYLATION	1.21307e-35
GO:0090482	GO_VITAMIN_TRANSMEMBRANE_TRANSPORTER_ACTIVITY	4.76153e-29		GO:0016589	GO_NURF_COMPLEX	1.51154e-13		GO:0070162	GO_ADIPONECTIN_SECRETION	1.11087e-15		GO:0015701	GO_BICARBONATE_TRANSPORT	1.49601e-57		GO:0045618	GO_POSITIVE_REGULATION_OF_KERATINOCYTE_DIFFERENTIATION	1.73058e-34
GO:0033499	GO_GALACTOSE_CATABOLIC_PROCESS_VIA_UDP_GALACTOSE	6.20434e-29		GO:0055059	GO_ASYMMETRIC_NEUROBLAST_DIVISION	2.01051e-13		GO:0046643	GO_REGULATION_OF_GAMMA_DELTA_T_CELL_ACTIVATION	1.11087e-15		GO:0046007	GO_NEGATIVE_REGULATION_OF_ACTIVATED_T_CELL_PROLIFERATION	1.49601e-57		GO:0015106	GO_BICARBONATE_TRANSMEMBRANE_TRANSPORTER_ACTIVITY	5.80363e-34
GO:0005347	GO_ATP_TRANSMEMBRANE_TRANSPORTER_ACTIVITY	6.31907e-29		GO:0004865	GO_PROTEIN_SERINE_THREONINE_PHOSPHATASE_INHIBITOR_ACTIVITY	3.4576e-13		GO:0010957	GO_NEGATIVE_REGULATION_OF_VITAMIN_D_BIOSYNTHETIC_PROCESS	3.62362e-15		GO:0010957	GO_NEGATIVE_REGULATION_OF_VITAMIN_D_BIOSYNTHETIC_PROCESS	1.50642e-57		GO:0045002	GO_DOUBLE_STRAND_BREAK_REPAIR_VIA_SINGLE_STRAND_ANNEALING	7.0942e-34
GO:0015867	GO_ATP_TRANSPORT	6.31907e-29		GO:0008628	GO_HORMONE_MEDIATED_APOPTOTIC_SIGNALING_PATHWAY	6.83875e-13		GO:0036507	GO_PROTEIN_DEMANNOSYLATION	6.08036e-15		GO:0072608	GO_INTERLEUKIN_10_SECRETION	2.80249e-57		GO:0045793	GO_POSITIVE_REGULATION_OF_CELL_SIZE	7.0942e-34
GO:0006825	GO_COPPER_ION_TRANSPORT	6.31907e-29		GO:0036507	GO_PROTEIN_DEMANNOSYLATION	1.23775e-12		GO:0046137	GO_NEGATIVE_REGULATION_OF_VITAMIN_METABOLIC_PROCESS	9.37348e-15		GO:0090482	GO_VITAMIN_TRANSMEMBRANE_TRANSPORTER_ACTIVITY	4.15087e-57		GO:0004016	GO_ADENYLATE_CYCLASE_ACTIVITY	7.5154e-34
GO:0046007	GO_NEGATIVE_REGULATION_OF_ACTIVATED_T_CELL_PROLIFERATION	7.26455e-29		GO:0015106	GO_BICARBONATE_TRANSMEMBRANE_TRANSPORTER_ACTIVITY	1.40286e-12		GO:1990239	GO_STEROID_HORMONE_BINDING	9.85853e-15		GO:0072350	GO_TRICARBOXYLIC_ACID_METABOLIC_PROCESS	4.93452e-57		GO:0006171	GO_CAMP_BIOSYNTHETIC_PROCESS	7.5154e-34
GO:0044743	GO_PROTEIN_TRANSMEMBRANE_IMPORT_INTO_INTRACELLULAR_ORGANELLE	8.69013e-29		GO:0046643	GO_REGULATION_OF_GAMMA_DELTA_T_CELL_ACTIVATION	1.49887e-12		GO:0071360	GO_CELLULAR_RESPONSE_TO_EXOGENOUS_DSRNA	1.36228e-14		GO:0033617	GO_MITOCHONDRIAL_RESPIRATORY_CHAIN_COMPLEX_IV_ASSEMBLY	1.2086e-56		GO:0006517	GO_PROTEIN_DEGLYCOSYLATION	7.5154e-34
GO:0050859	GO_NEGATIVE_REGULATION_OF_B_CELL_RECEPTOR_SIGNALING_PATHWAY	8.78299e-29		GO:0005078	GO_MAP_KINASE_SCAFFOLD_ACTIVITY	1.5935e-12		GO:0044854	GO_PLASMA_MEMBRANE_RAFT_ASSEMBLY	1.36228e-14		GO:0016409	GO_PALMITOYLTRANSFERASE_ACTIVITY	1.2086e-56		GO:0010957	GO_NEGATIVE_REGULATION_OF_VITAMIN_D_BIOSYNTHETIC_PROCESS	2.0688e-33
GO:0099132	GO_ATP_HYDROLYSIS_COUPLED_CATION_TRANSMEMBRANE_TRANSPORT	1.13187e-28		GO:0045618	GO_POSITIVE_REGULATION_OF_KERATINOCYTE_DIFFERENTIATION	1.84406e-12		GO:0016589	GO_NURF_COMPLEX	1.60378e-14		GO:0005451	GO_MONOVALENT_CATION_PROTON_ANTIPORTER_ACTIVITY	2.52358e-56		GO:0015701	GO_BICARBONATE_TRANSPORT	2.5618e-33
GO:0000244	GO_SPLICEOSOMAL_TRI_SNRNP_COMPLEX_ASSEMBLY	1.13187e-28		GO:0045793	GO_POSITIVE_REGULATION_OF_CELL_SIZE	2.09829e-12		GO:0097501	GO_STRESS_RESPONSE_TO_METAL_ION	1.60378e-14		GO:0018345	GO_PROTEIN_PALMITOYLATION	6.91651e-56		GO:0036065	GO_FUCOSYLATION	2.91589e-33
GO:0045623	GO_NEGATIVE_REGULATION_OF_T_HELPER_CELL_DIFFERENTIATION	1.62291e-28		GO:0015116	GO_SULFATE_TRANSMEMBRANE_TRANSPORTER_ACTIVITY	2.75328e-12		GO:0072349	GO_MODIFIED_AMINO_ACID_TRANSMEMBRANE_TRANSPORTER_ACTIVITY	1.65218e-14		GO:0016417	GO_S_ACYLTRANSFERASE_ACTIVITY	1.67326e-55		GO:0072497	GO_MESENCHYMAL_STEM_CELL_DIFFERENTIATION	5.35753e-33
GO:0004089	GO_CARBONATE_DEHYDRATASE_ACTIVITY	2.52054e-28		GO:0008271	GO_SECONDARY_ACTIVE_SULFATE_TRANSMEMBRANE_TRANSPORTER_ACTIVITY	3.65232e-12		GO:0015106	GO_BICARBONATE_TRANSMEMBRANE_TRANSPORTER_ACTIVITY	1.85038e-14		GO:0046137	GO_NEGATIVE_REGULATION_OF_VITAMIN_METABOLIC_PROCESS	3.46937e-55		GO:0050859	GO_NEGATIVE_REGULATION_OF_B_CELL_RECEPTOR_SIGNALING_PATHWAY	6.83596e-33
GO:0033270	GO_PARANODE_REGION_OF_AXON	2.60934e-28		GO:0004016	GO_ADENYLATE_CYCLASE_ACTIVITY	3.7899e-12		GO:0050428	GO_3_PHOSPHOADENOSINE_5_PHOSPHOSULFATE_BIOSYNTHETIC_PROCESS	3.62752e-14		GO:0002370	GO_NATURAL_KILLER_CELL_CYTOKINE_PRODUCTION	4.73335e-55		GO:0019870	GO_POTASSIUM_CHANNEL_INHIBITOR_ACTIVITY	6.83596e-33
GO:0050686	GO_NEGATIVE_REGULATION_OF_MRNA_PROCESSING	3.40715e-28		GO:0006171	GO_CAMP_BIOSYNTHETIC_PROCESS	3.7899e-12		GO:0001765	GO_MEMBRANE_RAFT_ASSEMBLY	3.62752e-14		GO:0045618	GO_POSITIVE_REGULATION_OF_KERATINOCYTE_DIFFERENTIATION	7.67411e-55		GO:0036066	GO_PROTEIN_O_LINKED_FUCOSYLATION	1.92764e-32
GO:0044183	GO_PROTEIN_FOLDING_CHAPERONE	3.67562e-28		GO:0008272	GO_SULFATE_TRANSPORT	3.7899e-12		GO:0019531	GO_OXALATE_TRANSMEMBRANE_TRANSPORTER_ACTIVITY	3.62752e-14		GO:0016589	GO_NURF_COMPLEX	7.97008e-55		GO:0046137	GO_NEGATIVE_REGULATION_OF_VITAMIN_METABOLIC_PROCESS	2.09165e-32
GO:0061082	GO_MYELOID_LEUKOCYTE_CYTOKINE_PRODUCTION	3.90048e-28		GO:0022821	GO_POTASSIUM_ION_ANTIPORTER_ACTIVITY	4.32081e-12		GO:0045618	GO_POSITIVE_REGULATION_OF_KERATINOCYTE_DIFFERENTIATION	3.62752e-14		GO:0015924	GO_MANNOSYL_OLIGOSACCHARIDE_MANNOSIDASE_ACTIVITY	8.27501e-55		GO:0044322	GO_ENDOPLASMIC_RETICULUM_QUALITY_CONTROL_COMPARTMENT	3.40834e-32
GO:0000002	GO_MITOCHONDRIAL_GENOME_MAINTENANCE	4.34131e-28		GO:0015924	GO_MANNOSYL_OLIGOSACCHARIDE_MANNOSIDASE_ACTIVITY	4.73069e-12		GO:0008271	GO_SECONDARY_ACTIVE_SULFATE_TRANSMEMBRANE_TRANSPORTER_ACTIVITY	3.62752e-14		GO:0045616	GO_REGULATION_OF_KERATINOCYTE_DIFFERENTIATION	2.1244e-54		GO:0004865	GO_PROTEIN_SERINE_THREONINE_PHOSPHATASE_INHIBITOR_ACTIVITY	5.95736e-32
GO:0045591	GO_POSITIVE_REGULATION_OF_REGULATORY_T_CELL_DIFFERENTIATION	4.34131e-28		GO:0019373	GO_EPOXYGENASE_P450_PATHWAY	6.55977e-12		GO:0015116	GO_SULFATE_TRANSMEMBRANE_TRANSPORTER_ACTIVITY	3.62752e-14		GO:0070162	GO_ADIPONECTIN_SECRETION	2.64424e-54		GO:0007175	GO_NEGATIVE_REGULATION_OF_EPIDERMAL_GROWTH_FACTOR_ACTIVATED_RECEPTOR_ACTIVITY	1.10278e-31
GO:2001182	GO_REGULATION_OF_INTERLEUKIN_12_SECRETION	4.98987e-28		GO:0019532	GO_OXALATE_TRANSPORT	6.55977e-12		GO:0032184	GO_SUMO_POLYMER_BINDING	3.62752e-14		GO:0022821	GO_POTASSIUM_ION_ANTIPORTER_ACTIVITY	5.42254e-54		GO:0042359	GO_VITAMIN_D_METABOLIC_PROCESS	3.76821e-31
GO:0097503	GO_SIALYLATION	4.98987e-28		GO:0099509	GO_REGULATION_OF_PRESYNAPTIC_CYTOSOLIC_CALCIUM_ION_CONCENTRATION	7.71375e-12		GO:0045586	GO_REGULATION_OF_GAMMA_DELTA_T_CELL_DIFFERENTIATION	4.27804e-14		GO:0015377	GO_CATION_CHLORIDE_SYMPORTER_ACTIVITY	6.79647e-54		GO:0009975	GO_CYCLASE_ACTIVITY	3.91524e-31
GO:0008373	GO_SIALYLTRANSFERASE_ACTIVITY	4.98987e-28		GO:0019531	GO_OXALATE_TRANSMEMBRANE_TRANSPORTER_ACTIVITY	8.21116e-12		GO:0019532	GO_OXALATE_TRANSPORT	4.64596e-14		GO:0015379	GO_POTASSIUM_CHLORIDE_SYMPORTER_ACTIVITY	1.07876e-53		GO:0045616	GO_REGULATION_OF_KERATINOCYTE_DIFFERENTIATION	4.65968e-31
GO:0008385	GO_IKAPPAB_KINASE_COMPLEX	5.94596e-28		GO:0050428	GO_3_PHOSPHOADENOSINE_5_PHOSPHOSULFATE_BIOSYNTHETIC_PROCESS	1.00493e-11		GO:0071447	GO_CELLULAR_RESPONSE_TO_HYDROPEROXIDE	7.62964e-14		GO:0098719	GO_SODIUM_ION_IMPORT_ACROSS_PLASMA_MEMBRANE	1.98111e-53		GO:0016849	GO_PHOSPHORUS_OXYGEN_LYASE_ACTIVITY	6.92785e-31
GO:0072643	GO_INTERFERON_GAMMA_SECRETION	6.17499e-28		GO:0008391	GO_ARACHIDONIC_ACID_MONOOXYGENASE_ACTIVITY	1.13306e-11		GO:0042363	GO_FAT_SOLUBLE_VITAMIN_CATABOLIC_PROCESS	7.62964e-14		GO:0072643	GO_INTERFERON_GAMMA_SECRETION	2.32435e-53		GO:1990239	GO_STEROID_HORMONE_BINDING	7.28552e-31
GO:0031248	GO_PROTEIN_ACETYLTRANSFERASE_COMPLEX	7.55169e-28		GO:0097267	GO_OMEGA_HYDROXYLASE_P450_PATHWAY	1.16619e-11		GO:0072497	GO_MESENCHYMAL_STEM_CELL_DIFFERENTIATION	7.62964e-14		GO:0097503	GO_SIALYLATION	5.35134e-53		GO:0071305	GO_CELLULAR_RESPONSE_TO_VITAMIN_D	9.14027e-31
GO:0000188	GO_INACTIVATION_OF_MAPK_ACTIVITY	8.23811e-28		GO:0010792	GO_DNA_DOUBLE_STRAND_BREAK_PROCESSING_INVOLVED_IN_REPAIR_VIA_SINGLE_STRAND_ANNEALING	1.1836e-11		GO:0005337	GO_NUCLEOSIDE_TRANSMEMBRANE_TRANSPORTER_ACTIVITY	7.62964e-14		GO:0008373	GO_SIALYLTRANSFERASE_ACTIVITY	5.35134e-53		GO:0070162	GO_ADIPONECTIN_SECRETION	1.3569e-30
GO:0002634	GO_REGULATION_OF_GERMINAL_CENTER_FORMATION	8.42487e-28		GO:0031010	GO_ISWI_TYPE_COMPLEX	1.46766e-11		GO:0008272	GO_SULFATE_TRANSPORT	7.62964e-14		GO:0017162	GO_ARYL_HYDROCARBON_RECEPTOR_BINDING	2.01842e-52		GO:0006895	GO_GOLGI_TO_ENDOSOME_TRANSPORT	1.61116e-30
GO:2000515	GO_NEGATIVE_REGULATION_OF_CD4_POSITIVE_ALPHA_BETA_T_CELL_ACTIVATION	1.0702e-27		GO:0071360	GO_CELLULAR_RESPONSE_TO_EXOGENOUS_DSRNA	1.51664e-11		GO:0002175	GO_PROTEIN_LOCALIZATION_TO_PARANODE_REGION_OF_AXON	8.54207e-14		GO:0032689	GO_NEGATIVE_REGULATION_OF_INTERFERON_GAMMA_PRODUCTION	3.18828e-52		GO:0097225	GO_SPERM_MIDPIECE	1.9472e-30
GO:2000320	GO_NEGATIVE_REGULATION_OF_T_HELPER_17_CELL_DIFFERENTIATION	1.45518e-27		GO:0006685	GO_SPHINGOMYELIN_CATABOLIC_PROCESS	1.53307e-11		GO:0019373	GO_EPOXYGENASE_P450_PATHWAY	8.56877e-14		GO:0015296	GO_ANION_CATION_SYMPORTER_ACTIVITY	4.07655e-52		GO:2000535	GO_REGULATION_OF_ENTRY_OF_BACTERIUM_INTO_HOST_CELL	2.0999e-30
GO:0060907	GO_POSITIVE_REGULATION_OF_MACROPHAGE_CYTOKINE_PRODUCTION	1.45518e-27		GO:0071577	GO_ZINC_ION_TRANSMEMBRANE_TRANSPORT	1.53307e-11		GO:2001182	GO_REGULATION_OF_INTERLEUKIN_12_SECRETION	9.7131e-14		GO:0046643	GO_REGULATION_OF_GAMMA_DELTA_T_CELL_ACTIVATION	5.6775e-52		GO:0004198	GO_CALCIUM_DEPENDENT_CYSTEINE_TYPE_ENDOPEPTIDASE_ACTIVITY	4.1552e-30
GO:0032426	GO_STEREOCILIUM_TIP	1.45518e-27		GO:0005385	GO_ZINC_ION_TRANSMEMBRANE_TRANSPORTER_ACTIVITY	1.53307e-11		GO:0090177	GO_ESTABLISHMENT_OF_PLANAR_POLARITY_INVOLVED_IN_NEURAL_TUBE_CLOSURE	1.13634e-13		GO:0042788	GO_POLYSOMAL_RIBOSOME	7.29448e-52		GO:0019373	GO_EPOXYGENASE_P450_PATHWAY	4.35992e-30
GO:0046915	GO_TRANSITION_METAL_ION_TRANSMEMBRANE_TRANSPORTER_ACTIVITY	1.57115e-27		GO:0044854	GO_PLASMA_MEMBRANE_RAFT_ASSEMBLY	1.79589e-11		GO:0015858	GO_NUCLEOSIDE_TRANSPORT	1.57947e-13		GO:0045503	GO_DYNEIN_LIGHT_CHAIN_BINDING	5.35653e-51		GO:1905276	GO_REGULATION_OF_EPITHELIAL_TUBE_FORMATION	5.10105e-30
GO:0033549	GO_MAP_KINASE_PHOSPHATASE_ACTIVITY	1.62183e-27		GO:0099516	GO_ION_ANTIPORTER_ACTIVITY	2.02166e-11		GO:0031095	GO_PLATELET_DENSE_TUBULAR_NETWORK_MEMBRANE	1.57947e-13		GO:2000773	GO_NEGATIVE_REGULATION_OF_CELLULAR_SENESCENCE	5.35653e-51		GO:0071313	GO_CELLULAR_RESPONSE_TO_CAFFEINE	5.77872e-30
GO:0016854	GO_RACEMASE_AND_EPIMERASE_ACTIVITY	1.72827e-27		GO:0038044	GO_TRANSFORMING_GROWTH_FACTOR_BETA_SECRETION	2.02166e-11		GO:0019870	GO_POTASSIUM_CHANNEL_INHIBITOR_ACTIVITY	1.76782e-13		GO:0002707	GO_NEGATIVE_REGULATION_OF_LYMPHOCYTE_MEDIATED_IMMUNITY	1.21393e-50		GO:0045671	GO_NEGATIVE_REGULATION_OF_OSTEOCLAST_DIFFERENTIATION	7.55985e-30
GO:0043371	GO_NEGATIVE_REGULATION_OF_CD4_POSITIVE_ALPHA_BETA_T_CELL_DIFFERENTIATION	1.74071e-27		GO:0097264	GO_SELF_PROTEOLYSIS	2.19156e-11		GO:0034139	GO_REGULATION_OF_TOLL_LIKE_RECEPTOR_3_SIGNALING_PATHWAY	1.96157e-13		GO:0070234	GO_POSITIVE_REGULATION_OF_T_CELL_APOPTOTIC_PROCESS	1.21393e-50		GO:0099516	GO_ION_ANTIPORTER_ACTIVITY	7.70162e-30
GO:0030890	GO_POSITIVE_REGULATION_OF_B_CELL_PROLIFERATION	2.94937e-27		GO:0045852	GO_PH_ELEVATION	2.6532e-11		GO:0101020	GO_ESTROGEN_16_ALPHA_HYDROXYLASE_ACTIVITY	2.93788e-13		GO:0071447	GO_CELLULAR_RESPONSE_TO_HYDROPEROXIDE	1.48531e-50		GO:0019532	GO_OXALATE_TRANSPORT	9.63354e-30
GO:0050798	GO_ACTIVATED_T_CELL_PROLIFERATION	3.22061e-27		GO:0009698	GO_PHENYLPROPANOID_METABOLIC_PROCESS	2.73774e-11		GO:0002933	GO_LIPID_HYDROXYLATION	2.93788e-13		GO:0099587	GO_INORGANIC_ION_IMPORT_ACROSS_PLASMA_MEMBRANE	3.39868e-50		GO:2001222	GO_REGULATION_OF_NEURON_MIGRATION	1.74565e-29
GO:0015662	GO_ATPASE_ACTIVITY_COUPLED_TO_TRANSMEMBRANE_MOVEMENT_OF_IONS_PHOSPHORYLATIVE_MECHANISM	3.22061e-27		GO:2001182	GO_REGULATION_OF_INTERLEUKIN_12_SECRETION	3.27054e-11		GO:0060353	GO_REGULATION_OF_CELL_ADHESION_MOLECULE_PRODUCTION	2.9382e-13		GO:0071636	GO_POSITIVE_REGULATION_OF_TRANSFORMING_GROWTH_FACTOR_BETA_PRODUCTION	4.04071e-50		GO:0016712	GO_OXIDOREDUCTASE_ACTIVITY_ACTING_ON_PAIRED_DONORS_WITH_INCORPORATION_OR_REDUCTION_OF_MOLECULAR_OXYGEN_REDUCED_FLAVIN_OR_FLAVOPROTEIN_AS_ONE_DONOR_AND_INCORPORATION_OF_ONE_ATOM_OF_OXYGEN	2.07662e-29
GO:0048291	GO_ISOTYPE_SWITCHING_TO_IGG_ISOTYPES	4.96932e-27		GO:0015491	GO_CATION_CATION_ANTIPORTER_ACTIVITY	3.46873e-11		GO:0008391	GO_ARACHIDONIC_ACID_MONOOXYGENASE_ACTIVITY	4.13274e-13		GO:0033962	GO_CYTOPLASMIC_MRNA_PROCESSING_BODY_ASSEMBLY	2.05672e-49		GO:2000833	GO_POSITIVE_REGULATION_OF_STEROID_HORMONE_SECRETION	2.15452e-29
GO:0017162	GO_ARYL_HYDROCARBON_RECEPTOR_BINDING	6.25769e-27		GO:0071313	GO_CELLULAR_RESPONSE_TO_CAFFEINE	3.46873e-11		GO:1905276	GO_REGULATION_OF_EPITHELIAL_TUBE_FORMATION	6.3076e-13		GO:0043189	GO_H4_H2A_HISTONE_ACETYLTRANSFERASE_COMPLEX	2.1837e-49		GO:0007077	GO_MITOTIC_NUCLEAR_ENVELOPE_DISASSEMBLY	2.60315e-29
GO:0061081	GO_POSITIVE_REGULATION_OF_MYELOID_LEUKOCYTE_CYTOKINE_PRODUCTION_INVOLVED_IN_IMMUNE_RESPONSE	8.28843e-27		GO:2000833	GO_POSITIVE_REGULATION_OF_STEROID_HORMONE_SECRETION	3.46873e-11		GO:0031010	GO_ISWI_TYPE_COMPLEX	7.21475e-13		GO:0043968	GO_HISTONE_H2A_ACETYLATION	2.1837e-49		GO:0015924	GO_MANNOSYL_OLIGOSACCHARIDE_MANNOSIDASE_ACTIVITY	2.78201e-29
GO:0016226	GO_IRON_SULFUR_CLUSTER_ASSEMBLY	1.20642e-26		GO:0070162	GO_ADIPONECTIN_SECRETION	3.78249e-11		GO:0045671	GO_NEGATIVE_REGULATION_OF_OSTEOCLAST_DIFFERENTIATION	8.01922e-13		GO:2001222	GO_REGULATION_OF_NEURON_MIGRATION	2.1837e-49		GO:2001182	GO_REGULATION_OF_INTERLEUKIN_12_SECRETION	3.24468e-29
GO:0030007	GO_CELLULAR_POTASSIUM_ION_HOMEOSTASIS	1.31626e-26		GO:0031995	GO_INSULIN_LIKE_GROWTH_FACTOR_II_BINDING	3.78249e-11		GO:0031995	GO_INSULIN_LIKE_GROWTH_FACTOR_II_BINDING	1.10566e-12		GO:0070670	GO_RESPONSE_TO_INTERLEUKIN_4	2.1837e-49		GO:0015373	GO_ANION_SODIUM_SYMPORTER_ACTIVITY	3.42888e-29
GO:0015701	GO_BICARBONATE_TRANSPORT	1.3807e-26		GO:0005451	GO_MONOVALENT_CATION_PROTON_ANTIPORTER_ACTIVITY	3.78249e-11		GO:0008541	GO_PROTEASOME_REGULATORY_PARTICLE_LID_SUBCOMPLEX	1.19116e-12		GO:0018230	GO_PEPTIDYL_L_CYSTEINE_S_PALMITOYLATION	2.66006e-49		GO:0090177	GO_ESTABLISHMENT_OF_PLANAR_POLARITY_INVOLVED_IN_NEURAL_TUBE_CLOSURE	4.21119e-29
GO:0071850	GO_MITOTIC_CELL_CYCLE_ARREST	1.50839e-26		GO:0008541	GO_PROTEASOME_REGULATORY_PARTICLE_LID_SUBCOMPLEX	3.99133e-11		GO:0052173	GO_RESPONSE_TO_DEFENSES_OF_OTHER_ORGANISM_INVOLVED_IN_SYMBIOTIC_INTERACTION	1.19116e-12		GO:0005416	GO_AMINO_ACID_CATION_SYMPORTER_ACTIVITY	3.00745e-49		GO:0016725	GO_OXIDOREDUCTASE_ACTIVITY_ACTING_ON_CH_OR_CH2_GROUPS	4.38416e-29
GO:0071014	GO_POST_MRNA_RELEASE_SPLICEOSOMAL_COMPLEX	1.99514e-26		GO:0031095	GO_PLATELET_DENSE_TUBULAR_NETWORK_MEMBRANE	4.46282e-11		GO:0038085	GO_VASCULAR_ENDOTHELIAL_GROWTH_FACTOR_BINDING	1.26171e-12		GO:0006825	GO_COPPER_ION_TRANSPORT	3.12285e-49		GO:0002335	GO_MATURE_B_CELL_DIFFERENTIATION	4.42576e-29
GO:0008242	GO_OMEGA_PEPTIDASE_ACTIVITY	2.20974e-26		GO:0016712	GO_OXIDOREDUCTASE_ACTIVITY_ACTING_ON_PAIRED_DONORS_WITH_INCORPORATION_OR_REDUCTION_OF_MOLECULAR_OXYGEN_REDUCED_FLAVIN_OR_FLAVOPROTEIN_AS_ONE_DONOR_AND_INCORPORATION_OF_ONE_ATOM_OF_OXYGEN	6.02257e-11		GO:0005310	GO_DICARBOXYLIC_ACID_TRANSMEMBRANE_TRANSPORTER_ACTIVITY	1.30061e-12		GO:0002857	GO_POSITIVE_REGULATION_OF_NATURAL_KILLER_CELL_MEDIATED_IMMUNE_RESPONSE_TO_TUMOR_CELL	5.09644e-49		GO:0009111	GO_VITAMIN_CATABOLIC_PROCESS	4.47957e-29
GO:0043966	GO_HISTONE_H3_ACETYLATION	2.46306e-26		GO:0050859	GO_NEGATIVE_REGULATION_OF_B_CELL_RECEPTOR_SIGNALING_PATHWAY	8.23476e-11		GO:2000270	GO_NEGATIVE_REGULATION_OF_FIBROBLAST_APOPTOTIC_PROCESS	1.30061e-12		GO:0000185	GO_ACTIVATION_OF_MAPKKK_ACTIVITY	5.98557e-49		GO:0019843	GO_RRNA_BINDING	4.78863e-29
GO:0071636	GO_POSITIVE_REGULATION_OF_TRANSFORMING_GROWTH_FACTOR_BETA_PRODUCTION	2.60827e-26		GO:0002175	GO_PROTEIN_LOCALIZATION_TO_PARANODE_REGION_OF_AXON	8.24962e-11		GO:2000833	GO_POSITIVE_REGULATION_OF_STEROID_HORMONE_SECRETION	1.33278e-12		GO:0002423	GO_NATURAL_KILLER_CELL_MEDIATED_IMMUNE_RESPONSE_TO_TUMOR_CELL	6.10596e-49		GO:0050906	GO_DETECTION_OF_STIMULUS_INVOLVED_IN_SENSORY_PERCEPTION	5.06473e-29
GO:0099516	GO_ION_ANTIPORTER_ACTIVITY	3.4363e-26		GO:0030314	GO_JUNCTIONAL_MEMBRANE_COMPLEX	8.75857e-11		GO:0071305	GO_CELLULAR_RESPONSE_TO_VITAMIN_D	1.45145e-12		GO:0031095	GO_PLATELET_DENSE_TUBULAR_NETWORK_MEMBRANE	6.48272e-49		GO:0014029	GO_NEURAL_CREST_FORMATION	6.46825e-29
GO:0035090	GO_MAINTENANCE_OF_APICAL_BASAL_CELL_POLARITY	3.48222e-26		GO:0018095	GO_PROTEIN_POLYGLUTAMYLATION	9.58978e-11		GO:0031528	GO_MICROVILLUS_MEMBRANE	1.45145e-12		GO:0004970	GO_IONOTROPIC_GLUTAMATE_RECEPTOR_ACTIVITY	6.65655e-49		GO:0070857	GO_REGULATION_OF_BILE_ACID_BIOSYNTHETIC_PROCESS	6.46825e-29
GO:0019388	GO_GALACTOSE_CATABOLIC_PROCESS	3.53638e-26		GO:0010957	GO_NEGATIVE_REGULATION_OF_VITAMIN_D_BIOSYNTHETIC_PROCESS	1.04472e-10		GO:1905651	GO_REGULATION_OF_ARTERY_MORPHOGENESIS	1.45145e-12		GO:0035860	GO_GLIAL_CELL_DERIVED_NEUROTROPHIC_FACTOR_RECEPTOR_SIGNALING_PATHWAY	9.44997e-49		GO:0032769	GO_NEGATIVE_REGULATION_OF_MONOOXYGENASE_ACTIVITY	6.49136e-29
GO:0044298	GO_CELL_BODY_MEMBRANE	3.90427e-26		GO:0015297	GO_ANTIPORTER_ACTIVITY	1.10211e-10		GO:2000739	GO_REGULATION_OF_MESENCHYMAL_STEM_CELL_DIFFERENTIATION	1.52473e-12		GO:0045793	GO_POSITIVE_REGULATION_OF_CELL_SIZE	9.92428e-49		GO:0002313	GO_MATURE_B_CELL_DIFFERENTIATION_INVOLVED_IN_IMMUNE_RESPONSE	6.52302e-29
GO:0005388	GO_CALCIUM_TRANSPORTING_ATPASE_ACTIVITY	4.39221e-26		GO:0006517	GO_PROTEIN_DEGLYCOSYLATION	1.10211e-10		GO:0050859	GO_NEGATIVE_REGULATION_OF_B_CELL_RECEPTOR_SIGNALING_PATHWAY	1.64088e-12		GO:0071604	GO_TRANSFORMING_GROWTH_FACTOR_BETA_PRODUCTION	1.07709e-48		GO:0017151	GO_DEAD_H_BOX_RNA_HELICASE_BINDING	7.42427e-29
GO:0045793	GO_POSITIVE_REGULATION_OF_CELL_SIZE	5.3889e-26		GO:0046069	GO_CGMP_CATABOLIC_PROCESS	1.15044e-10		GO:0009111	GO_VITAMIN_CATABOLIC_PROCESS	1.68865e-12		GO:0017151	GO_DEAD_H_BOX_RNA_HELICASE_BINDING	1.09991e-48		GO:0019531	GO_OXALATE_TRANSMEMBRANE_TRANSPORTER_ACTIVITY	7.67452e-29
GO:2000316	GO_REGULATION_OF_T_HELPER_17_TYPE_IMMUNE_RESPONSE	5.3889e-26		GO:0015038	GO_GLUTATHIONE_DISULFIDE_OXIDOREDUCTASE_ACTIVITY	1.44063e-10		GO:0006517	GO_PROTEIN_DEGLYCOSYLATION	1.76423e-12		GO:0042158	GO_LIPOPROTEIN_BIOSYNTHETIC_PROCESS	1.13841e-48		GO:2001238	GO_POSITIVE_REGULATION_OF_EXTRINSIC_APOPTOTIC_SIGNALING_PATHWAY	7.67452e-29
GO:0015379	GO_POTASSIUM_CHLORIDE_SYMPORTER_ACTIVITY	5.44859e-26		GO:0045542	GO_POSITIVE_REGULATION_OF_CHOLESTEROL_BIOSYNTHETIC_PROCESS	1.63105e-10		GO:0007077	GO_MITOTIC_NUCLEAR_ENVELOPE_DISASSEMBLY	1.90267e-12		GO:0015106	GO_BICARBONATE_TRANSMEMBRANE_TRANSPORTER_ACTIVITY	1.20488e-48		GO:0061370	GO_TESTOSTERONE_BIOSYNTHETIC_PROCESS	9.9437e-29
GO:0046636	GO_NEGATIVE_REGULATION_OF_ALPHA_BETA_T_CELL_ACTIVATION	6.2415e-26		GO:0046137	GO_NEGATIVE_REGULATION_OF_VITAMIN_METABOLIC_PROCESS	1.68749e-10		GO:0097267	GO_OMEGA_HYDROXYLASE_P450_PATHWAY	1.93382e-12		GO:0098556	GO_CYTOPLASMIC_SIDE_OF_ROUGH_ENDOPLASMIC_RETICULUM_MEMBRANE	1.73201e-48		GO:2000270	GO_NEGATIVE_REGULATION_OF_FIBROBLAST_APOPTOTIC_PROCESS	1.11141e-28
GO:0015556	GO_C4_DICARBOXYLATE_TRANSMEMBRANE_TRANSPORTER_ACTIVITY	6.50803e-26		GO:0036158	GO_OUTER_DYNEIN_ARM_ASSEMBLY	1.68749e-10		GO:0042273	GO_RIBOSOMAL_LARGE_SUBUNIT_BIOGENESIS	1.93382e-12		GO:0017004	GO_CYTOCHROME_COMPLEX_ASSEMBLY	1.78249e-48		GO:0010792	GO_DNA_DOUBLE_STRAND_BREAK_PROCESSING_INVOLVED_IN_REPAIR_VIA_SINGLE_STRAND_ANNEALING	1.36842e-28
GO:0071284	GO_CELLULAR_RESPONSE_TO_LEAD_ION	6.50803e-26		GO:0045586	GO_REGULATION_OF_GAMMA_DELTA_T_CELL_DIFFERENTIATION	1.68749e-10		GO:0099547	GO_REGULATION_OF_TRANSLATION_AT_SYNAPSE_MODULATING_SYNAPTIC_TRANSMISSION	2.02582e-12		GO:0005534	GO_GALACTOSE_BINDING	1.85458e-48		GO:0015301	GO_ANION_ANION_ANTIPORTER_ACTIVITY	1.44732e-28
GO:0097413	GO_LEWY_BODY	7.17081e-26		GO:0006102	GO_ISOCITRATE_METABOLIC_PROCESS	1.8398e-10		GO:0033184	GO_POSITIVE_REGULATION_OF_HISTONE_UBIQUITINATION	2.22998e-12		GO:0050687	GO_NEGATIVE_REGULATION_OF_DEFENSE_RESPONSE_TO_VIRUS	2.29554e-48		GO:0071295	GO_CELLULAR_RESPONSE_TO_VITAMIN	1.45913e-28
GO:0086036	GO_REGULATION_OF_CARDIAC_MUSCLE_CELL_MEMBRANE_POTENTIAL	7.79964e-26		GO:2000848	GO_POSITIVE_REGULATION_OF_CORTICOSTEROID_HORMONE_SECRETION	2.10876e-10		GO:0015701	GO_BICARBONATE_TRANSPORT	2.35202e-12		GO:0009225	GO_NUCLEOTIDE_SUGAR_METABOLIC_PROCESS	2.31319e-48		GO:0008271	GO_SECONDARY_ACTIVE_SULFATE_TRANSMEMBRANE_TRANSPORTER_ACTIVITY	1.60076e-28
GO:0015801	GO_AROMATIC_AMINO_ACID_TRANSPORT	8.2203e-26		GO:0034139	GO_REGULATION_OF_TOLL_LIKE_RECEPTOR_3_SIGNALING_PATHWAY	2.27499e-10		GO:0099509	GO_REGULATION_OF_PRESYNAPTIC_CYTOSOLIC_CALCIUM_ION_CONCENTRATION	2.44953e-12		GO:2000515	GO_NEGATIVE_REGULATION_OF_CD4_POSITIVE_ALPHA_BETA_T_CELL_ACTIVATION	2.50018e-48		GO:0009190	GO_CYCLIC_NUCLEOTIDE_BIOSYNTHETIC_PROCESS	1.71498e-28
GO:0044665	GO_MLL1_2_COMPLEX	8.37458e-26		GO:0015245	GO_FATTY_ACID_TRANSMEMBRANE_TRANSPORTER_ACTIVITY	2.43909e-10		GO:0070561	GO_VITAMIN_D_RECEPTOR_SIGNALING_PATHWAY	2.51503e-12		GO:0090330	GO_REGULATION_OF_PLATELET_AGGREGATION	7.1013e-48		GO:2000739	GO_REGULATION_OF_MESENCHYMAL_STEM_CELL_DIFFERENTIATION	2.01942e-28
GO:0031362	GO_ANCHORED_COMPONENT_OF_EXTERNAL_SIDE_OF_PLASMA_MEMBRANE	9.4703e-26		GO:0006537	GO_GLUTAMATE_BIOSYNTHETIC_PROCESS	2.43909e-10		GO:0015924	GO_MANNOSYL_OLIGOSACCHARIDE_MANNOSIDASE_ACTIVITY	2.80313e-12		GO:0002713	GO_NEGATIVE_REGULATION_OF_B_CELL_MEDIATED_IMMUNITY	7.65349e-48		GO:0050651	GO_DERMATAN_SULFATE_PROTEOGLYCAN_BIOSYNTHETIC_PROCESS	2.11884e-28
GO:0021694	GO_CEREBELLAR_PURKINJE_CELL_LAYER_FORMATION	9.4703e-26		GO:0098719	GO_SODIUM_ION_IMPORT_ACROSS_PLASMA_MEMBRANE	2.47591e-10		GO:0018095	GO_PROTEIN_POLYGLUTAMYLATION	2.98497e-12		GO:0002716	GO_NEGATIVE_REGULATION_OF_NATURAL_KILLER_CELL_MEDIATED_IMMUNITY	8.35831e-48		GO:0097267	GO_OMEGA_HYDROXYLASE_P450_PATHWAY	2.29924e-28
GO:0097267	GO_OMEGA_HYDROXYLASE_P450_PATHWAY	9.4703e-26		GO:0015301	GO_ANION_ANION_ANTIPORTER_ACTIVITY	2.51593e-10		GO:2000535	GO_REGULATION_OF_ENTRY_OF_BACTERIUM_INTO_HOST_CELL	3.01461e-12		GO:0005452	GO_INORGANIC_ANION_EXCHANGER_ACTIVITY	8.70674e-48		GO:0016589	GO_NURF_COMPLEX	2.52507e-28
GO:0030914	GO_STAGA_COMPLEX	9.4703e-26		GO:0005310	GO_DICARBOXYLIC_ACID_TRANSMEMBRANE_TRANSPORTER_ACTIVITY	2.51593e-10		GO:0006537	GO_GLUTAMATE_BIOSYNTHETIC_PROCESS	3.13668e-12		GO:0006346	GO_METHYLATION_DEPENDENT_CHROMATIN_SILENCING	9.79212e-48		GO:0035306	GO_POSITIVE_REGULATION_OF_DEPHOSPHORYLATION	2.52507e-28
GO:0002638	GO_NEGATIVE_REGULATION_OF_IMMUNOGLOBULIN_PRODUCTION	1.01505e-25		GO:0005337	GO_NUCLEOSIDE_TRANSMEMBRANE_TRANSPORTER_ACTIVITY	2.51999e-10		GO:0099516	GO_ION_ANTIPORTER_ACTIVITY	3.17547e-12		GO:0045586	GO_REGULATION_OF_GAMMA_DELTA_T_CELL_DIFFERENTIATION	1.00444e-47		GO:0046643	GO_REGULATION_OF_GAMMA_DELTA_T_CELL_ACTIVATION	2.52507e-28
GO:0004016	GO_ADENYLATE_CYCLASE_ACTIVITY	1.10382e-25		GO:0035442	GO_DIPEPTIDE_TRANSMEMBRANE_TRANSPORT	2.70208e-10		GO:0004865	GO_PROTEIN_SERINE_THREONINE_PHOSPHATASE_INHIBITOR_ACTIVITY	3.45102e-12		GO:0006895	GO_GOLGI_TO_ENDOSOME_TRANSPORT	2.00594e-47		GO:0072337	GO_MODIFIED_AMINO_ACID_TRANSPORT	2.74715e-28
GO:0006171	GO_CAMP_BIOSYNTHETIC_PROCESS	1.10382e-25		GO:0050906	GO_DETECTION_OF_STIMULUS_INVOLVED_IN_SENSORY_PERCEPTION	2.91498e-10		GO:0070878	GO_PRIMARY_MIRNA_BINDING	3.56942e-12		GO:0015858	GO_NUCLEOSIDE_TRANSPORT	2.06335e-47		GO:0032183	GO_SUMO_BINDING	2.89756e-28
GO:0009975	GO_CYCLASE_ACTIVITY	1.13408e-25		GO:0015141	GO_SUCCINATE_TRANSMEMBRANE_TRANSPORTER_ACTIVITY	3.00471e-10		GO:0031579	GO_MEMBRANE_RAFT_ORGANIZATION	3.99031e-12		GO:0000137	GO_GOLGI_CIS_CISTERNA	2.5664e-47		GO:0015378	GO_SODIUM_CHLORIDE_SYMPORTER_ACTIVITY	3.24404e-28
GO:0031313	GO_EXTRINSIC_COMPONENT_OF_ENDOSOME_MEMBRANE	1.47941e-25		GO:0015744	GO_SUCCINATE_TRANSPORT	3.00471e-10		GO:0015333	GO_PEPTIDE_PROTON_SYMPORTER_ACTIVITY	4.52199e-12		GO:2001181	GO_POSITIVE_REGULATION_OF_INTERLEUKIN_10_SECRETION	2.56813e-47		GO:0031579	GO_MEMBRANE_RAFT_ORGANIZATION	3.39252e-28
GO:0048304	GO_POSITIVE_REGULATION_OF_ISOTYPE_SWITCHING_TO_IGG_ISOTYPES	1.5795e-25		GO:0004571	GO_MANNOSYL_OLIGOSACCHARIDE_1_2_ALPHA_MANNOSIDASE_ACTIVITY	3.58883e-10		GO:0060664	GO_EPITHELIAL_CELL_PROLIFERATION_INVOLVED_IN_SALIVARY_GLAND_MORPHOGENESIS	4.93157e-12		GO:0050798	GO_ACTIVATED_T_CELL_PROLIFERATION	3.21598e-47		GO:0044546	GO_NLRP3_INFLAMMASOME_COMPLEX_ASSEMBLY	3.44982e-28
GO:0006491	GO_N_GLYCAN_PROCESSING	2.09482e-25		GO:0015858	GO_NUCLEOSIDE_TRANSPORT	3.74072e-10		GO:0035932	GO_ALDOSTERONE_SECRETION	5.20724e-12		GO:0006688	GO_GLYCOSPHINGOLIPID_BIOSYNTHETIC_PROCESS	3.65817e-47		GO:0070561	GO_VITAMIN_D_RECEPTOR_SIGNALING_PATHWAY	3.5199e-28
GO:0008556	GO_POTASSIUM_TRANSPORTING_ATPASE_ACTIVITY	2.27179e-25		GO:0015187	GO_GLYCINE_TRANSMEMBRANE_TRANSPORTER_ACTIVITY	4.51839e-10		GO:0045793	GO_POSITIVE_REGULATION_OF_CELL_SIZE	5.54612e-12		GO:0043320	GO_NATURAL_KILLER_CELL_DEGRANULATION	3.7677e-47		GO:0005242	GO_INWARD_RECTIFIER_POTASSIUM_CHANNEL_ACTIVITY	3.93877e-28
GO:0002903	GO_NEGATIVE_REGULATION_OF_B_CELL_APOPTOTIC_PROCESS	3.27372e-25		GO:0015333	GO_PEPTIDE_PROTON_SYMPORTER_ACTIVITY	4.83226e-10		GO:0022821	GO_POTASSIUM_ION_ANTIPORTER_ACTIVITY	5.77733e-12		GO:0031094	GO_PLATELET_DENSE_TUBULAR_NETWORK	4.59e-47		GO:0003299	GO_MUSCLE_HYPERTROPHY_IN_RESPONSE_TO_STRESS	3.93877e-28
GO:0055064	GO_CHLORIDE_ION_HOMEOSTASIS	3.50961e-25		GO:0031528	GO_MICROVILLUS_MEMBRANE	5.35901e-10		GO:0008097	GO_5S_RRNA_BINDING	5.90049e-12		GO:0005844	GO_POLYSOME	5.13225e-47		GO:0043171	GO_PEPTIDE_CATABOLIC_PROCESS	4.20754e-28
GO:0008541	GO_PROTEASOME_REGULATORY_PARTICLE_LID_SUBCOMPLEX	3.63937e-25		GO:0098688	GO_PARALLEL_FIBER_TO_PURKINJE_CELL_SYNAPSE	6.36907e-10		GO:0005451	GO_MONOVALENT_CATION_PROTON_ANTIPORTER_ACTIVITY	5.90049e-12		GO:0002693	GO_POSITIVE_REGULATION_OF_CELLULAR_EXTRAVASATION	5.17812e-47		GO:0050428	GO_3_PHOSPHOADENOSINE_5_PHOSPHOSULFATE_BIOSYNTHETIC_PROCESS	4.46299e-28
GO:0048006	GO_ANTIGEN_PROCESSING_AND_PRESENTATION_ENDOGENOUS_LIPID_ANTIGEN_VIA_MHC_CLASS_IB	4.83951e-25		GO:0015923	GO_MANNOSIDASE_ACTIVITY	7.2051e-10		GO:0086012	GO_MEMBRANE_DEPOLARIZATION_DURING_CARDIAC_MUSCLE_CELL_ACTION_POTENTIAL	6.28772e-12		GO:0098586	GO_CELLULAR_RESPONSE_TO_VIRUS	5.31026e-47		GO:0010922	GO_POSITIVE_REGULATION_OF_PHOSPHATASE_ACTIVITY	4.98979e-28
GO:0019883	GO_ANTIGEN_PROCESSING_AND_PRESENTATION_OF_ENDOGENOUS_ANTIGEN	4.83951e-25		GO:0007608	GO_SENSORY_PERCEPTION_OF_SMELL	7.21123e-10		GO:2000848	GO_POSITIVE_REGULATION_OF_CORTICOSTEROID_HORMONE_SECRETION	6.61707e-12		GO:0006612	GO_PROTEIN_TARGETING_TO_MEMBRANE	7.43665e-47		GO:0098883	GO_SYNAPSE_PRUNING	5.20834e-28
GO:0030882	GO_LIPID_ANTIGEN_BINDING	4.83951e-25		GO:0072509	GO_DIVALENT_INORGANIC_CATION_TRANSMEMBRANE_TRANSPORTER_ACTIVITY	7.2479e-10		GO:0098883	GO_SYNAPSE_PRUNING	6.69475e-12		GO:0031526	GO_BRUSH_BORDER_MEMBRANE	8.69625e-47		GO:0015297	GO_ANTIPORTER_ACTIVITY	8.73009e-28
GO:0046639	GO_NEGATIVE_REGULATION_OF_ALPHA_BETA_T_CELL_DIFFERENTIATION	4.83951e-25		GO:0070050	GO_NEURON_CELLULAR_HOMEOSTASIS	7.64942e-10		GO:0034551	GO_MITOCHONDRIAL_RESPIRATORY_CHAIN_COMPLEX_III_ASSEMBLY	7.32869e-12		GO:0007257	GO_ACTIVATION_OF_JUN_KINASE_ACTIVITY	8.86923e-47		GO:0070989	GO_OXIDATIVE_DEMETHYLATION	9.55399e-28
GO:2000773	GO_NEGATIVE_REGULATION_OF_CELLULAR_SENESCENCE	5.59078e-25		GO:0032536	GO_REGULATION_OF_CELL_PROJECTION_SIZE	7.87612e-10		GO:0043313	GO_REGULATION_OF_NEUTROPHIL_DEGRANULATION	7.32869e-12		GO:0046636	GO_NEGATIVE_REGULATION_OF_ALPHA_BETA_T_CELL_ACTIVATION	1.10432e-46		GO:2001185	GO_REGULATION_OF_CD8_POSITIVE_ALPHA_BETA_T_CELL_ACTIVATION	9.7669e-28
GO:0002467	GO_GERMINAL_CENTER_FORMATION	6.03528e-25		GO:0004767	GO_SPHINGOMYELIN_PHOSPHODIESTERASE_ACTIVITY	8.01962e-10		GO:0042249	GO_ESTABLISHMENT_OF_PLANAR_POLARITY_OF_EMBRYONIC_EPITHELIUM	7.85221e-12		GO:0055064	GO_CHLORIDE_ION_HOMEOSTASIS	1.17178e-46		GO:0008541	GO_PROTEASOME_REGULATORY_PARTICLE_LID_SUBCOMPLEX	1.10934e-27
GO:0032025	GO_RESPONSE_TO_COBALT_ION	6.48663e-25		GO:0015884	GO_FOLIC_ACID_TRANSPORT	8.03908e-10		GO:0008628	GO_HORMONE_MEDIATED_APOPTOTIC_SIGNALING_PATHWAY	8.27126e-12		GO:0090342	GO_REGULATION_OF_CELL_AGING	1.20686e-46		GO:0070670	GO_RESPONSE_TO_INTERLEUKIN_4	1.21647e-27
GO:0071604	GO_TRANSFORMING_GROWTH_FACTOR_BETA_PRODUCTION	6.48663e-25		GO:2000270	GO_NEGATIVE_REGULATION_OF_FIBROBLAST_APOPTOTIC_PROCESS	8.37855e-10		GO:0015301	GO_ANION_ANION_ANTIPORTER_ACTIVITY	8.99251e-12		GO:0021762	GO_SUBSTANTIA_NIGRA_DEVELOPMENT	1.33817e-46		GO:0023026	GO_MHC_CLASS_II_PROTEIN_COMPLEX_BINDING	1.42126e-27
GO:0001783	GO_B_CELL_APOPTOTIC_PROCESS	6.96957e-25		GO:0005452	GO_INORGANIC_ANION_EXCHANGER_ACTIVITY	8.38894e-10		GO:0015245	GO_FATTY_ACID_TRANSMEMBRANE_TRANSPORTER_ACTIVITY	8.99251e-12		GO:0045176	GO_APICAL_PROTEIN_LOCALIZATION	1.34858e-46		GO:0038044	GO_TRANSFORMING_GROWTH_FACTOR_BETA_SECRETION	1.60186e-27
GO:0048293	GO_REGULATION_OF_ISOTYPE_SWITCHING_TO_IGE_ISOTYPES	6.99714e-25		GO:0072350	GO_TRICARBOXYLIC_ACID_METABOLIC_PROCESS	1.01267e-09		GO:0045616	GO_REGULATION_OF_KERATINOCYTE_DIFFERENTIATION	9.96025e-12		GO:0099094	GO_LIGAND_GATED_CATION_CHANNEL_ACTIVITY	1.40382e-46		GO:0031995	GO_INSULIN_LIKE_GROWTH_FACTOR_II_BINDING	1.76758e-27
GO:0016849	GO_PHOSPHORUS_OXYGEN_LYASE_ACTIVITY	7.44556e-25		GO:0035613	GO_RNA_STEM_LOOP_BINDING	1.03341e-09		GO:0014029	GO_NEURAL_CREST_FORMATION	1.04479e-11		GO:0005337	GO_NUCLEOSIDE_TRANSMEMBRANE_TRANSPORTER_ACTIVITY	1.66876e-46		GO:0050974	GO_DETECTION_OF_MECHANICAL_STIMULUS_INVOLVED_IN_SENSORY_PERCEPTION	1.84503e-27
GO:0032914	GO_POSITIVE_REGULATION_OF_TRANSFORMING_GROWTH_FACTOR_BETA1_PRODUCTION	7.44556e-25		GO:0015701	GO_BICARBONATE_TRANSPORT	1.03792e-09		GO:2001222	GO_REGULATION_OF_NEURON_MIGRATION	1.04479e-11		GO:2000108	GO_POSITIVE_REGULATION_OF_LEUKOCYTE_APOPTOTIC_PROCESS	1.66876e-46		GO:0023035	GO_CD40_SIGNALING_PATHWAY	1.93606e-27
GO:0005134	GO_INTERLEUKIN_2_RECEPTOR_BINDING	8.48392e-25		GO:0015780	GO_NUCLEOTIDE_SUGAR_TRANSMEMBRANE_TRANSPORT	1.03792e-09		GO:0098719	GO_SODIUM_ION_IMPORT_ACROSS_PLASMA_MEMBRANE	1.04479e-11		GO:0035907	GO_DORSAL_AORTA_DEVELOPMENT	2.12526e-46		GO:0042363	GO_FAT_SOLUBLE_VITAMIN_CATABOLIC_PROCESS	1.93606e-27
GO:0071468	GO_CELLULAR_RESPONSE_TO_ACIDIC_PH	9.60476e-25		GO:2000416	GO_REGULATION_OF_EOSINOPHIL_MIGRATION	1.08343e-09		GO:0032183	GO_SUMO_BINDING	1.15519e-11		GO:0042073	GO_INTRACILIARY_TRANSPORT	2.361e-46		GO:0004497	GO_MONOOXYGENASE_ACTIVITY	2.02134e-27
GO:0006883	GO_CELLULAR_SODIUM_ION_HOMEOSTASIS	1.03307e-24		GO:0045616	GO_REGULATION_OF_KERATINOCYTE_DIFFERENTIATION	1.11413e-09		GO:0015491	GO_CATION_CATION_ANTIPORTER_ACTIVITY	1.17698e-11		GO:0030521	GO_ANDROGEN_RECEPTOR_SIGNALING_PATHWAY	2.47046e-46		GO:0006775	GO_FAT_SOLUBLE_VITAMIN_METABOLIC_PROCESS	2.10668e-27
GO:0018410	GO_C_TERMINAL_PROTEIN_AMINO_ACID_MODIFICATION	1.04377e-24		GO:0008395	GO_STEROID_HYDROXYLASE_ACTIVITY	1.12152e-09		GO:0036066	GO_PROTEIN_O_LINKED_FUCOSYLATION	1.18424e-11		GO:0031010	GO_ISWI_TYPE_COMPLEX	2.60155e-46		GO:0003725	GO_DOUBLE_STRANDED_RNA_BINDING	2.29574e-27
GO:0060352	GO_CELL_ADHESION_MOLECULE_PRODUCTION	1.20376e-24		GO:0070878	GO_PRIMARY_MIRNA_BINDING	1.16609e-09		GO:0033689	GO_NEGATIVE_REGULATION_OF_OSTEOBLAST_PROLIFERATION	1.20048e-11		GO:0046642	GO_NEGATIVE_REGULATION_OF_ALPHA_BETA_T_CELL_PROLIFERATION	2.69225e-46		GO:0050732	GO_NEGATIVE_REGULATION_OF_PEPTIDYL_TYROSINE_PHOSPHORYLATION	2.29574e-27
GO:0005326	GO_NEUROTRANSMITTER_TRANSPORTER_ACTIVITY	1.20376e-24		GO:0002329	GO_PRE_B_CELL_DIFFERENTIATION	1.29323e-09		GO:0015297	GO_ANTIPORTER_ACTIVITY	1.20588e-11		GO:0008589	GO_REGULATION_OF_SMOOTHENED_SIGNALING_PATHWAY	2.82703e-46		GO:0071447	GO_CELLULAR_RESPONSE_TO_HYDROPEROXIDE	2.42635e-27
GO:0099612	GO_PROTEIN_LOCALIZATION_TO_AXON	1.34328e-24		GO:0006688	GO_GLYCOSPHINGOLIPID_BIOSYNTHETIC_PROCESS	1.34108e-09		GO:0070330	GO_AROMATASE_ACTIVITY	1.26649e-11		GO:0045852	GO_PH_ELEVATION	3.00612e-46		GO:0000470	GO_MATURATION_OF_LSU_RRNA	2.42635e-27
GO:0015215	GO_NUCLEOTIDE_TRANSMEMBRANE_TRANSPORTER_ACTIVITY	1.47937e-24		GO:0007077	GO_MITOTIC_NUCLEAR_ENVELOPE_DISASSEMBLY	1.38082e-09		GO:0015562	GO_EFFLUX_TRANSMEMBRANE_TRANSPORTER_ACTIVITY	1.28051e-11		GO:0097225	GO_SPERM_MIDPIECE	3.64014e-46		GO:0002175	GO_PROTEIN_LOCALIZATION_TO_PARANODE_REGION_OF_AXON	2.42635e-27
GO:0070461	GO_SAGA_TYPE_COMPLEX	1.60478e-24		GO:0019870	GO_POTASSIUM_CHANNEL_INHIBITOR_ACTIVITY	1.38745e-09		GO:0036065	GO_FUCOSYLATION	1.8509e-11		GO:0042895	GO_ANTIBIOTIC_TRANSMEMBRANE_TRANSPORTER_ACTIVITY	3.73647e-46		GO:0099094	GO_LIGAND_GATED_CATION_CHANNEL_ACTIVITY	2.95847e-27
GO:0042908	GO_XENOBIOTIC_TRANSPORT	1.838e-24		GO:0060353	GO_REGULATION_OF_CELL_ADHESION_MOLECULE_PRODUCTION	1.38745e-09		GO:0009084	GO_GLUTAMINE_FAMILY_AMINO_ACID_BIOSYNTHETIC_PROCESS	1.86507e-11		GO:0007019	GO_MICROTUBULE_DEPOLYMERIZATION	4.08262e-46		GO:0072350	GO_TRICARBOXYLIC_ACID_METABOLIC_PROCESS	2.96501e-27
GO:0045876	GO_POSITIVE_REGULATION_OF_SISTER_CHROMATID_COHESION	1.98831e-24		GO:0070330	GO_AROMATASE_ACTIVITY	1.39749e-09		GO:0030656	GO_REGULATION_OF_VITAMIN_METABOLIC_PROCESS	1.99269e-11		GO:2000833	GO_POSITIVE_REGULATION_OF_STEROID_HORMONE_SECRETION	4.17145e-46		GO:0005452	GO_INORGANIC_ANION_EXCHANGER_ACTIVITY	3.05448e-27
GO:0015368	GO_CALCIUM_CATION_ANTIPORTER_ACTIVITY	2.44023e-24		GO:0086012	GO_MEMBRANE_DEPOLARIZATION_DURING_CARDIAC_MUSCLE_CELL_ACTION_POTENTIAL	1.39749e-09		GO:0097264	GO_SELF_PROTEOLYSIS	1.99269e-11		GO:0035864	GO_RESPONSE_TO_POTASSIUM_ION	4.42576e-46		GO:0052173	GO_RESPONSE_TO_DEFENSES_OF_OTHER_ORGANISM_INVOLVED_IN_SYMBIOTIC_INTERACTION	3.14319e-27
GO:0048025	GO_NEGATIVE_REGULATION_OF_MRNA_SPLICING_VIA_SPLICEOSOME	2.8187e-24		GO:0052173	GO_RESPONSE_TO_DEFENSES_OF_OTHER_ORGANISM_INVOLVED_IN_SYMBIOTIC_INTERACTION	1.4096e-09		GO:0015141	GO_SUCCINATE_TRANSMEMBRANE_TRANSPORTER_ACTIVITY	1.99269e-11		GO:0006896	GO_GOLGI_TO_VACUOLE_TRANSPORT	4.70698e-46		GO:0097264	GO_SELF_PROTEOLYSIS	3.14319e-27
GO:0010649	GO_REGULATION_OF_CELL_COMMUNICATION_BY_ELECTRICAL_COUPLING	2.8187e-24		GO:0097503	GO_SIALYLATION	1.42938e-09		GO:0015744	GO_SUCCINATE_TRANSPORT	1.99269e-11		GO:0072497	GO_MESENCHYMAL_STEM_CELL_DIFFERENTIATION	6.42944e-46		GO:0009084	GO_GLUTAMINE_FAMILY_AMINO_ACID_BIOSYNTHETIC_PROCESS	3.23231e-27
GO:0047498	GO_CALCIUM_DEPENDENT_PHOSPHOLIPASE_A2_ACTIVITY	2.91328e-24		GO:0008373	GO_SIALYLTRANSFERASE_ACTIVITY	1.42938e-09		GO:0017151	GO_DEAD_H_BOX_RNA_HELICASE_BINDING	1.99323e-11		GO:0070314	GO_G1_TO_G0_TRANSITION	6.45581e-46		GO:0050855	GO_REGULATION_OF_B_CELL_RECEPTOR_SIGNALING_PATHWAY	3.35057e-27
GO:2000667	GO_POSITIVE_REGULATION_OF_INTERLEUKIN_13_SECRETION	3.03184e-24		GO:0006538	GO_GLUTAMATE_CATABOLIC_PROCESS	1.46261e-09		GO:0015137	GO_CITRATE_TRANSMEMBRANE_TRANSPORTER_ACTIVITY	2.10764e-11		GO:1990573	GO_POTASSIUM_ION_IMPORT_ACROSS_PLASMA_MEMBRANE	7.86995e-46		GO:0008187	GO_POLY_PYRIMIDINE_TRACT_BINDING	3.45782e-27
GO:0042827	GO_PLATELET_DENSE_GRANULE	3.61846e-24		GO:0015137	GO_CITRATE_TRANSMEMBRANE_TRANSPORTER_ACTIVITY	1.57046e-09		GO:0015746	GO_CITRATE_TRANSPORT	2.10764e-11		GO:0007608	GO_SENSORY_PERCEPTION_OF_SMELL	7.87804e-46		GO:0048009	GO_INSULIN_LIKE_GROWTH_FACTOR_RECEPTOR_SIGNALING_PATHWAY	3.54046e-27
GO:0072348	GO_SULFUR_COMPOUND_TRANSPORT	4.25542e-24		GO:0015746	GO_CITRATE_TRANSPORT	1.57046e-09		GO:0032769	GO_NEGATIVE_REGULATION_OF_MONOOXYGENASE_ACTIVITY	2.10764e-11		GO:0016531	GO_COPPER_CHAPERONE_ACTIVITY	1.04987e-45		GO:0045503	GO_DYNEIN_LIGHT_CHAIN_BINDING	4.03271e-27
GO:0036151	GO_PHOSPHATIDYLCHOLINE_ACYL_CHAIN_REMODELING	4.82062e-24		GO:0015136	GO_SIALIC_ACID_TRANSMEMBRANE_TRANSPORTER_ACTIVITY	1.74809e-09		GO:0032536	GO_REGULATION_OF_CELL_PROJECTION_SIZE	2.19175e-11		GO:0001574	GO_GANGLIOSIDE_BIOSYNTHETIC_PROCESS	1.05439e-45		GO:0098688	GO_PARALLEL_FIBER_TO_PURKINJE_CELL_SYNAPSE	4.06289e-27
GO:0036152	GO_PHOSPHATIDYLETHANOLAMINE_ACYL_CHAIN_REMODELING	4.82062e-24		GO:0015739	GO_SIALIC_ACID_TRANSPORT	1.74809e-09		GO:0015780	GO_NUCLEOTIDE_SUGAR_TRANSMEMBRANE_TRANSPORT	2.24519e-11		GO:0030656	GO_REGULATION_OF_VITAMIN_METABOLIC_PROCESS	1.09928e-45		GO:0031010	GO_ISWI_TYPE_COMPLEX	4.23832e-27
GO:0036149	GO_PHOSPHATIDYLINOSITOL_ACYL_CHAIN_REMODELING	5.07447e-24		GO:0061743	GO_MOTOR_LEARNING	1.85362e-09		GO:0072350	GO_TRICARBOXYLIC_ACID_METABOLIC_PROCESS	2.2724e-11		GO:0007077	GO_MITOTIC_NUCLEAR_ENVELOPE_DISASSEMBLY	1.30817e-45		GO:0030656	GO_REGULATION_OF_VITAMIN_METABOLIC_PROCESS	4.23832e-27
GO:0060353	GO_REGULATION_OF_CELL_ADHESION_MOLECULE_PRODUCTION	5.07447e-24		GO:0006895	GO_GOLGI_TO_ENDOSOME_TRANSPORT	1.91494e-09		GO:0050966	GO_DETECTION_OF_MECHANICAL_STIMULUS_INVOLVED_IN_SENSORY_PERCEPTION_OF_PAIN	2.40084e-11		GO:0002230	GO_POSITIVE_REGULATION_OF_DEFENSE_RESPONSE_TO_VIRUS_BY_HOST	1.30818e-45		GO:0010165	GO_RESPONSE_TO_X_RAY	4.23832e-27
GO:0015217	GO_ADP_TRANSMEMBRANE_TRANSPORTER_ACTIVITY	5.12282e-24		GO:1905651	GO_REGULATION_OF_ARTERY_MORPHOGENESIS	1.97362e-09		GO:0044322	GO_ENDOPLASMIC_RETICULUM_QUALITY_CONTROL_COMPARTMENT	2.41886e-11		GO:0032588	GO_TRANS_GOLGI_NETWORK_MEMBRANE	1.63719e-45		GO:0015858	GO_NUCLEOSIDE_TRANSPORT	4.23932e-27
GO:0015866	GO_ADP_TRANSPORT	5.12282e-24		GO:0042622	GO_PHOTORECEPTOR_OUTER_SEGMENT_MEMBRANE	1.99066e-09		GO:0035442	GO_DIPEPTIDE_TRANSMEMBRANE_TRANSPORT	2.48681e-11		GO:0071605	GO_MONOCYTE_CHEMOTACTIC_PROTEIN_1_PRODUCTION	1.64601e-45		GO:0097503	GO_SIALYLATION	4.50546e-27
GO:0003828	GO_ALPHA_N_ACETYLNEURAMINATE_ALPHA_2_8_SIALYLTRANSFERASE_ACTIVITY	6.41327e-24		GO:0042738	GO_EXOGENOUS_DRUG_CATABOLIC_PROCESS	2.0814e-09		GO:0098688	GO_PARALLEL_FIBER_TO_PURKINJE_CELL_SYNAPSE	2.96803e-11		GO:0006491	GO_N_GLYCAN_PROCESSING	1.87358e-45		GO:0008373	GO_SIALYLTRANSFERASE_ACTIVITY	4.50546e-27
GO:0015377	GO_CATION_CHLORIDE_SYMPORTER_ACTIVITY	6.78144e-24		GO:0036065	GO_FUCOSYLATION	2.09472e-09		GO:0070314	GO_G1_TO_G0_TRANSITION	2.96847e-11		GO:0001764	GO_NEURON_MIGRATION	2.78267e-45		GO:0060556	GO_REGULATION_OF_VITAMIN_D_BIOSYNTHETIC_PROCESS	4.72521e-27
GO:0034212	GO_PEPTIDE_N_ACETYLTRANSFERASE_ACTIVITY	6.81918e-24		GO:0071797	GO_LUBAC_COMPLEX	2.09472e-09		GO:0050072	GO_M7G_5_PPPN_DIPHOSPHATASE_ACTIVITY	3.00915e-11		GO:0021534	GO_CELL_PROLIFERATION_IN_HINDBRAIN	2.81581e-45		GO:0042362	GO_FAT_SOLUBLE_VITAMIN_BIOSYNTHETIC_PROCESS	4.83107e-27
GO:0015370	GO_SOLUTE_SODIUM_SYMPORTER_ACTIVITY	7.14058e-24		GO:0097039	GO_PROTEIN_LINEAR_POLYUBIQUITINATION	2.1334e-09		GO:0005381	GO_IRON_ION_TRANSMEMBRANE_TRANSPORTER_ACTIVITY	3.04871e-11		GO:2000647	GO_NEGATIVE_REGULATION_OF_STEM_CELL_PROLIFERATION	2.88809e-45		GO:0060907	GO_POSITIVE_REGULATION_OF_MACROPHAGE_CYTOKINE_PRODUCTION	4.83107e-27
GO:0006501	GO_C_TERMINAL_PROTEIN_LIPIDATION	9.52017e-24		GO:0007606	GO_SENSORY_PERCEPTION_OF_CHEMICAL_STIMULUS	2.3066e-09		GO:0071313	GO_CELLULAR_RESPONSE_TO_CAFFEINE	3.07941e-11		GO:0031225	GO_ANCHORED_COMPONENT_OF_MEMBRANE	3.10884e-45		GO:0042249	GO_ESTABLISHMENT_OF_PLANAR_POLARITY_OF_EMBRYONIC_EPITHELIUM	5.19e-27
GO:0001782	GO_B_CELL_HOMEOSTASIS	1.12277e-23		GO:0032184	GO_SUMO_POLYMER_BINDING	2.39105e-09		GO:0060352	GO_CELL_ADHESION_MOLECULE_PRODUCTION	3.15005e-11		GO:0099516	GO_ION_ANTIPORTER_ACTIVITY	3.12873e-45		GO:0050686	GO_NEGATIVE_REGULATION_OF_MRNA_PROCESSING	5.19e-27
GO:0003688	GO_DNA_REPLICATION_ORIGIN_BINDING	1.23976e-23		GO:0034755	GO_IRON_ION_TRANSMEMBRANE_TRANSPORT	2.51685e-09		GO:0045176	GO_APICAL_PROTEIN_LOCALIZATION	3.16126e-11		GO:0000281	GO_MITOTIC_CYTOKINESIS	4.53998e-45		GO:0050966	GO_DETECTION_OF_MECHANICAL_STIMULUS_INVOLVED_IN_SENSORY_PERCEPTION_OF_PAIN	5.31566e-27
GO:0090713	GO_IMMUNOLOGICAL_MEMORY_PROCESS	1.27856e-23		GO:0016725	GO_OXIDOREDUCTASE_ACTIVITY_ACTING_ON_CH_OR_CH2_GROUPS	2.66507e-09		GO:2001238	GO_POSITIVE_REGULATION_OF_EXTRINSIC_APOPTOTIC_SIGNALING_PATHWAY	3.1793e-11		GO:0015297	GO_ANTIPORTER_ACTIVITY	4.61908e-45		GO:2001171	GO_POSITIVE_REGULATION_OF_ATP_BIOSYNTHETIC_PROCESS	5.44944e-27
GO:0070669	GO_RESPONSE_TO_INTERLEUKIN_2	1.27856e-23		GO:0009084	GO_GLUTAMINE_FAMILY_AMINO_ACID_BIOSYNTHETIC_PROCESS	2.81595e-09		GO:0060556	GO_REGULATION_OF_VITAMIN_D_BIOSYNTHETIC_PROCESS	3.30885e-11		GO:0007175	GO_NEGATIVE_REGULATION_OF_EPIDERMAL_GROWTH_FACTOR_ACTIVATED_RECEPTOR_ACTIVITY	4.97995e-45		GO:0045604	GO_REGULATION_OF_EPIDERMAL_CELL_DIFFERENTIATION	5.90923e-27
GO:0071577	GO_ZINC_ION_TRANSMEMBRANE_TRANSPORT	1.35329e-23		GO:0004198	GO_CALCIUM_DEPENDENT_CYSTEINE_TYPE_ENDOPEPTIDASE_ACTIVITY	2.89241e-09		GO:0038044	GO_TRANSFORMING_GROWTH_FACTOR_BETA_SECRETION	3.3651e-11		GO:0006892	GO_POST_GOLGI_VESICLE_MEDIATED_TRANSPORT	5.01128e-45		GO:0031958	GO_CORTICOSTEROID_RECEPTOR_SIGNALING_PATHWAY	5.982e-27
GO:0005385	GO_ZINC_ION_TRANSMEMBRANE_TRANSPORTER_ACTIVITY	1.35329e-23		GO:0035184	GO_HISTONE_THREONINE_KINASE_ACTIVITY	3.04737e-09		GO:0097503	GO_SIALYLATION	3.52263e-11		GO:0015079	GO_POTASSIUM_ION_TRANSMEMBRANE_TRANSPORTER_ACTIVITY	5.40309e-45		GO:0035307	GO_POSITIVE_REGULATION_OF_PROTEIN_DEPHOSPHORYLATION	6.27594e-27
GO:0006829	GO_ZINC_ION_TRANSPORT	1.35329e-23		GO:0035405	GO_HISTONE_THREONINE_PHOSPHORYLATION	3.04737e-09		GO:0008373	GO_SIALYLTRANSFERASE_ACTIVITY	3.52263e-11		GO:0090398	GO_CELLULAR_SENESCENCE	5.47178e-45		GO:0031528	GO_MICROVILLUS_MEMBRANE	8.29369e-27
GO:0022821	GO_POTASSIUM_ION_ANTIPORTER_ACTIVITY	1.52664e-23		GO:0035307	GO_POSITIVE_REGULATION_OF_PROTEIN_DEPHOSPHORYLATION	3.16632e-09		GO:0006685	GO_SPHINGOMYELIN_CATABOLIC_PROCESS	3.52263e-11		GO:0045604	GO_REGULATION_OF_EPIDERMAL_CELL_DIFFERENTIATION	5.52958e-45		GO:0098534	GO_CENTRIOLE_ASSEMBLY	8.79153e-27
GO:0050855	GO_REGULATION_OF_B_CELL_RECEPTOR_SIGNALING_PATHWAY	1.52664e-23		GO:0006829	GO_ZINC_ION_TRANSPORT	3.57458e-09		GO:0016712	GO_OXIDOREDUCTASE_ACTIVITY_ACTING_ON_PAIRED_DONORS_WITH_INCORPORATION_OR_REDUCTION_OF_MOLECULAR_OXYGEN_REDUCED_FLAVIN_OR_FLAVOPROTEIN_AS_ONE_DONOR_AND_INCORPORATION_OF_ONE_ATOM_OF_OXYGEN	3.63206e-11		GO:0006884	GO_CELL_VOLUME_HOMEOSTASIS	7.00752e-45		GO:0042368	GO_VITAMIN_D_BIOSYNTHETIC_PROCESS	9.06606e-27
GO:0072509	GO_DIVALENT_INORGANIC_CATION_TRANSMEMBRANE_TRANSPORTER_ACTIVITY	1.76719e-23		GO:0034551	GO_MITOCHONDRIAL_RESPIRATORY_CHAIN_COMPLEX_III_ASSEMBLY	3.6415e-09		GO:0071577	GO_ZINC_ION_TRANSMEMBRANE_TRANSPORT	4.01981e-11		GO:0005283	GO_AMINO_ACID_SODIUM_SYMPORTER_ACTIVITY	7.52079e-45		GO:0032182	GO_UBIQUITIN_LIKE_PROTEIN_BINDING	1.08285e-26
GO:0043376	GO_REGULATION_OF_CD8_POSITIVE_ALPHA_BETA_T_CELL_DIFFERENTIATION	2.01722e-23		GO:0098883	GO_SYNAPSE_PRUNING	3.67152e-09		GO:0005385	GO_ZINC_ION_TRANSMEMBRANE_TRANSPORTER_ACTIVITY	4.01981e-11		GO:0031935	GO_REGULATION_OF_CHROMATIN_SILENCING	8.47938e-45		GO:0033280	GO_RESPONSE_TO_VITAMIN_D	1.09068e-26
GO:0033262	GO_REGULATION_OF_NUCLEAR_CELL_CYCLE_DNA_REPLICATION	2.5299e-23		GO:0008066	GO_GLUTAMATE_RECEPTOR_ACTIVITY	3.8351e-09		GO:0090330	GO_REGULATION_OF_PLATELET_AGGREGATION	4.09246e-11		GO:0042363	GO_FAT_SOLUBLE_VITAMIN_CATABOLIC_PROCESS	9.23507e-45		GO:0009950	GO_DORSAL_VENTRAL_AXIS_SPECIFICATION	1.11596e-26
GO:0016531	GO_COPPER_CHAPERONE_ACTIVITY	2.66505e-23		GO:0004448	GO_ISOCITRATE_DEHYDROGENASE_ACTIVITY	3.87222e-09		GO:0071295	GO_CELLULAR_RESPONSE_TO_VITAMIN	4.1953e-11		GO:0015923	GO_MANNOSIDASE_ACTIVITY	1.09288e-44		GO:0101020	GO_ESTROGEN_16_ALPHA_HYDROXYLASE_ACTIVITY	1.11596e-26
GO:0015294	GO_SOLUTE_CATION_SYMPORTER_ACTIVITY	3.06729e-23		GO:0008028	GO_MONOCARBOXYLIC_ACID_TRANSMEMBRANE_TRANSPORTER_ACTIVITY	3.95743e-09		GO:0035306	GO_POSITIVE_REGULATION_OF_DEPHOSPHORYLATION	4.40177e-11		GO:1904427	GO_POSITIVE_REGULATION_OF_CALCIUM_ION_TRANSMEMBRANE_TRANSPORT	1.27947e-44		GO:0002933	GO_LIPID_HYDROXYLATION	1.11596e-26
GO:0015141	GO_SUCCINATE_TRANSMEMBRANE_TRANSPORTER_ACTIVITY	3.25614e-23		GO:0005381	GO_IRON_ION_TRANSMEMBRANE_TRANSPORTER_ACTIVITY	3.99099e-09		GO:0051610	GO_SEROTONIN_UPTAKE	4.40177e-11		GO:0060556	GO_REGULATION_OF_VITAMIN_D_BIOSYNTHETIC_PROCESS	1.27947e-44		GO:0086012	GO_MEMBRANE_DEPOLARIZATION_DURING_CARDIAC_MUSCLE_CELL_ACTION_POTENTIAL	1.11596e-26
GO:0015744	GO_SUCCINATE_TRANSPORT	3.25614e-23		GO:2000643	GO_POSITIVE_REGULATION_OF_EARLY_ENDOSOME_TO_LATE_ENDOSOME_TRANSPORT	4.05814e-09		GO:0042368	GO_VITAMIN_D_BIOSYNTHETIC_PROCESS	4.49969e-11		GO:0042989	GO_SEQUESTERING_OF_ACTIN_MONOMERS	1.34809e-44		GO:2000643	GO_POSITIVE_REGULATION_OF_EARLY_ENDOSOME_TO_LATE_ENDOSOME_TRANSPORT	1.12915e-26
GO:0006012	GO_GALACTOSE_METABOLIC_PROCESS	3.6775e-23		GO:0009975	GO_CYCLASE_ACTIVITY	4.75896e-09		GO:0032226	GO_POSITIVE_REGULATION_OF_SYNAPTIC_TRANSMISSION_DOPAMINERGIC	4.62254e-11		GO:0006929	GO_SUBSTRATE_DEPENDENT_CELL_MIGRATION	1.53164e-44		GO:0044107	GO_CELLULAR_ALCOHOL_METABOLIC_PROCESS	1.14867e-26
GO:0042363	GO_FAT_SOLUBLE_VITAMIN_CATABOLIC_PROCESS	3.93248e-23		GO:0009111	GO_VITAMIN_CATABOLIC_PROCESS	4.86221e-09		GO:0044107	GO_CELLULAR_ALCOHOL_METABOLIC_PROCESS	5.11979e-11		GO:0006613	GO_COTRANSLATIONAL_PROTEIN_TARGETING_TO_MEMBRANE	1.7518e-44		GO:0008395	GO_STEROID_HYDROXYLASE_ACTIVITY	1.32082e-26
GO:0010248	GO_ESTABLISHMENT_OR_MAINTENANCE_OF_TRANSMEMBRANE_ELECTROCHEMICAL_GRADIENT	4.11467e-23		GO:0071415	GO_CELLULAR_RESPONSE_TO_PURINE_CONTAINING_COMPOUND	5.08313e-09		GO:0002924	GO_NEGATIVE_REGULATION_OF_HUMORAL_IMMUNE_RESPONSE_MEDIATED_BY_CIRCULATING_IMMUNOGLOBULIN	5.24092e-11		GO:0030165	GO_PDZ_DOMAIN_BINDING	1.85616e-44		GO:0035356	GO_CELLULAR_TRIGLYCERIDE_HOMEOSTASIS	1.58569e-26
GO:0032905	GO_TRANSFORMING_GROWTH_FACTOR_BETA1_PRODUCTION	4.61413e-23		GO:0002924	GO_NEGATIVE_REGULATION_OF_HUMORAL_IMMUNE_RESPONSE_MEDIATED_BY_CIRCULATING_IMMUNOGLOBULIN	5.21529e-09		GO:0045721	GO_NEGATIVE_REGULATION_OF_GLUCONEOGENESIS	5.38731e-11		GO:0042359	GO_VITAMIN_D_METABOLIC_PROCESS	1.95242e-44		GO:0035907	GO_DORSAL_AORTA_DEVELOPMENT	1.58569e-26
GO:0015297	GO_ANTIPORTER_ACTIVITY	4.92012e-23		GO:0005248	GO_VOLTAGE_GATED_SODIUM_CHANNEL_ACTIVITY	5.21529e-09		GO:0004970	GO_IONOTROPIC_GLUTAMATE_RECEPTOR_ACTIVITY	5.43718e-11		GO:0051180	GO_VITAMIN_TRANSPORT	2.27894e-44		GO:0044346	GO_FIBROBLAST_APOPTOTIC_PROCESS	1.67729e-26
GO:0007096	GO_REGULATION_OF_EXIT_FROM_MITOSIS	5.51818e-23		GO:0016849	GO_PHOSPHORUS_OXYGEN_LYASE_ACTIVITY	5.57842e-09		GO:0034755	GO_IRON_ION_TRANSMEMBRANE_TRANSPORT	5.85519e-11		GO:0015276	GO_LIGAND_GATED_ION_CHANNEL_ACTIVITY	2.74829e-44		GO:0042273	GO_RIBOSOMAL_LARGE_SUBUNIT_BIOGENESIS	1.75285e-26
GO:0071421	GO_MANGANESE_ION_TRANSMEMBRANE_TRANSPORT	6.69418e-23		GO:0072348	GO_SULFUR_COMPOUND_TRANSPORT	5.57842e-09		GO:0015136	GO_SIALIC_ACID_TRANSMEMBRANE_TRANSPORTER_ACTIVITY	5.9346e-11		GO:0036066	GO_PROTEIN_O_LINKED_FUCOSYLATION	2.78077e-44		GO:0016248	GO_CHANNEL_INHIBITOR_ACTIVITY	1.7964e-26
GO:0005384	GO_MANGANESE_ION_TRANSMEMBRANE_TRANSPORTER_ACTIVITY	6.69418e-23		GO:0045671	GO_NEGATIVE_REGULATION_OF_OSTEOCLAST_DIFFERENTIATION	5.85814e-09		GO:0015739	GO_SIALIC_ACID_TRANSPORT	5.9346e-11		GO:0045580	GO_REGULATION_OF_T_CELL_DIFFERENTIATION	3.67022e-44		GO:0004970	GO_IONOTROPIC_GLUTAMATE_RECEPTOR_ACTIVITY	1.86135e-26
GO:0009312	GO_OLIGOSACCHARIDE_BIOSYNTHETIC_PROCESS	6.98265e-23		GO:0033689	GO_NEGATIVE_REGULATION_OF_OSTEOBLAST_PROLIFERATION	6.13258e-09		GO:0035356	GO_CELLULAR_TRIGLYCERIDE_HOMEOSTASIS	6.68734e-11		GO:0070050	GO_NEURON_CELLULAR_HOMEOSTASIS	3.72564e-44		GO:0008391	GO_ARACHIDONIC_ACID_MONOOXYGENASE_ACTIVITY	1.93874e-26
GO:0034199	GO_ACTIVATION_OF_PROTEIN_KINASE_A_ACTIVITY	7.36993e-23		GO:0000314	GO_ORGANELLAR_SMALL_RIBOSOMAL_SUBUNIT	6.15728e-09		GO:0032350	GO_REGULATION_OF_HORMONE_METABOLIC_PROCESS	6.68734e-11		GO:0006040	GO_AMINO_SUGAR_METABOLIC_PROCESS	3.8827e-44		GO:0090330	GO_REGULATION_OF_PLATELET_AGGREGATION	1.95633e-26
GO:0009642	GO_RESPONSE_TO_LIGHT_INTENSITY	1.15092e-22		GO:0015712	GO_HEXOSE_PHOSPHATE_TRANSPORT	6.40062e-09		GO:0097225	GO_SPERM_MIDPIECE	6.68734e-11		GO:0070230	GO_POSITIVE_REGULATION_OF_LYMPHOCYTE_APOPTOTIC_PROCESS	3.8827e-44		GO:0015296	GO_ANION_CATION_SYMPORTER_ACTIVITY	2.16681e-26
GO:0016338	GO_CALCIUM_INDEPENDENT_CELL_CELL_ADHESION_VIA_PLASMA_MEMBRANE_CELL_ADHESION_MOLECULES	1.49055e-22		GO:0098960	GO_POSTSYNAPTIC_NEUROTRANSMITTER_RECEPTOR_ACTIVITY	6.40062e-09		GO:0035613	GO_RNA_STEM_LOOP_BINDING	6.94328e-11		GO:0045682	GO_REGULATION_OF_EPIDERMIS_DEVELOPMENT	3.88833e-44		GO:0090482	GO_VITAMIN_TRANSMEMBRANE_TRANSPORTER_ACTIVITY	2.65171e-26
GO:0030888	GO_REGULATION_OF_B_CELL_PROLIFERATION	1.62168e-22		GO:0004497	GO_MONOOXYGENASE_ACTIVITY	6.54405e-09		GO:0009698	GO_PHENYLPROPANOID_METABOLIC_PROCESS	7.20029e-11		GO:0051287	GO_NAD_BINDING	4.18607e-44		GO:0022843	GO_VOLTAGE_GATED_CATION_CHANNEL_ACTIVITY	2.77012e-26
GO:0044557	GO_RELAXATION_OF_SMOOTH_MUSCLE	1.64077e-22		GO:0071305	GO_CELLULAR_RESPONSE_TO_VITAMIN_D	6.67606e-09		GO:2000643	GO_POSITIVE_REGULATION_OF_EARLY_ENDOSOME_TO_LATE_ENDOSOME_TRANSPORT	7.22466e-11		GO:0032226	GO_POSITIVE_REGULATION_OF_SYNAPTIC_TRANSMISSION_DOPAMINERGIC	5.24519e-44		GO:0034139	GO_REGULATION_OF_TOLL_LIKE_RECEPTOR_3_SIGNALING_PATHWAY	2.78194e-26
GO:0036344	GO_PLATELET_MORPHOGENESIS	1.73517e-22		GO:0042273	GO_RIBOSOMAL_LARGE_SUBUNIT_BIOGENESIS	6.79435e-09		GO:0044546	GO_NLRP3_INFLAMMASOME_COMPLEX_ASSEMBLY	7.42183e-11		GO:0070492	GO_OLIGOSACCHARIDE_BINDING	5.64787e-44		GO:0072348	GO_SULFUR_COMPOUND_TRANSPORT	2.81076e-26
GO:0019783	GO_UBIQUITIN_LIKE_PROTEIN_SPECIFIC_PROTEASE_ACTIVITY	1.7549e-22		GO:0022835	GO_TRANSMITTER_GATED_CHANNEL_ACTIVITY	6.80486e-09		GO:0032351	GO_NEGATIVE_REGULATION_OF_HORMONE_METABOLIC_PROCESS	7.68377e-11		GO:0042045	GO_EPITHELIAL_FLUID_TRANSPORT	5.95854e-44		GO:0006537	GO_GLUTAMATE_BIOSYNTHETIC_PROCESS	2.8277e-26
GO:0002902	GO_REGULATION_OF_B_CELL_APOPTOTIC_PROCESS	1.82627e-22		GO:0045176	GO_APICAL_PROTEIN_LOCALIZATION	7.16757e-09		GO:0042362	GO_FAT_SOLUBLE_VITAMIN_BIOSYNTHETIC_PROCESS	8.15727e-11		GO:0000184	GO_NUCLEAR_TRANSCRIBED_MRNA_CATABOLIC_PROCESS_NONSENSE_MEDIATED_DECAY	7.74403e-44		GO:0016875	GO_LIGASE_ACTIVITY_FORMING_CARBON_OXYGEN_BONDS	3.1819e-26
GO:0030574	GO_COLLAGEN_CATABOLIC_PROCESS	1.94518e-22		GO:0001765	GO_MEMBRANE_RAFT_ASSEMBLY	7.35266e-09		GO:0031094	GO_PLATELET_DENSE_TUBULAR_NETWORK	8.39411e-11		GO:2001238	GO_POSITIVE_REGULATION_OF_EXTRINSIC_APOPTOTIC_SIGNALING_PATHWAY	8.10385e-44		GO:2001169	GO_REGULATION_OF_ATP_BIOSYNTHETIC_PROCESS	3.1819e-26
GO:0022853	GO_ACTIVE_ION_TRANSMEMBRANE_TRANSPORTER_ACTIVITY	2.06268e-22		GO:0101020	GO_ESTROGEN_16_ALPHA_HYDROXYLASE_ACTIVITY	7.6657e-09		GO:2001224	GO_POSITIVE_REGULATION_OF_NEURON_MIGRATION	8.55906e-11		GO:1905276	GO_REGULATION_OF_EPITHELIAL_TUBE_FORMATION	8.41436e-44		GO:0042738	GO_EXOGENOUS_DRUG_CATABOLIC_PROCESS	3.32183e-26
GO:0031089	GO_PLATELET_DENSE_GRANULE_LUMEN	2.06268e-22		GO:0002933	GO_LIPID_HYDROXYLATION	7.6657e-09		GO:0097039	GO_PROTEIN_LINEAR_POLYUBIQUITINATION	8.96203e-11		GO:0015301	GO_ANION_ANION_ANTIPORTER_ACTIVITY	9.74624e-44		GO:0001561	GO_FATTY_ACID_ALPHA_OXIDATION	3.44205e-26
GO:0032591	GO_DENDRITIC_SPINE_MEMBRANE	2.34444e-22		GO:0005388	GO_CALCIUM_TRANSPORTING_ATPASE_ACTIVITY	7.68279e-09		GO:0042359	GO_VITAMIN_D_METABOLIC_PROCESS	9.16266e-11		GO:0031342	GO_NEGATIVE_REGULATION_OF_CELL_KILLING	1.0256e-43		GO:0030397	GO_MEMBRANE_DISASSEMBLY	3.92688e-26
GO:0015296	GO_ANION_CATION_SYMPORTER_ACTIVITY	2.60201e-22		GO:0090177	GO_ESTABLISHMENT_OF_PLANAR_POLARITY_INVOLVED_IN_NEURAL_TUBE_CLOSURE	7.69313e-09		GO:0015884	GO_FOLIC_ACID_TRANSPORT	9.19511e-11		GO:0022625	GO_CYTOSOLIC_LARGE_RIBOSOMAL_SUBUNIT	1.09127e-43		GO:0043248	GO_PROTEASOME_ASSEMBLY	3.92688e-26
GO:2000002	GO_NEGATIVE_REGULATION_OF_DNA_DAMAGE_CHECKPOINT	2.60201e-22		GO:0044546	GO_NLRP3_INFLAMMASOME_COMPLEX_ASSEMBLY	8.06769e-09		GO:0035307	GO_POSITIVE_REGULATION_OF_PROTEIN_DEPHOSPHORYLATION	9.51964e-11		GO:0008271	GO_SECONDARY_ACTIVE_SULFATE_TRANSMEMBRANE_TRANSPORTER_ACTIVITY	1.09935e-43		GO:0072425	GO_SIGNAL_TRANSDUCTION_INVOLVED_IN_G2_DNA_DAMAGE_CHECKPOINT	4.50522e-26
GO:0071389	GO_CELLULAR_RESPONSE_TO_MINERALOCORTICOID_STIMULUS	2.61873e-22		GO:0005342	GO_ORGANIC_ACID_TRANSMEMBRANE_TRANSPORTER_ACTIVITY	9.076e-09		GO:0006817	GO_PHOSPHATE_ION_TRANSPORT	9.69307e-11		GO:0030670	GO_PHAGOCYTIC_VESICLE_MEMBRANE	1.12298e-43		GO:0071872	GO_CELLULAR_RESPONSE_TO_EPINEPHRINE_STIMULUS	4.86457e-26
GO:0046642	GO_NEGATIVE_REGULATION_OF_ALPHA_BETA_T_CELL_PROLIFERATION	2.63126e-22		GO:0042596	GO_FEAR_RESPONSE	9.43696e-09		GO:0070640	GO_VITAMIN_D3_METABOLIC_PROCESS	9.73874e-11		GO:0072531	GO_PYRIMIDINE_CONTAINING_COMPOUND_TRANSMEMBRANE_TRANSPORT	1.23586e-43		GO:0007608	GO_SENSORY_PERCEPTION_OF_SMELL	4.86457e-26
GO:0030150	GO_PROTEIN_IMPORT_INTO_MITOCHONDRIAL_MATRIX	3.14002e-22		GO:0072610	GO_INTERLEUKIN_12_SECRETION	9.45614e-09		GO:0045852	GO_PH_ELEVATION	1.00766e-10		GO:0034067	GO_PROTEIN_LOCALIZATION_TO_GOLGI_APPARATUS	1.34146e-43		GO:0045176	GO_APICAL_PROTEIN_LOCALIZATION	5.05508e-26
GO:0010155	GO_REGULATION_OF_PROTON_TRANSPORT	3.34216e-22		GO:0070173	GO_REGULATION_OF_ENAMEL_MINERALIZATION	9.45614e-09		GO:0035907	GO_DORSAL_AORTA_DEVELOPMENT	1.08028e-10		GO:0015299	GO_SOLUTE_PROTON_ANTIPORTER_ACTIVITY	1.50499e-43		GO:0015276	GO_LIGAND_GATED_ION_CHANNEL_ACTIVITY	5.46509e-26
GO:0071605	GO_MONOCYTE_CHEMOTACTIC_PROTEIN_1_PRODUCTION	3.79952e-22		GO:0005230	GO_EXTRACELLULAR_LIGAND_GATED_ION_CHANNEL_ACTIVITY	9.64325e-09		GO:0071359	GO_CELLULAR_RESPONSE_TO_DSRNA	1.09968e-10		GO:0008066	GO_GLUTAMATE_RECEPTOR_ACTIVITY	1.52739e-43		GO:0015934	GO_LARGE_RIBOSOMAL_SUBUNIT	5.74686e-26
GO:0070229	GO_NEGATIVE_REGULATION_OF_LYMPHOCYTE_APOPTOTIC_PROCESS	3.95967e-22		GO:0006817	GO_PHOSPHATE_ION_TRANSPORT	9.96288e-09		GO:0002335	GO_MATURE_B_CELL_DIFFERENTIATION	1.11081e-10		GO:0072599	GO_ESTABLISHMENT_OF_PROTEIN_LOCALIZATION_TO_ENDOPLASMIC_RETICULUM	2.12929e-43		GO:0032351	GO_NEGATIVE_REGULATION_OF_HORMONE_METABOLIC_PROCESS	5.94629e-26
GO:0005416	GO_AMINO_ACID_CATION_SYMPORTER_ACTIVITY	4.30984e-22		GO:0045002	GO_DOUBLE_STRAND_BREAK_REPAIR_VIA_SINGLE_STRAND_ANNEALING	1.04546e-08		GO:0042590	GO_ANTIGEN_PROCESSING_AND_PRESENTATION_OF_EXOGENOUS_PEPTIDE_ANTIGEN_VIA_MHC_CLASS_I	1.17794e-10		GO:0035461	GO_VITAMIN_TRANSMEMBRANE_TRANSPORT	2.8013e-43		GO:0005227	GO_CALCIUM_ACTIVATED_CATION_CHANNEL_ACTIVITY	5.99908e-26
GO:0036376	GO_SODIUM_ION_EXPORT_ACROSS_PLASMA_MEMBRANE	4.33233e-22		GO:0004222	GO_METALLOENDOPEPTIDASE_ACTIVITY	1.06617e-08		GO:2001171	GO_POSITIVE_REGULATION_OF_ATP_BIOSYNTHETIC_PROCESS	1.20147e-10		GO:0036065	GO_FUCOSYLATION	3.18276e-43		GO:0070527	GO_PLATELET_AGGREGATION	6.09043e-26
GO:0072611	GO_INTERLEUKIN_13_SECRETION	4.5841e-22		GO:1990948	GO_UBIQUITIN_LIGASE_INHIBITOR_ACTIVITY	1.06617e-08		GO:0010165	GO_RESPONSE_TO_X_RAY	1.23012e-10		GO:0090344	GO_NEGATIVE_REGULATION_OF_CELL_AGING	3.36344e-43		GO:0035864	GO_RESPONSE_TO_POTASSIUM_ION	6.1262e-26
GO:0051865	GO_PROTEIN_AUTOUBIQUITINATION	4.9334e-22		GO:0042406	GO_EXTRINSIC_COMPONENT_OF_ENDOPLASMIC_RETICULUM_MEMBRANE	1.08391e-08		GO:0061743	GO_MOTOR_LEARNING	1.26993e-10		GO:0002228	GO_NATURAL_KILLER_CELL_MEDIATED_IMMUNITY	3.38883e-43		GO:0015872	GO_DOPAMINE_TRANSPORT	6.38722e-26
GO:0009111	GO_VITAMIN_CATABOLIC_PROCESS	5.25127e-22		GO:0099566	GO_REGULATION_OF_POSTSYNAPTIC_CYTOSOLIC_CALCIUM_ION_CONCENTRATION	1.11855e-08		GO:0070050	GO_NEURON_CELLULAR_HOMEOSTASIS	1.33566e-10		GO:0004222	GO_METALLOENDOPEPTIDASE_ACTIVITY	3.53594e-43		GO:0006688	GO_GLYCOSPHINGOLIPID_BIOSYNTHETIC_PROCESS	6.45626e-26
GO:0015106	GO_BICARBONATE_TRANSMEMBRANE_TRANSPORTER_ACTIVITY	5.63403e-22		GO:2000773	GO_NEGATIVE_REGULATION_OF_CELLULAR_SENESCENCE	1.13107e-08		GO:0072337	GO_MODIFIED_AMINO_ACID_TRANSPORT	1.34088e-10		GO:0002175	GO_PROTEIN_LOCALIZATION_TO_PARANODE_REGION_OF_AXON	3.82188e-43		GO:0060384	GO_INNERVATION	6.78107e-26
GO:0008138	GO_PROTEIN_TYROSINE_SERINE_THREONINE_PHOSPHATASE_ACTIVITY	5.94137e-22		GO:0072337	GO_MODIFIED_AMINO_ACID_TRANSPORT	1.14936e-08		GO:0008028	GO_MONOCARBOXYLIC_ACID_TRANSMEMBRANE_TRANSPORTER_ACTIVITY	1.48256e-10		GO:0071360	GO_CELLULAR_RESPONSE_TO_EXOGENOUS_DSRNA	3.89358e-43		GO:2000848	GO_POSITIVE_REGULATION_OF_CORTICOSTEROID_HORMONE_SECRETION	6.96362e-26
GO:0005143	GO_INTERLEUKIN_12_RECEPTOR_BINDING	7.68563e-22		GO:2001224	GO_POSITIVE_REGULATION_OF_NEURON_MIGRATION	1.14938e-08		GO:0035673	GO_OLIGOPEPTIDE_TRANSMEMBRANE_TRANSPORTER_ACTIVITY	1.59922e-10		GO:0050688	GO_REGULATION_OF_DEFENSE_RESPONSE_TO_VIRUS	4.57681e-43		GO:0033603	GO_POSITIVE_REGULATION_OF_DOPAMINE_SECRETION	6.96362e-26
GO:0016857	GO_RACEMASE_AND_EPIMERASE_ACTIVITY_ACTING_ON_CARBOHYDRATES_AND_DERIVATIVES	8.2355e-22		GO:2001222	GO_REGULATION_OF_NEURON_MIGRATION	1.17429e-08		GO:0031958	GO_CORTICOSTEROID_RECEPTOR_SIGNALING_PATHWAY	1.66119e-10		GO:0006108	GO_MALATE_METABOLIC_PROCESS	5.46103e-43		GO:0071415	GO_CELLULAR_RESPONSE_TO_PURINE_CONTAINING_COMPOUND	7.09834e-26
GO:0004745	GO_RETINOL_DEHYDROGENASE_ACTIVITY	8.45881e-22		GO:0015562	GO_EFFLUX_TRANSMEMBRANE_TRANSPORTER_ACTIVITY	1.17534e-08		GO:0007608	GO_SENSORY_PERCEPTION_OF_SMELL	1.66119e-10		GO:0051353	GO_POSITIVE_REGULATION_OF_OXIDOREDUCTASE_ACTIVITY	5.50991e-43		GO:0032222	GO_REGULATION_OF_SYNAPTIC_TRANSMISSION_CHOLINERGIC	7.63767e-26
GO:0090715	GO_IMMUNOLOGICAL_MEMORY_FORMATION_PROCESS	9.35386e-22		GO:0035673	GO_OLIGOPEPTIDE_TRANSMEMBRANE_TRANSPORTER_ACTIVITY	1.21665e-08		GO:0043248	GO_PROTEASOME_ASSEMBLY	1.66895e-10		GO:0070527	GO_PLATELET_AGGREGATION	6.67061e-43		GO:0070330	GO_AROMATASE_ACTIVITY	8.09275e-26
GO:0005375	GO_COPPER_ION_TRANSMEMBRANE_TRANSPORTER_ACTIVITY	9.87395e-22		GO:0045236	GO_CXCR_CHEMOKINE_RECEPTOR_BINDING	1.21868e-08		GO:0005242	GO_INWARD_RECTIFIER_POTASSIUM_CHANNEL_ACTIVITY	1.81942e-10		GO:0030397	GO_MEMBRANE_DISASSEMBLY	7.11101e-43		GO:0051133	GO_REGULATION_OF_NK_T_CELL_ACTIVATION	8.61549e-26
GO:0042609	GO_CD4_RECEPTOR_BINDING	1.15492e-21		GO:0070314	GO_G1_TO_G0_TRANSITION	1.3284e-08		GO:0030280	GO_STRUCTURAL_CONSTITUENT_OF_EPIDERMIS	1.84639e-10		GO:0046638	GO_POSITIVE_REGULATION_OF_ALPHA_BETA_T_CELL_DIFFERENTIATION	7.15217e-43		GO:0072610	GO_INTERLEUKIN_12_SECRETION	8.66327e-26
GO:0048387	GO_NEGATIVE_REGULATION_OF_RETINOIC_ACID_RECEPTOR_SIGNALING_PATHWAY	1.1655e-21		GO:0086006	GO_VOLTAGE_GATED_SODIUM_CHANNEL_ACTIVITY_INVOLVED_IN_CARDIAC_MUSCLE_CELL_ACTION_POTENTIAL	1.37236e-08		GO:0004198	GO_CALCIUM_DEPENDENT_CYSTEINE_TYPE_ENDOPEPTIDASE_ACTIVITY	1.85506e-10		GO:0016725	GO_OXIDOREDUCTASE_ACTIVITY_ACTING_ON_CH_OR_CH2_GROUPS	7.30651e-43		GO:0005114	GO_TYPE_II_TRANSFORMING_GROWTH_FACTOR_BETA_RECEPTOR_BINDING	9.28697e-26
GO:0061140	GO_LUNG_SECRETORY_CELL_DIFFERENTIATION	1.39554e-21		GO:0035306	GO_POSITIVE_REGULATION_OF_DEPHOSPHORYLATION	1.38175e-08		GO:0004016	GO_ADENYLATE_CYCLASE_ACTIVITY	1.90447e-10		GO:0055083	GO_MONOVALENT_INORGANIC_ANION_HOMEOSTASIS	7.3749e-43		GO:0016638	GO_OXIDOREDUCTASE_ACTIVITY_ACTING_ON_THE_CH_NH2_GROUP_OF_DONORS	1.03607e-25
GO:0043090	GO_AMINO_ACID_IMPORT	1.48772e-21		GO:0031094	GO_PLATELET_DENSE_TUBULAR_NETWORK	1.44298e-08		GO:0006171	GO_CAMP_BIOSYNTHETIC_PROCESS	1.90447e-10		GO:0033194	GO_RESPONSE_TO_HYDROPEROXIDE	7.98334e-43		GO:0035613	GO_RNA_STEM_LOOP_BINDING	1.05535e-25
GO:0045917	GO_POSITIVE_REGULATION_OF_COMPLEMENT_ACTIVATION	1.48772e-21		GO:0044322	GO_ENDOPLASMIC_RETICULUM_QUALITY_CONTROL_COMPARTMENT	1.47761e-08		GO:0004497	GO_MONOOXYGENASE_ACTIVITY	1.96852e-10		GO:0099023	GO_TETHERING_COMPLEX	8.24313e-43		GO:0006766	GO_VITAMIN_METABOLIC_PROCESS	1.07729e-25
GO:0017185	GO_PEPTIDYL_LYSINE_HYDROXYLATION	1.53044e-21		GO:0008146	GO_SULFOTRANSFERASE_ACTIVITY	1.48498e-08		GO:0016725	GO_OXIDOREDUCTASE_ACTIVITY_ACTING_ON_CH_OR_CH2_GROUPS	2.00923e-10		GO:1990948	GO_UBIQUITIN_LIGASE_INHIBITOR_ACTIVITY	8.63174e-43		GO:0071276	GO_CELLULAR_RESPONSE_TO_CADMIUM_ION	1.16991e-25
GO:0045066	GO_REGULATORY_T_CELL_DIFFERENTIATION	1.6805e-21		GO:0060633	GO_NEGATIVE_REGULATION_OF_TRANSCRIPTION_INITIATION_FROM_RNA_POLYMERASE_II_PROMOTER	1.58363e-08		GO:0071797	GO_LUBAC_COMPLEX	2.13925e-10		GO:0097352	GO_AUTOPHAGOSOME_MATURATION	9.9353e-43		GO:0016782	GO_TRANSFERASE_ACTIVITY_TRANSFERRING_SULFUR_CONTAINING_GROUPS	1.29334e-25
GO:0031342	GO_NEGATIVE_REGULATION_OF_CELL_KILLING	1.71789e-21		GO:0015276	GO_LIGAND_GATED_ION_CHANNEL_ACTIVITY	1.67257e-08		GO:0060907	GO_POSITIVE_REGULATION_OF_MACROPHAGE_CYTOKINE_PRODUCTION	2.16371e-10		GO:2001198	GO_REGULATION_OF_DENDRITIC_CELL_DIFFERENTIATION	1.0069e-42		GO:0031526	GO_BRUSH_BORDER_MEMBRANE	1.36695e-25
GO:0042976	GO_ACTIVATION_OF_JANUS_KINASE_ACTIVITY	1.76733e-21		GO:0071447	GO_CELLULAR_RESPONSE_TO_HYDROPEROXIDE	1.67875e-08		GO:0034475	GO_U4_SNRNA_3_END_PROCESSING	2.1745e-10		GO:0009111	GO_VITAMIN_CATABOLIC_PROCESS	1.12194e-42		GO:0000729	GO_DNA_DOUBLE_STRAND_BREAK_PROCESSING	1.59606e-25
GO:0008627	GO_INTRINSIC_APOPTOTIC_SIGNALING_PATHWAY_IN_RESPONSE_TO_OSMOTIC_STRESS	1.76733e-21		GO:0035932	GO_ALDOSTERONE_SECRETION	1.8501e-08		GO:0050906	GO_DETECTION_OF_STIMULUS_INVOLVED_IN_SENSORY_PERCEPTION	2.2376e-10		GO:0050906	GO_DETECTION_OF_STIMULUS_INVOLVED_IN_SENSORY_PERCEPTION	1.29118e-42		GO:0060770	GO_NEGATIVE_REGULATION_OF_EPITHELIAL_CELL_PROLIFERATION_INVOLVED_IN_PROSTATE_GLAND_DEVELOPMENT	1.60457e-25
GO:0045236	GO_CXCR_CHEMOKINE_RECEPTOR_BINDING	1.96702e-21		GO:0008356	GO_ASYMMETRIC_CELL_DIVISION	1.85094e-08		GO:0006102	GO_ISOCITRATE_METABOLIC_PROCESS	2.48772e-10		GO:0005388	GO_CALCIUM_TRANSPORTING_ATPASE_ACTIVITY	1.32259e-42		GO:0050951	GO_SENSORY_PERCEPTION_OF_TEMPERATURE_STIMULUS	1.60457e-25
GO:0005345	GO_PURINE_NUCLEOBASE_TRANSMEMBRANE_TRANSPORTER_ACTIVITY	2.02834e-21		GO:0086007	GO_VOLTAGE_GATED_CALCIUM_CHANNEL_ACTIVITY_INVOLVED_IN_CARDIAC_MUSCLE_CELL_ACTION_POTENTIAL	1.85094e-08		GO:0005452	GO_INORGANIC_ANION_EXCHANGER_ACTIVITY	2.63959e-10		GO:0034111	GO_NEGATIVE_REGULATION_OF_HOMOTYPIC_CELL_CELL_ADHESION	1.32846e-42		GO:0000463	GO_MATURATION_OF_LSU_RRNA_FROM_TRICISTRONIC_RRNA_TRANSCRIPT_SSU_RRNA_5_8S_RRNA_LSU_RRNA_	2.08197e-25
GO:0033184	GO_POSITIVE_REGULATION_OF_HISTONE_UBIQUITINATION	2.06402e-21		GO:0005227	GO_CALCIUM_ACTIVATED_CATION_CHANNEL_ACTIVITY	1.93276e-08		GO:0032106	GO_POSITIVE_REGULATION_OF_RESPONSE_TO_EXTRACELLULAR_STIMULUS	2.84846e-10		GO:0090331	GO_NEGATIVE_REGULATION_OF_PLATELET_AGGREGATION	1.32846e-42		GO:0000281	GO_MITOTIC_CYTOKINESIS	2.21434e-25
GO:2001166	GO_REGULATION_OF_HISTONE_H2B_UBIQUITINATION	2.06402e-21		GO:0008097	GO_5S_RRNA_BINDING	1.97209e-08		GO:0006775	GO_FAT_SOLUBLE_VITAMIN_METABOLIC_PROCESS	2.92279e-10		GO:0000979	GO_RNA_POLYMERASE_II_CORE_PROMOTER_SEQUENCE_SPECIFIC_DNA_BINDING	1.4465e-42		GO:0008228	GO_OPSONIZATION	2.33357e-25
GO:0004571	GO_MANNOSYL_OLIGOSACCHARIDE_1_2_ALPHA_MANNOSIDASE_ACTIVITY	2.08142e-21		GO:0072497	GO_MESENCHYMAL_STEM_CELL_DIFFERENTIATION	1.98736e-08		GO:0034427	GO_NUCLEAR_TRANSCRIBED_MRNA_CATABOLIC_PROCESS_EXONUCLEOLYTIC_3_5_	2.92279e-10		GO:0006893	GO_GOLGI_TO_PLASMA_MEMBRANE_TRANSPORT	1.46108e-42		GO:0071230	GO_CELLULAR_RESPONSE_TO_AMINO_ACID_STIMULUS	2.47737e-25
GO:0031233	GO_INTRINSIC_COMPONENT_OF_EXTERNAL_SIDE_OF_PLASMA_MEMBRANE	2.10081e-21		GO:0030280	GO_STRUCTURAL_CONSTITUENT_OF_EPIDERMIS	1.98736e-08		GO:0023035	GO_CD40_SIGNALING_PATHWAY	2.96823e-10		GO:1990023	GO_MITOTIC_SPINDLE_MIDZONE	1.47983e-42		GO:0060558	GO_REGULATION_OF_CALCIDIOL_1_MONOOXYGENASE_ACTIVITY	2.52491e-25
GO:0097199	GO_CYSTEINE_TYPE_ENDOPEPTIDASE_ACTIVITY_INVOLVED_IN_APOPTOTIC_SIGNALING_PATHWAY	2.16818e-21		GO:0050072	GO_M7G_5_PPPN_DIPHOSPHATASE_ACTIVITY	2.05836e-08		GO:0005227	GO_CALCIUM_ACTIVATED_CATION_CHANNEL_ACTIVITY	3.12452e-10		GO:0019646	GO_AEROBIC_ELECTRON_TRANSPORT_CHAIN	1.52678e-42		GO:0032106	GO_POSITIVE_REGULATION_OF_RESPONSE_TO_EXTRACELLULAR_STIMULUS	2.53211e-25
GO:0010165	GO_RESPONSE_TO_X_RAY	2.19593e-21		GO:0060770	GO_NEGATIVE_REGULATION_OF_EPITHELIAL_CELL_PROLIFERATION_INVOLVED_IN_PROSTATE_GLAND_DEVELOPMENT	2.05836e-08		GO:0098903	GO_REGULATION_OF_MEMBRANE_REPOLARIZATION_DURING_ACTION_POTENTIAL	3.16728e-10		GO:0035235	GO_IONOTROPIC_GLUTAMATE_RECEPTOR_SIGNALING_PATHWAY	1.64508e-42		GO:0031297	GO_REPLICATION_FORK_PROCESSING	2.53768e-25
GO:0033764	GO_STEROID_DEHYDROGENASE_ACTIVITY_ACTING_ON_THE_CH_OH_GROUP_OF_DONORS_NAD_OR_NADP_AS_ACCEPTOR	2.27595e-21		GO:0036066	GO_PROTEIN_O_LINKED_FUCOSYLATION	2.05836e-08		GO:0015556	GO_C4_DICARBOXYLATE_TRANSMEMBRANE_TRANSPORTER_ACTIVITY	3.20175e-10		GO:0022626	GO_CYTOSOLIC_RIBOSOME	1.74618e-42		GO:0008347	GO_GLIAL_CELL_MIGRATION	2.60674e-25
GO:0002260	GO_LYMPHOCYTE_HOMEOSTASIS	2.47842e-21		GO:0042249	GO_ESTABLISHMENT_OF_PLANAR_POLARITY_OF_EMBRYONIC_EPITHELIUM	2.27075e-08		GO:0044340	GO_CANONICAL_WNT_SIGNALING_PATHWAY_INVOLVED_IN_REGULATION_OF_CELL_PROLIFERATION	3.31461e-10		GO:0002704	GO_NEGATIVE_REGULATION_OF_LEUKOCYTE_MEDIATED_IMMUNITY	1.77351e-42		GO:0050699	GO_WW_DOMAIN_BINDING	2.75744e-25
GO:0016592	GO_MEDIATOR_COMPLEX	2.69826e-21		GO:0090309	GO_POSITIVE_REGULATION_OF_METHYLATION_DEPENDENT_CHROMATIN_SILENCING	2.27075e-08		GO:0042738	GO_EXOGENOUS_DRUG_CATABOLIC_PROCESS	3.41177e-10		GO:0045619	GO_REGULATION_OF_LYMPHOCYTE_DIFFERENTIATION	1.80293e-42		GO:0099587	GO_INORGANIC_ION_IMPORT_ACROSS_PLASMA_MEMBRANE	2.85943e-25
GO:0005744	GO_TIM23_MITOCHONDRIAL_IMPORT_INNER_MEMBRANE_TRANSLOCASE_COMPLEX	2.85266e-21		GO:0005338	GO_NUCLEOTIDE_SUGAR_TRANSMEMBRANE_TRANSPORTER_ACTIVITY	2.33678e-08		GO:0010922	GO_POSITIVE_REGULATION_OF_PHOSPHATASE_ACTIVITY	3.41177e-10		GO:0043546	GO_MOLYBDOPTERIN_COFACTOR_BINDING	2.02376e-42		GO:0071837	GO_HMG_BOX_DOMAIN_BINDING	2.99665e-25
GO:0045746	GO_NEGATIVE_REGULATION_OF_NOTCH_SIGNALING_PATHWAY	3.02102e-21		GO:0005593	GO_FACIT_COLLAGEN_TRIMER	2.3683e-08		GO:0004571	GO_MANNOSYL_OLIGOSACCHARIDE_1_2_ALPHA_MANNOSIDASE_ACTIVITY	3.51907e-10		GO:0010543	GO_REGULATION_OF_PLATELET_ACTIVATION	2.0277e-42		GO:0042590	GO_ANTIGEN_PROCESSING_AND_PRESENTATION_OF_EXOGENOUS_PEPTIDE_ANTIGEN_VIA_MHC_CLASS_I	3.29102e-25
GO:0045621	GO_POSITIVE_REGULATION_OF_LYMPHOCYTE_DIFFERENTIATION	3.35738e-21		GO:0004970	GO_IONOTROPIC_GLUTAMATE_RECEPTOR_ACTIVITY	2.38321e-08		GO:0009950	GO_DORSAL_VENTRAL_AXIS_SPECIFICATION	3.73198e-10		GO:0002323	GO_NATURAL_KILLER_CELL_ACTIVATION_INVOLVED_IN_IMMUNE_RESPONSE	2.05232e-42		GO:0045939	GO_NEGATIVE_REGULATION_OF_STEROID_METABOLIC_PROCESS	3.31123e-25
GO:0045620	GO_NEGATIVE_REGULATION_OF_LYMPHOCYTE_DIFFERENTIATION	3.59632e-21		GO:0070989	GO_OXIDATIVE_DEMETHYLATION	2.42046e-08		GO:0033280	GO_RESPONSE_TO_VITAMIN_D	3.91233e-10		GO:0002715	GO_REGULATION_OF_NATURAL_KILLER_CELL_MEDIATED_IMMUNITY	2.14378e-42		GO:0050982	GO_DETECTION_OF_MECHANICAL_STIMULUS	3.41152e-25
GO:0007223	GO_WNT_SIGNALING_PATHWAY_CALCIUM_MODULATING_PATHWAY	3.60565e-21		GO:0042363	GO_FAT_SOLUBLE_VITAMIN_CATABOLIC_PROCESS	2.45864e-08		GO:0090309	GO_POSITIVE_REGULATION_OF_METHYLATION_DEPENDENT_CHROMATIN_SILENCING	3.92749e-10		GO:0035613	GO_RNA_STEM_LOOP_BINDING	2.25526e-42		GO:0043615	GO_ASTROCYTE_CELL_MIGRATION	3.73617e-25
GO:0010447	GO_RESPONSE_TO_ACIDIC_PH	3.66564e-21		GO:0033177	GO_PROTON_TRANSPORTING_TWO_SECTOR_ATPASE_COMPLEX_PROTON_TRANSPORTING_DOMAIN	2.54596e-08		GO:0035612	GO_AP_2_ADAPTOR_COMPLEX_BINDING	3.9851e-10		GO:0001765	GO_MEMBRANE_RAFT_ASSEMBLY	2.29706e-42		GO:0070050	GO_NEURON_CELLULAR_HOMEOSTASIS	3.74095e-25
GO:0042100	GO_B_CELL_PROLIFERATION	3.94369e-21		GO:0033179	GO_PROTON_TRANSPORTING_V_TYPE_ATPASE_V0_DOMAIN	2.54596e-08		GO:0005342	GO_ORGANIC_ACID_TRANSMEMBRANE_TRANSPORTER_ACTIVITY	4.11056e-10		GO:0050732	GO_NEGATIVE_REGULATION_OF_PEPTIDYL_TYROSINE_PHOSPHORYLATION	2.73386e-42		GO:0008066	GO_GLUTAMATE_RECEPTOR_ACTIVITY	4.09932e-25
GO:0031461	GO_CULLIN_RING_UBIQUITIN_LIGASE_COMPLEX	3.94369e-21		GO:0006108	GO_MALATE_METABOLIC_PROCESS	2.56654e-08		GO:0005114	GO_TYPE_II_TRANSFORMING_GROWTH_FACTOR_BETA_RECEPTOR_BINDING	4.11056e-10		GO:0004198	GO_CALCIUM_DEPENDENT_CYSTEINE_TYPE_ENDOPEPTIDASE_ACTIVITY	2.92043e-42		GO:0010934	GO_MACROPHAGE_CYTOKINE_PRODUCTION	4.12747e-25
GO:0005283	GO_AMINO_ACID_SODIUM_SYMPORTER_ACTIVITY	4.61626e-21		GO:0015932	GO_NUCLEOBASE_CONTAINING_COMPOUND_TRANSMEMBRANE_TRANSPORTER_ACTIVITY	2.66492e-08		GO:0031957	GO_VERY_LONG_CHAIN_FATTY_ACID_COA_LIGASE_ACTIVITY	4.11056e-10		GO:0002834	GO_REGULATION_OF_RESPONSE_TO_TUMOR_CELL	3.07368e-42		GO:1904427	GO_POSITIVE_REGULATION_OF_CALCIUM_ION_TRANSMEMBRANE_TRANSPORT	4.17778e-25
GO:0051085	GO_CHAPERONE_COFACTOR_DEPENDENT_PROTEIN_REFOLDING	5.17497e-21		GO:0070305	GO_RESPONSE_TO_CGMP	2.82321e-08		GO:0042406	GO_EXTRINSIC_COMPONENT_OF_ENDOPLASMIC_RETICULUM_MEMBRANE	4.16047e-10		GO:0001776	GO_LEUKOCYTE_HOMEOSTASIS	3.23194e-42		GO:2001235	GO_POSITIVE_REGULATION_OF_APOPTOTIC_SIGNALING_PATHWAY	4.23125e-25
GO:0033119	GO_NEGATIVE_REGULATION_OF_RNA_SPLICING	5.27857e-21		GO:0060076	GO_EXCITATORY_SYNAPSE	3.05656e-08		GO:0008356	GO_ASYMMETRIC_CELL_DIVISION	4.20819e-10		GO:0072666	GO_ESTABLISHMENT_OF_PROTEIN_LOCALIZATION_TO_VACUOLE	3.23342e-42		GO:0006835	GO_DICARBOXYLIC_ACID_TRANSPORT	4.49616e-25
GO:0009190	GO_CYCLIC_NUCLEOTIDE_BIOSYNTHETIC_PROCESS	5.35604e-21		GO:0099094	GO_LIGAND_GATED_CATION_CHANNEL_ACTIVITY	3.24195e-08		GO:0048550	GO_NEGATIVE_REGULATION_OF_PINOCYTOSIS	4.27431e-10		GO:0005242	GO_INWARD_RECTIFIER_POTASSIUM_CHANNEL_ACTIVITY	3.31721e-42		GO:0061743	GO_MOTOR_LEARNING	4.49616e-25
GO:0055075	GO_POTASSIUM_ION_HOMEOSTASIS	5.79758e-21		GO:0010998	GO_REGULATION_OF_TRANSLATIONAL_INITIATION_BY_EIF2_ALPHA_PHOSPHORYLATION	3.24784e-08		GO:0070948	GO_REGULATION_OF_NEUTROPHIL_MEDIATED_CYTOTOXICITY	4.27686e-10		GO:0060986	GO_ENDOCRINE_HORMONE_SECRETION	3.3578e-42		GO:0099509	GO_REGULATION_OF_PRESYNAPTIC_CYTOSOLIC_CALCIUM_ION_CONCENTRATION	4.5791e-25
GO:0072578	GO_NEUROTRANSMITTER_GATED_ION_CHANNEL_CLUSTERING	6.34799e-21		GO:0072708	GO_RESPONSE_TO_SORBITOL	3.33207e-08		GO:0006688	GO_GLYCOSPHINGOLIPID_BIOSYNTHETIC_PROCESS	4.45783e-10		GO:0015294	GO_SOLUTE_CATION_SYMPORTER_ACTIVITY	3.43498e-42		GO:0033177	GO_PROTON_TRANSPORTING_TWO_SECTOR_ATPASE_COMPLEX_PROTON_TRANSPORTING_DOMAIN	5.14906e-25
GO:2000104	GO_NEGATIVE_REGULATION_OF_DNA_DEPENDENT_DNA_REPLICATION	6.681e-21		GO:0043878	GO_GLYCERALDEHYDE_3_PHOSPHATE_DEHYDROGENASE_NADPLUS__NON_PHOSPHORYLATING_ACTIVITY	3.39807e-08		GO:0060770	GO_NEGATIVE_REGULATION_OF_EPITHELIAL_CELL_PROLIFERATION_INVOLVED_IN_PROSTATE_GLAND_DEVELOPMENT	4.5709e-10		GO:0046113	GO_NUCLEOBASE_CATABOLIC_PROCESS	3.46033e-42		GO:0033179	GO_PROTON_TRANSPORTING_V_TYPE_ATPASE_V0_DOMAIN	5.14906e-25
GO:0015491	GO_CATION_CATION_ANTIPORTER_ACTIVITY	7.08536e-21		GO:0006699	GO_BILE_ACID_BIOSYNTHETIC_PROCESS	3.48966e-08		GO:2001169	GO_REGULATION_OF_ATP_BIOSYNTHETIC_PROCESS	4.76897e-10		GO:0006685	GO_SPHINGOMYELIN_CATABOLIC_PROCESS	3.46033e-42		GO:0043546	GO_MOLYBDOPTERIN_COFACTOR_BINDING	5.38295e-25
GO:0098883	GO_SYNAPSE_PRUNING	7.09206e-21		GO:0033691	GO_SIALIC_ACID_BINDING	3.58625e-08		GO:0042758	GO_LONG_CHAIN_FATTY_ACID_CATABOLIC_PROCESS	5.15919e-10		GO:0097539	GO_CILIARY_TRANSITION_FIBER	3.54873e-42		GO:0043627	GO_RESPONSE_TO_ESTROGEN	5.69835e-25
GO:0045569	GO_TRAIL_BINDING	7.41883e-21		GO:0001561	GO_FATTY_ACID_ALPHA_OXIDATION	3.65323e-08		GO:0090075	GO_RELAXATION_OF_MUSCLE	5.29638e-10		GO:0015932	GO_NUCLEOBASE_CONTAINING_COMPOUND_TRANSMEMBRANE_TRANSPORTER_ACTIVITY	3.67714e-42		GO:0004448	GO_ISOCITRATE_DEHYDROGENASE_ACTIVITY	5.70714e-25
GO:0043407	GO_NEGATIVE_REGULATION_OF_MAP_KINASE_ACTIVITY	7.47422e-21		GO:0097225	GO_SPERM_MIDPIECE	3.78746e-08		GO:0070016	GO_ARMADILLO_REPEAT_DOMAIN_BINDING	5.34029e-10		GO:0098554	GO_CYTOPLASMIC_SIDE_OF_ENDOPLASMIC_RETICULUM_MEMBRANE	3.93215e-42		GO:0099132	GO_ATP_HYDROLYSIS_COUPLED_CATION_TRANSMEMBRANE_TRANSPORT	5.77416e-25
GO:0033007	GO_NEGATIVE_REGULATION_OF_MAST_CELL_ACTIVATION_INVOLVED_IN_IMMUNE_RESPONSE	9.48595e-21		GO:0015556	GO_C4_DICARBOXYLATE_TRANSMEMBRANE_TRANSPORTER_ACTIVITY	3.83933e-08		GO:0022626	GO_CYTOSOLIC_RIBOSOME	5.36469e-10		GO:2000105	GO_POSITIVE_REGULATION_OF_DNA_DEPENDENT_DNA_REPLICATION	3.98699e-42		GO:0062014	GO_NEGATIVE_REGULATION_OF_SMALL_MOLECULE_METABOLIC_PROCESS	6.06235e-25
GO:0051875	GO_PIGMENT_GRANULE_LOCALIZATION	9.48595e-21		GO:0090330	GO_REGULATION_OF_PLATELET_AGGREGATION	3.83933e-08		GO:0072348	GO_SULFUR_COMPOUND_TRANSPORT	5.44724e-10		GO:0098739	GO_IMPORT_ACROSS_PLASMA_MEMBRANE	4.08924e-42		GO:0017075	GO_SYNTAXIN_1_BINDING	6.55343e-25
GO:1904396	GO_REGULATION_OF_NEUROMUSCULAR_JUNCTION_DEVELOPMENT	9.48595e-21		GO:0060352	GO_CELL_ADHESION_MOLECULE_PRODUCTION	3.85419e-08		GO:0045503	GO_DYNEIN_LIGHT_CHAIN_BINDING	5.50478e-10		GO:0030991	GO_INTRACILIARY_TRANSPORT_PARTICLE_A	4.14258e-42		GO:0030518	GO_INTRACELLULAR_STEROID_HORMONE_RECEPTOR_SIGNALING_PATHWAY	7.02147e-25
GO:0005802	GO_TRANS_GOLGI_NETWORK	9.48595e-21		GO:0030321	GO_TRANSEPITHELIAL_CHLORIDE_TRANSPORT	3.88472e-08		GO:0016281	GO_EUKARYOTIC_TRANSLATION_INITIATION_FACTOR_4F_COMPLEX	5.51054e-10		GO:0033127	GO_REGULATION_OF_HISTONE_PHOSPHORYLATION	4.28853e-42		GO:0098960	GO_POSTSYNAPTIC_NEUROTRANSMITTER_RECEPTOR_ACTIVITY	7.02147e-25
GO:2000809	GO_POSITIVE_REGULATION_OF_SYNAPTIC_VESICLE_CLUSTERING	9.56688e-21		GO:0043615	GO_ASTROCYTE_CELL_MIGRATION	3.9224e-08		GO:0043615	GO_ASTROCYTE_CELL_MIGRATION	5.5114e-10		GO:0006413	GO_TRANSLATIONAL_INITIATION	4.67759e-42		GO:0045721	GO_NEGATIVE_REGULATION_OF_GLUCONEOGENESIS	7.3052e-25
GO:0002292	GO_T_CELL_DIFFERENTIATION_INVOLVED_IN_IMMUNE_RESPONSE	9.56688e-21		GO:0035591	GO_SIGNALING_ADAPTOR_ACTIVITY	4.05068e-08		GO:0035930	GO_CORTICOSTEROID_HORMONE_SECRETION	5.58448e-10		GO:0001547	GO_ANTRAL_OVARIAN_FOLLICLE_GROWTH	5.05239e-42		GO:0014888	GO_STRIATED_MUSCLE_ADAPTATION	7.37852e-25
GO:0071439	GO_CLATHRIN_COMPLEX	1.02629e-20		GO:0016638	GO_OXIDOREDUCTASE_ACTIVITY_ACTING_ON_THE_CH_NH2_GROUP_OF_DONORS	4.13412e-08		GO:0015038	GO_GLUTATHIONE_DISULFIDE_OXIDOREDUCTASE_ACTIVITY	5.73145e-10		GO:0070640	GO_VITAMIN_D3_METABOLIC_PROCESS	5.12903e-42		GO:0038085	GO_VASCULAR_ENDOTHELIAL_GROWTH_FACTOR_BINDING	7.5157e-25
GO:0006895	GO_GOLGI_TO_ENDOSOME_TRANSPORT	1.02629e-20		GO:0002178	GO_PALMITOYLTRANSFERASE_COMPLEX	4.46756e-08		GO:0023026	GO_MHC_CLASS_II_PROTEIN_COMPLEX_BINDING	5.85401e-10		GO:0035739	GO_CD4_POSITIVE_ALPHA_BETA_T_CELL_PROLIFERATION	5.22644e-42		GO:0008028	GO_MONOCARBOXYLIC_ACID_TRANSMEMBRANE_TRANSPORTER_ACTIVITY	7.64782e-25
GO:0045581	GO_NEGATIVE_REGULATION_OF_T_CELL_DIFFERENTIATION	1.08884e-20		GO:0042590	GO_ANTIGEN_PROCESSING_AND_PRESENTATION_OF_EXOGENOUS_PEPTIDE_ANTIGEN_VIA_MHC_CLASS_I	4.51893e-08		GO:0005324	GO_LONG_CHAIN_FATTY_ACID_TRANSPORTER_ACTIVITY	5.96575e-10		GO:0044391	GO_RIBOSOMAL_SUBUNIT	5.31715e-42		GO:0044665	GO_MLL1_2_COMPLEX	7.70264e-25
GO:0052173	GO_RESPONSE_TO_DEFENSES_OF_OTHER_ORGANISM_INVOLVED_IN_SYMBIOTIC_INTERACTION	1.13052e-20		GO:0051140	GO_REGULATION_OF_NK_T_CELL_PROLIFERATION	4.61066e-08		GO:0008066	GO_GLUTAMATE_RECEPTOR_ACTIVITY	6.22625e-10		GO:0031304	GO_INTRINSIC_COMPONENT_OF_MITOCHONDRIAL_INNER_MEMBRANE	5.35225e-42		GO:0097039	GO_PROTEIN_LINEAR_POLYUBIQUITINATION	7.84498e-25
GO:0051182	GO_COENZYME_TRANSPORT	1.18532e-20		GO:0018345	GO_PROTEIN_PALMITOYLATION	4.72436e-08		GO:0004709	GO_MAP_KINASE_KINASE_KINASE_ACTIVITY	6.42602e-10		GO:0004711	GO_RIBOSOMAL_PROTEIN_S6_KINASE_ACTIVITY	5.40504e-42		GO:0010907	GO_POSITIVE_REGULATION_OF_GLUCOSE_METABOLIC_PROCESS	7.88952e-25
GO:0060547	GO_NEGATIVE_REGULATION_OF_NECROTIC_CELL_DEATH	1.27928e-20		GO:0046915	GO_TRANSITION_METAL_ION_TRANSMEMBRANE_TRANSPORTER_ACTIVITY	4.84856e-08		GO:0015932	GO_NUCLEOBASE_CONTAINING_COMPOUND_TRANSMEMBRANE_TRANSPORTER_ACTIVITY	6.49517e-10		GO:0052192	GO_MOVEMENT_IN_ENVIRONMENT_OF_OTHER_ORGANISM_INVOLVED_IN_SYMBIOTIC_INTERACTION	6.17804e-42		GO:0034755	GO_IRON_ION_TRANSMEMBRANE_TRANSPORT	7.93682e-25
GO:0015204	GO_UREA_TRANSMEMBRANE_TRANSPORTER_ACTIVITY	1.27928e-20		GO:0032516	GO_POSITIVE_REGULATION_OF_PHOSPHOPROTEIN_PHOSPHATASE_ACTIVITY	5.23636e-08		GO:0031956	GO_MEDIUM_CHAIN_FATTY_ACID_COA_LIGASE_ACTIVITY	6.71166e-10		GO:0099566	GO_REGULATION_OF_POSTSYNAPTIC_CYTOSOLIC_CALCIUM_ION_CONCENTRATION	6.32076e-42		GO:0038026	GO_REELIN_MEDIATED_SIGNALING_PATHWAY	7.93682e-25
GO:0006458	GO_DE_NOVO_PROTEIN_FOLDING	1.3339e-20		GO:0051287	GO_NAD_BINDING	5.3155e-08		GO:2000416	GO_REGULATION_OF_EOSINOPHIL_MIGRATION	6.73516e-10		GO:0021861	GO_FOREBRAIN_RADIAL_GLIAL_CELL_DIFFERENTIATION	6.38909e-42		GO:1990023	GO_MITOTIC_SPINDLE_MIDZONE	8.15339e-25
GO:0000076	GO_DNA_REPLICATION_CHECKPOINT	1.4432e-20		GO:0006729	GO_TETRAHYDROBIOPTERIN_BIOSYNTHETIC_PROCESS	5.649e-08		GO:0004024	GO_ALCOHOL_DEHYDROGENASE_ACTIVITY_ZINC_DEPENDENT	7.04491e-10		GO:0002825	GO_REGULATION_OF_T_HELPER_1_TYPE_IMMUNE_RESPONSE	6.64495e-42		GO:0000726	GO_NON_RECOMBINATIONAL_REPAIR	8.20834e-25
GO:0038034	GO_SIGNAL_TRANSDUCTION_IN_ABSENCE_OF_LIGAND	1.6282e-20		GO:0031958	GO_CORTICOSTEROID_RECEPTOR_SIGNALING_PATHWAY	5.88934e-08		GO:0072509	GO_DIVALENT_INORGANIC_CATION_TRANSMEMBRANE_TRANSPORTER_ACTIVITY	7.35239e-10		GO:0050681	GO_ANDROGEN_RECEPTOR_BINDING	7.00092e-42		GO:0016709	GO_OXIDOREDUCTASE_ACTIVITY_ACTING_ON_PAIRED_DONORS_WITH_INCORPORATION_OR_REDUCTION_OF_MOLECULAR_OXYGEN_NAD_P_H_AS_ONE_DONOR_AND_INCORPORATION_OF_ONE_ATOM_OF_OXYGEN	8.6132e-25
GO:0043029	GO_T_CELL_HOMEOSTASIS	1.65583e-20		GO:0098722	GO_ASYMMETRIC_STEM_CELL_DIVISION	5.88975e-08		GO:0072610	GO_INTERLEUKIN_12_SECRETION	7.35239e-10		GO:0016572	GO_HISTONE_PHOSPHORYLATION	7.17064e-42		GO:0090503	GO_RNA_PHOSPHODIESTER_BOND_HYDROLYSIS_EXONUCLEOLYTIC	8.77784e-25
GO:0035307	GO_POSITIVE_REGULATION_OF_PROTEIN_DEPHOSPHORYLATION	1.72579e-20		GO:0090482	GO_VITAMIN_TRANSMEMBRANE_TRANSPORTER_ACTIVITY	6.08784e-08		GO:0005388	GO_CALCIUM_TRANSPORTING_ATPASE_ACTIVITY	7.36647e-10		GO:0099509	GO_REGULATION_OF_PRESYNAPTIC_CYTOSOLIC_CALCIUM_ION_CONCENTRATION	7.19212e-42		GO:0003727	GO_SINGLE_STRANDED_RNA_BINDING	8.79129e-25
GO:0030049	GO_MUSCLE_FILAMENT_SLIDING	1.7513e-20		GO:2001171	GO_POSITIVE_REGULATION_OF_ATP_BIOSYNTHETIC_PROCESS	6.12772e-08		GO:0070989	GO_OXIDATIVE_DEMETHYLATION	7.38166e-10		GO:0032462	GO_REGULATION_OF_PROTEIN_HOMOOLIGOMERIZATION	7.75368e-42		GO:0045239	GO_TRICARBOXYLIC_ACID_CYCLE_ENZYME_COMPLEX	8.79129e-25
GO:0005669	GO_TRANSCRIPTION_FACTOR_TFIID_COMPLEX	1.80455e-20		GO:0007172	GO_SIGNAL_COMPLEX_ASSEMBLY	6.31409e-08		GO:0043546	GO_MOLYBDOPTERIN_COFACTOR_BINDING	7.63427e-10		GO:0009084	GO_GLUTAMINE_FAMILY_AMINO_ACID_BIOSYNTHETIC_PROCESS	8.17724e-42		GO:0051253	GO_NEGATIVE_REGULATION_OF_RNA_METABOLIC_PROCESS	9.0175e-25
GO:0001574	GO_GANGLIOSIDE_BIOSYNTHETIC_PROCESS	1.84243e-20		GO:0015175	GO_NEUTRAL_AMINO_ACID_TRANSMEMBRANE_TRANSPORTER_ACTIVITY	7.28702e-08		GO:0016709	GO_OXIDOREDUCTASE_ACTIVITY_ACTING_ON_PAIRED_DONORS_WITH_INCORPORATION_OR_REDUCTION_OF_MOLECULAR_OXYGEN_NAD_P_H_AS_ONE_DONOR_AND_INCORPORATION_OF_ONE_ATOM_OF_OXYGEN	7.63427e-10		GO:0008360	GO_REGULATION_OF_CELL_SHAPE	8.29101e-42		GO:0036442	GO_PROTON_EXPORTING_ATPASE_ACTIVITY	9.07128e-25
GO:0045120	GO_PRONUCLEUS	1.84243e-20		GO:0051537	GO_2_IRON_2_SULFUR_CLUSTER_BINDING	7.43127e-08		GO:0034141	GO_POSITIVE_REGULATION_OF_TOLL_LIKE_RECEPTOR_3_SIGNALING_PATHWAY	7.63427e-10		GO:0002507	GO_TOLERANCE_INDUCTION	8.6361e-42		GO:0035673	GO_OLIGOPEPTIDE_TRANSMEMBRANE_TRANSPORTER_ACTIVITY	9.07483e-25
GO:0003333	GO_AMINO_ACID_TRANSMEMBRANE_TRANSPORT	1.86183e-20		GO:0033555	GO_MULTICELLULAR_ORGANISMAL_RESPONSE_TO_STRESS	7.66682e-08		GO:0006699	GO_BILE_ACID_BIOSYNTHETIC_PROCESS	7.86348e-10		GO:2001182	GO_REGULATION_OF_INTERLEUKIN_12_SECRETION	9.03046e-42		GO:0030208	GO_DERMATAN_SULFATE_BIOSYNTHETIC_PROCESS	9.21532e-25
GO:0009225	GO_NUCLEOTIDE_SUGAR_METABOLIC_PROCESS	2.04858e-20		GO:0005324	GO_LONG_CHAIN_FATTY_ACID_TRANSPORTER_ACTIVITY	8.11526e-08		GO:0005338	GO_NUCLEOTIDE_SUGAR_TRANSMEMBRANE_TRANSPORTER_ACTIVITY	7.99884e-10		GO:0090314	GO_POSITIVE_REGULATION_OF_PROTEIN_TARGETING_TO_MEMBRANE	9.94574e-42		GO:0001401	GO_SAM_COMPLEX	9.56505e-25
GO:2001244	GO_POSITIVE_REGULATION_OF_INTRINSIC_APOPTOTIC_SIGNALING_PATHWAY	2.34982e-20		GO:0072679	GO_THYMOCYTE_MIGRATION	8.17755e-08		GO:1990948	GO_UBIQUITIN_LIGASE_INHIBITOR_ACTIVITY	8.00985e-10		GO:0051339	GO_REGULATION_OF_LYASE_ACTIVITY	9.94574e-42		GO:0008417	GO_FUCOSYLTRANSFERASE_ACTIVITY	1.02731e-24
GO:0031527	GO_FILOPODIUM_MEMBRANE	2.35594e-20		GO:0070948	GO_REGULATION_OF_NEUTROPHIL_MEDIATED_CYTOTOXICITY	8.42126e-08		GO:0042492	GO_GAMMA_DELTA_T_CELL_DIFFERENTIATION	8.16454e-10		GO:0003777	GO_MICROTUBULE_MOTOR_ACTIVITY	1.02582e-41		GO:0034111	GO_NEGATIVE_REGULATION_OF_HOMOTYPIC_CELL_CELL_ADHESION	1.08046e-24
GO:0004222	GO_METALLOENDOPEPTIDASE_ACTIVITY	2.48283e-20		GO:0017128	GO_PHOSPHOLIPID_SCRAMBLASE_ACTIVITY	8.45421e-08		GO:0055119	GO_RELAXATION_OF_CARDIAC_MUSCLE	8.16454e-10		GO:0034341	GO_RESPONSE_TO_INTERFERON_GAMMA	1.02717e-41		GO:0090331	GO_NEGATIVE_REGULATION_OF_PLATELET_AGGREGATION	1.08046e-24
GO:0008307	GO_STRUCTURAL_CONSTITUENT_OF_MUSCLE	2.48482e-20		GO:2000535	GO_REGULATION_OF_ENTRY_OF_BACTERIUM_INTO_HOST_CELL	8.58234e-08		GO:0006108	GO_MALATE_METABOLIC_PROCESS	8.28753e-10		GO:0009247	GO_GLYCOLIPID_BIOSYNTHETIC_PROCESS	1.06141e-41		GO:0015780	GO_NUCLEOTIDE_SUGAR_TRANSMEMBRANE_TRANSPORT	1.15807e-24
GO:0007250	GO_ACTIVATION_OF_NF_KAPPAB_INDUCING_KINASE_ACTIVITY	2.51461e-20		GO:0006621	GO_PROTEIN_RETENTION_IN_ER_LUMEN	8.63393e-08		GO:0030314	GO_JUNCTIONAL_MEMBRANE_COMPLEX	8.3008e-10		GO:0015136	GO_SIALIC_ACID_TRANSMEMBRANE_TRANSPORTER_ACTIVITY	1.06141e-41		GO:0043376	GO_REGULATION_OF_CD8_POSITIVE_ALPHA_BETA_T_CELL_DIFFERENTIATION	1.16007e-24
GO:0045683	GO_NEGATIVE_REGULATION_OF_EPIDERMIS_DEVELOPMENT	2.58672e-20		GO:0043546	GO_MOLYBDOPTERIN_COFACTOR_BINDING	8.7807e-08		GO:0030397	GO_MEMBRANE_DISASSEMBLY	8.3008e-10		GO:0015739	GO_SIALIC_ACID_TRANSPORT	1.06141e-41		GO:0051287	GO_NAD_BINDING	1.22216e-24
GO:0002753	GO_CYTOPLASMIC_PATTERN_RECOGNITION_RECEPTOR_SIGNALING_PATHWAY	2.75925e-20		GO:0016460	GO_MYOSIN_II_COMPLEX	8.99295e-08		GO:0043627	GO_RESPONSE_TO_ESTROGEN	8.48105e-10		GO:0060391	GO_POSITIVE_REGULATION_OF_SMAD_PROTEIN_SIGNAL_TRANSDUCTION	1.06792e-41		GO:0001764	GO_NEURON_MIGRATION	1.22992e-24
GO:0043301	GO_NEGATIVE_REGULATION_OF_LEUKOCYTE_DEGRANULATION	2.90725e-20		GO:0022624	GO_PROTEASOME_ACCESSORY_COMPLEX	8.99295e-08		GO:0086007	GO_VOLTAGE_GATED_CALCIUM_CHANNEL_ACTIVITY_INVOLVED_IN_CARDIAC_MUSCLE_CELL_ACTION_POTENTIAL	8.5624e-10		GO:0031114	GO_REGULATION_OF_MICROTUBULE_DEPOLYMERIZATION	1.06867e-41		GO:2001224	GO_POSITIVE_REGULATION_OF_NEURON_MIGRATION	1.27632e-24
GO:0015205	GO_NUCLEOBASE_TRANSMEMBRANE_TRANSPORTER_ACTIVITY	2.95826e-20		GO:0005859	GO_MUSCLE_MYOSIN_COMPLEX	9.19164e-08		GO:0050930	GO_INDUCTION_OF_POSITIVE_CHEMOTAXIS	9.11166e-10		GO:0007041	GO_LYSOSOMAL_TRANSPORT	1.10725e-41		GO:0007257	GO_ACTIVATION_OF_JUN_KINASE_ACTIVITY	1.34723e-24
GO:0019003	GO_GDP_BINDING	3.006e-20		GO:0098661	GO_INORGANIC_ANION_TRANSMEMBRANE_TRANSPORT	9.21223e-08		GO:0050732	GO_NEGATIVE_REGULATION_OF_PEPTIDYL_TYROSINE_PHOSPHORYLATION	9.12164e-10		GO:0060907	GO_POSITIVE_REGULATION_OF_MACROPHAGE_CYTOKINE_PRODUCTION	1.11152e-41		GO:0071360	GO_CELLULAR_RESPONSE_TO_EXOGENOUS_DSRNA	1.35831e-24
GO:0005248	GO_VOLTAGE_GATED_SODIUM_CHANNEL_ACTIVITY	3.05762e-20		GO:0007617	GO_MATING_BEHAVIOR	9.80528e-08		GO:0048387	GO_NEGATIVE_REGULATION_OF_RETINOIC_ACID_RECEPTOR_SIGNALING_PATHWAY	9.22653e-10		GO:0038066	GO_P38MAPK_CASCADE	1.16604e-41		GO:0000002	GO_MITOCHONDRIAL_GENOME_MAINTENANCE	1.37179e-24
GO:0015085	GO_CALCIUM_ION_TRANSMEMBRANE_TRANSPORTER_ACTIVITY	3.06564e-20		GO:0032769	GO_NEGATIVE_REGULATION_OF_MONOOXYGENASE_ACTIVITY	9.83206e-08		GO:0003725	GO_DOUBLE_STRANDED_RNA_BINDING	9.60303e-10		GO:0003735	GO_STRUCTURAL_CONSTITUENT_OF_RIBOSOME	1.16895e-41		GO:0099171	GO_PRESYNAPTIC_MODULATION_OF_CHEMICAL_SYNAPTIC_TRANSMISSION	1.46019e-24
GO:1905276	GO_REGULATION_OF_EPITHELIAL_TUBE_FORMATION	3.15219e-20		GO:0099587	GO_INORGANIC_ION_IMPORT_ACROSS_PLASMA_MEMBRANE	9.90428e-08		GO:0002313	GO_MATURE_B_CELL_DIFFERENTIATION_INVOLVED_IN_IMMUNE_RESPONSE	9.76369e-10		GO:0090150	GO_ESTABLISHMENT_OF_PROTEIN_LOCALIZATION_TO_MEMBRANE	1.22977e-41		GO:0006699	GO_BILE_ACID_BIOSYNTHETIC_PROCESS	1.50114e-24
GO:0016004	GO_PHOSPHOLIPASE_ACTIVATOR_ACTIVITY	3.18792e-20		GO:0060664	GO_EPITHELIAL_CELL_PROLIFERATION_INVOLVED_IN_SALIVARY_GLAND_MORPHOGENESIS	1.00322e-07		GO:0004467	GO_LONG_CHAIN_FATTY_ACID_COA_LIGASE_ACTIVITY	9.87742e-10		GO:0006956	GO_COMPLEMENT_ACTIVATION	1.34043e-41		GO:0071889	GO_14_3_3_PROTEIN_BINDING	1.54455e-24
GO:0055119	GO_RELAXATION_OF_CARDIAC_MUSCLE	3.32303e-20		GO:0008553	GO_PROTON_EXPORTING_ATPASE_ACTIVITY_PHOSPHORYLATIVE_MECHANISM	1.00322e-07		GO:0035184	GO_HISTONE_THREONINE_KINASE_ACTIVITY	1.00393e-09		GO:0031491	GO_NUCLEOSOME_BINDING	1.35118e-41		GO:0050998	GO_NITRIC_OXIDE_SYNTHASE_BINDING	1.54966e-24
GO:0015171	GO_AMINO_ACID_TRANSMEMBRANE_TRANSPORTER_ACTIVITY	3.6303e-20		GO:1905276	GO_REGULATION_OF_EPITHELIAL_TUBE_FORMATION	1.02015e-07		GO:0035405	GO_HISTONE_THREONINE_PHOSPHORYLATION	1.00393e-09		GO:0022835	GO_TRANSMITTER_GATED_CHANNEL_ACTIVITY	1.35118e-41		GO:0005506	GO_IRON_ION_BINDING	1.5772e-24
GO:0031463	GO_CUL3_RING_UBIQUITIN_LIGASE_COMPLEX	3.6303e-20		GO:0038203	GO_TORC2_SIGNALING	1.05813e-07		GO:0006895	GO_GOLGI_TO_ENDOSOME_TRANSPORT	1.0361e-09		GO:0015187	GO_GLYCINE_TRANSMEMBRANE_TRANSPORTER_ACTIVITY	1.43892e-41		GO:0001963	GO_SYNAPTIC_TRANSMISSION_DOPAMINERGIC	1.5772e-24
GO:0006839	GO_MITOCHONDRIAL_TRANSPORT	3.9648e-20		GO:0006705	GO_MINERALOCORTICOID_BIOSYNTHETIC_PROCESS	1.06986e-07		GO:0015872	GO_DOPAMINE_TRANSPORT	1.0469e-09		GO:0018410	GO_C_TERMINAL_PROTEIN_AMINO_ACID_MODIFICATION	1.45059e-41		GO:0022835	GO_TRANSMITTER_GATED_CHANNEL_ACTIVITY	1.69455e-24
GO:0052150	GO_MODULATION_BY_SYMBIONT_OF_HOST_APOPTOTIC_PROCESS	4.16173e-20		GO:0015296	GO_ANION_CATION_SYMPORTER_ACTIVITY	1.10285e-07		GO:0000470	GO_MATURATION_OF_LSU_RRNA	1.05281e-09		GO:0010544	GO_NEGATIVE_REGULATION_OF_PLATELET_ACTIVATION	1.50296e-41		GO:0005272	GO_SODIUM_CHANNEL_ACTIVITY	1.74062e-24
GO:0044531	GO_MODULATION_OF_PROGRAMMED_CELL_DEATH_IN_OTHER_ORGANISM	4.16173e-20		GO:0045503	GO_DYNEIN_LIGHT_CHAIN_BINDING	1.10285e-07		GO:0061370	GO_TESTOSTERONE_BIOSYNTHETIC_PROCESS	1.06667e-09		GO:0015934	GO_LARGE_RIBOSOMAL_SUBUNIT	1.69766e-41		GO:0004024	GO_ALCOHOL_DEHYDROGENASE_ACTIVITY_ZINC_DEPENDENT	1.76726e-24
GO:0033523	GO_HISTONE_H2B_UBIQUITINATION	4.52745e-20		GO:0014029	GO_NEURAL_CREST_FORMATION	1.10285e-07		GO:0099566	GO_REGULATION_OF_POSTSYNAPTIC_CYTOSOLIC_CALCIUM_ION_CONCENTRATION	1.13622e-09		GO:0098688	GO_PARALLEL_FIBER_TO_PURKINJE_CELL_SYNAPSE	1.86074e-41		GO:0030705	GO_CYTOSKELETON_DEPENDENT_INTRACELLULAR_TRANSPORT	1.97214e-24
GO:0050879	GO_MULTICELLULAR_ORGANISMAL_MOVEMENT	4.64108e-20		GO:0061135	GO_ENDOPEPTIDASE_REGULATOR_ACTIVITY	1.11736e-07		GO:0070670	GO_RESPONSE_TO_INTERLEUKIN_4	1.13622e-09		GO:0009311	GO_OLIGOSACCHARIDE_METABOLIC_PROCESS	2.13475e-41		GO:0040009	GO_REGULATION_OF_GROWTH_RATE	1.99709e-24
GO:0046632	GO_ALPHA_BETA_T_CELL_DIFFERENTIATION	4.70324e-20		GO:0022858	GO_ALANINE_TRANSMEMBRANE_TRANSPORTER_ACTIVITY	1.12678e-07		GO:0008187	GO_POLY_PYRIMIDINE_TRACT_BINDING	1.1806e-09		GO:0043370	GO_REGULATION_OF_CD4_POSITIVE_ALPHA_BETA_T_CELL_DIFFERENTIATION	2.18555e-41		GO:0006108	GO_MALATE_METABOLIC_PROCESS	2.01495e-24
GO:0045619	GO_REGULATION_OF_LYMPHOCYTE_DIFFERENTIATION	4.74184e-20		GO:0008206	GO_BILE_ACID_METABOLIC_PROCESS	1.12678e-07		GO:0005520	GO_INSULIN_LIKE_GROWTH_FACTOR_BINDING	1.18099e-09		GO:0071305	GO_CELLULAR_RESPONSE_TO_VITAMIN_D	2.31678e-41		GO:0017128	GO_PHOSPHOLIPID_SCRAMBLASE_ACTIVITY	2.02655e-24
GO:0006047	GO_UDP_N_ACETYLGLUCOSAMINE_METABOLIC_PROCESS	4.75811e-20		GO:0015808	GO_L_ALANINE_TRANSPORT	1.12678e-07		GO:2001166	GO_REGULATION_OF_HISTONE_H2B_UBIQUITINATION	1.25497e-09		GO:0033599	GO_REGULATION_OF_MAMMARY_GLAND_EPITHELIAL_CELL_PROLIFERATION	2.83075e-41		GO:0045852	GO_PH_ELEVATION	2.03635e-24
GO:0006685	GO_SPHINGOMYELIN_CATABOLIC_PROCESS	5.2495e-20		GO:0016709	GO_OXIDOREDUCTASE_ACTIVITY_ACTING_ON_PAIRED_DONORS_WITH_INCORPORATION_OR_REDUCTION_OF_MOLECULAR_OXYGEN_NAD_P_H_AS_ONE_DONOR_AND_INCORPORATION_OF_ONE_ATOM_OF_OXYGEN	1.13539e-07		GO:0016638	GO_OXIDOREDUCTASE_ACTIVITY_ACTING_ON_THE_CH_NH2_GROUP_OF_DONORS	1.44144e-09		GO:0034767	GO_POSITIVE_REGULATION_OF_ION_TRANSMEMBRANE_TRANSPORT	2.87182e-41		GO:0021936	GO_REGULATION_OF_CEREBELLAR_GRANULE_CELL_PRECURSOR_PROLIFERATION	2.14508e-24
GO:0051567	GO_HISTONE_H3_K9_METHYLATION	5.30498e-20		GO:0034141	GO_POSITIVE_REGULATION_OF_TOLL_LIKE_RECEPTOR_3_SIGNALING_PATHWAY	1.13539e-07		GO:0022625	GO_CYTOSOLIC_LARGE_RIBOSOMAL_SUBUNIT	1.45145e-09		GO:0002832	GO_NEGATIVE_REGULATION_OF_RESPONSE_TO_BIOTIC_STIMULUS	2.99468e-41		GO:0016460	GO_MYOSIN_II_COMPLEX	2.16574e-24
GO:0071635	GO_NEGATIVE_REGULATION_OF_TRANSFORMING_GROWTH_FACTOR_BETA_PRODUCTION	5.47451e-20		GO:0009190	GO_CYCLIC_NUCLEOTIDE_BIOSYNTHETIC_PROCESS	1.14603e-07		GO:0000253	GO_3_KETO_STEROL_REDUCTASE_ACTIVITY	1.47939e-09		GO:0030897	GO_HOPS_COMPLEX	3.34805e-41		GO:2001038	GO_REGULATION_OF_CELLULAR_RESPONSE_TO_DRUG	2.16574e-24
GO:0090075	GO_RELAXATION_OF_MUSCLE	6.03986e-20		GO:0035907	GO_DORSAL_AORTA_DEVELOPMENT	1.15164e-07		GO:0045236	GO_CXCR_CHEMOKINE_RECEPTOR_BINDING	1.52808e-09		GO:0045120	GO_PRONUCLEUS	3.37569e-41		GO:0008504	GO_MONOAMINE_TRANSMEMBRANE_TRANSPORTER_ACTIVITY	2.19287e-24
GO:0001518	GO_VOLTAGE_GATED_SODIUM_CHANNEL_COMPLEX	6.0686e-20		GO:0050855	GO_REGULATION_OF_B_CELL_RECEPTOR_SIGNALING_PATHWAY	1.16684e-07		GO:0001923	GO_B_1_B_CELL_DIFFERENTIATION	1.55546e-09		GO:0016903	GO_OXIDOREDUCTASE_ACTIVITY_ACTING_ON_THE_ALDEHYDE_OR_OXO_GROUP_OF_DONORS	3.44161e-41		GO:0051281	GO_POSITIVE_REGULATION_OF_RELEASE_OF_SEQUESTERED_CALCIUM_ION_INTO_CYTOSOL	2.19287e-24
GO:0002887	GO_NEGATIVE_REGULATION_OF_MYELOID_LEUKOCYTE_MEDIATED_IMMUNITY	6.13621e-20		GO:0045721	GO_NEGATIVE_REGULATION_OF_GLUCONEOGENESIS	1.20651e-07		GO:0015296	GO_ANION_CATION_SYMPORTER_ACTIVITY	1.58536e-09		GO:0034110	GO_REGULATION_OF_HOMOTYPIC_CELL_CELL_ADHESION	3.54504e-41		GO:0016903	GO_OXIDOREDUCTASE_ACTIVITY_ACTING_ON_THE_ALDEHYDE_OR_OXO_GROUP_OF_DONORS	2.20368e-24
GO:0005044	GO_SCAVENGER_RECEPTOR_ACTIVITY	6.15532e-20		GO:0043248	GO_PROTEASOME_ASSEMBLY	1.22863e-07		GO:0038203	GO_TORC2_SIGNALING	1.61645e-09		GO:0002924	GO_NEGATIVE_REGULATION_OF_HUMORAL_IMMUNE_RESPONSE_MEDIATED_BY_CIRCULATING_IMMUNOGLOBULIN	4.14211e-41		GO:0044342	GO_TYPE_B_PANCREATIC_CELL_PROLIFERATION	2.2915e-24
GO:0065002	GO_INTRACELLULAR_PROTEIN_TRANSMEMBRANE_TRANSPORT	6.3525e-20		GO:0060078	GO_REGULATION_OF_POSTSYNAPTIC_MEMBRANE_POTENTIAL	1.37519e-07		GO:0002474	GO_ANTIGEN_PROCESSING_AND_PRESENTATION_OF_PEPTIDE_ANTIGEN_VIA_MHC_CLASS_I	1.64998e-09		GO:0002347	GO_RESPONSE_TO_TUMOR_CELL	4.22658e-41		GO:0004709	GO_MAP_KINASE_KINASE_KINASE_ACTIVITY	2.31608e-24
GO:0045580	GO_REGULATION_OF_T_CELL_DIFFERENTIATION	6.39903e-20		GO:0032241	GO_POSITIVE_REGULATION_OF_NUCLEOBASE_CONTAINING_COMPOUND_TRANSPORT	1.40005e-07		GO:0019418	GO_SULFIDE_OXIDATION	1.7517e-09		GO:0005680	GO_ANAPHASE_PROMOTING_COMPLEX	4.2588e-41		GO:0005249	GO_VOLTAGE_GATED_POTASSIUM_CHANNEL_ACTIVITY	2.4068e-24
GO:0043370	GO_REGULATION_OF_CD4_POSITIVE_ALPHA_BETA_T_CELL_DIFFERENTIATION	6.76631e-20		GO:0007008	GO_OUTER_MITOCHONDRIAL_MEMBRANE_ORGANIZATION	1.41732e-07		GO:0048009	GO_INSULIN_LIKE_GROWTH_FACTOR_RECEPTOR_SIGNALING_PATHWAY	1.76744e-09		GO:0048857	GO_NEURAL_NUCLEUS_DEVELOPMENT	4.79629e-41		GO:0022626	GO_CYTOSOLIC_RIBOSOME	2.41855e-24
GO:0050864	GO_REGULATION_OF_B_CELL_ACTIVATION	6.86598e-20		GO:0045040	GO_PROTEIN_INSERTION_INTO_MITOCHONDRIAL_OUTER_MEMBRANE	1.41732e-07		GO:2001185	GO_REGULATION_OF_CD8_POSITIVE_ALPHA_BETA_T_CELL_ACTIVATION	1.78377e-09		GO:0039529	GO_RIG_I_SIGNALING_PATHWAY	5.54703e-41		GO:0036158	GO_OUTER_DYNEIN_ARM_ASSEMBLY	2.43479e-24
GO:0008234	GO_CYSTEINE_TYPE_PEPTIDASE_ACTIVITY	6.99922e-20		GO:0031957	GO_VERY_LONG_CHAIN_FATTY_ACID_COA_LIGASE_ACTIVITY	1.42459e-07		GO:0050855	GO_REGULATION_OF_B_CELL_RECEPTOR_SIGNALING_PATHWAY	1.83725e-09		GO:0032011	GO_ARF_PROTEIN_SIGNAL_TRANSDUCTION	5.55635e-41		GO:0000460	GO_MATURATION_OF_5_8S_RRNA	2.44674e-24
GO:0015301	GO_ANION_ANION_ANTIPORTER_ACTIVITY	7.38218e-20		GO:0051133	GO_REGULATION_OF_NK_T_CELL_ACTIVATION	1.42464e-07		GO:0014067	GO_NEGATIVE_REGULATION_OF_PHOSPHATIDYLINOSITOL_3_KINASE_SIGNALING	1.84492e-09		GO:0019373	GO_EPOXYGENASE_P450_PATHWAY	5.55635e-41		GO:0070303	GO_NEGATIVE_REGULATION_OF_STRESS_ACTIVATED_PROTEIN_KINASE_SIGNALING_CASCADE	2.51692e-24
GO:0009100	GO_GLYCOPROTEIN_METABOLIC_PROCESS	7.38218e-20		GO:0032437	GO_CUTICULAR_PLATE	1.42543e-07		GO:0015923	GO_MANNOSIDASE_ACTIVITY	1.84899e-09		GO:0008146	GO_SULFOTRANSFERASE_ACTIVITY	5.55635e-41		GO:0032516	GO_POSITIVE_REGULATION_OF_PHOSPHOPROTEIN_PHOSPHATASE_ACTIVITY	2.59259e-24
GO:0006991	GO_RESPONSE_TO_STEROL_DEPLETION	7.38218e-20		GO:0001963	GO_SYNAPTIC_TRANSMISSION_DOPAMINERGIC	1.44672e-07		GO:0032222	GO_REGULATION_OF_SYNAPTIC_TRANSMISSION_CHOLINERGIC	1.8791e-09		GO:0006623	GO_PROTEIN_TARGETING_TO_VACUOLE	5.94442e-41		GO:0045586	GO_REGULATION_OF_GAMMA_DELTA_T_CELL_DIFFERENTIATION	2.69422e-24
GO:0006884	GO_CELL_VOLUME_HOMEOSTASIS	7.46509e-20		GO:0022843	GO_VOLTAGE_GATED_CATION_CHANNEL_ACTIVITY	1.45016e-07		GO:0015712	GO_HEXOSE_PHOSPHATE_TRANSPORT	1.89611e-09		GO:0042368	GO_VITAMIN_D_BIOSYNTHETIC_PROCESS	6.69834e-41		GO:0043567	GO_REGULATION_OF_INSULIN_LIKE_GROWTH_FACTOR_RECEPTOR_SIGNALING_PATHWAY	2.74058e-24
GO:0032623	GO_INTERLEUKIN_2_PRODUCTION	7.4659e-20		GO:0071359	GO_CELLULAR_RESPONSE_TO_DSRNA	1.46574e-07		GO:0060028	GO_CONVERGENT_EXTENSION_INVOLVED_IN_AXIS_ELONGATION	1.89657e-09		GO:0031228	GO_INTRINSIC_COMPONENT_OF_GOLGI_MEMBRANE	6.76378e-41		GO:0051954	GO_POSITIVE_REGULATION_OF_AMINE_TRANSPORT	2.76162e-24
GO:0070664	GO_NEGATIVE_REGULATION_OF_LEUKOCYTE_PROLIFERATION	7.62401e-20		GO:0071295	GO_CELLULAR_RESPONSE_TO_VITAMIN	1.50324e-07		GO:0010543	GO_REGULATION_OF_PLATELET_ACTIVATION	1.90526e-09		GO:0008376	GO_ACETYLGALACTOSAMINYLTRANSFERASE_ACTIVITY	7.06637e-41		GO:0045682	GO_REGULATION_OF_EPIDERMIS_DEVELOPMENT	2.85205e-24
GO:0031063	GO_REGULATION_OF_HISTONE_DEACETYLATION	7.65501e-20		GO:0005184	GO_NEUROPEPTIDE_HORMONE_ACTIVITY	1.52877e-07		GO:0017049	GO_GTP_RHO_BINDING	1.93424e-09		GO:0032351	GO_NEGATIVE_REGULATION_OF_HORMONE_METABOLIC_PROCESS	7.75764e-41		GO:0031362	GO_ANCHORED_COMPONENT_OF_EXTERNAL_SIDE_OF_PLASMA_MEMBRANE	2.99868e-24
GO:0006729	GO_TETRAHYDROBIOPTERIN_BIOSYNTHETIC_PROCESS	7.7794e-20		GO:2001238	GO_POSITIVE_REGULATION_OF_EXTRINSIC_APOPTOTIC_SIGNALING_PATHWAY	1.52877e-07		GO:0046929	GO_NEGATIVE_REGULATION_OF_NEUROTRANSMITTER_SECRETION	2.07139e-09		GO:0016675	GO_OXIDOREDUCTASE_ACTIVITY_ACTING_ON_A_HEME_GROUP_OF_DONORS	8.39742e-41		GO:0022624	GO_PROTEASOME_ACCESSORY_COMPLEX	3.0236e-24
GO:0051561	GO_POSITIVE_REGULATION_OF_MITOCHONDRIAL_CALCIUM_ION_CONCENTRATION	7.84742e-20		GO:0070561	GO_VITAMIN_D_RECEPTOR_SIGNALING_PATHWAY	1.52877e-07		GO:0034511	GO_U3_SNORNA_BINDING	2.15605e-09		GO:0033691	GO_SIALIC_ACID_BINDING	8.48143e-41		GO:0010718	GO_POSITIVE_REGULATION_OF_EPITHELIAL_TO_MESENCHYMAL_TRANSITION	3.06907e-24
GO:0015740	GO_C4_DICARBOXYLATE_TRANSPORT	8.29358e-20		GO:0005272	GO_SODIUM_CHANNEL_ACTIVITY	1.57522e-07		GO:0071481	GO_CELLULAR_RESPONSE_TO_X_RAY	2.17393e-09		GO:0098576	GO_LUMENAL_SIDE_OF_MEMBRANE	8.48685e-41		GO:0044232	GO_ORGANELLE_MEMBRANE_CONTACT_SITE	3.11157e-24
GO:0001972	GO_RETINOIC_ACID_BINDING	8.40257e-20		GO:0016098	GO_MONOTERPENOID_METABOLIC_PROCESS	1.57752e-07		GO:0008206	GO_BILE_ACID_METABOLIC_PROCESS	2.17502e-09		GO:0033081	GO_REGULATION_OF_T_CELL_DIFFERENTIATION_IN_THYMUS	8.65649e-41		GO:0004532	GO_EXORIBONUCLEASE_ACTIVITY	3.31396e-24
GO:0031628	GO_OPIOID_RECEPTOR_BINDING	8.7747e-20		GO:0050930	GO_INDUCTION_OF_POSITIVE_CHEMOTAXIS	1.63424e-07		GO:0042760	GO_VERY_LONG_CHAIN_FATTY_ACID_CATABOLIC_PROCESS	2.17502e-09		GO:0090102	GO_COCHLEA_DEVELOPMENT	8.88921e-41		GO:0006857	GO_OLIGOPEPTIDE_TRANSPORT	3.48004e-24
GO:0019320	GO_HEXOSE_CATABOLIC_PROCESS	8.98313e-20		GO:0090091	GO_POSITIVE_REGULATION_OF_EXTRACELLULAR_MATRIX_DISASSEMBLY	1.63424e-07		GO:0060076	GO_EXCITATORY_SYNAPSE	2.22283e-09		GO:0007606	GO_SENSORY_PERCEPTION_OF_CHEMICAL_STIMULUS	9.43701e-41		GO:0017085	GO_RESPONSE_TO_INSECTICIDE	3.96973e-24
GO:0006865	GO_AMINO_ACID_TRANSPORT	9.27815e-20		GO:0008514	GO_ORGANIC_ANION_TRANSMEMBRANE_TRANSPORTER_ACTIVITY	1.67011e-07		GO:0019843	GO_RRNA_BINDING	2.26838e-09		GO:0021936	GO_REGULATION_OF_CEREBELLAR_GRANULE_CELL_PRECURSOR_PROLIFERATION	9.64063e-41		GO:0015085	GO_CALCIUM_ION_TRANSMEMBRANE_TRANSPORTER_ACTIVITY	4.44859e-24
GO:0072608	GO_INTERLEUKIN_10_SECRETION	9.28207e-20		GO:0042923	GO_NEUROPEPTIDE_BINDING	1.69797e-07		GO:0099511	GO_VOLTAGE_GATED_CALCIUM_CHANNEL_ACTIVITY_INVOLVED_IN_REGULATION_OF_CYTOSOLIC_CALCIUM_LEVELS	2.33815e-09		GO:0098960	GO_POSTSYNAPTIC_NEUROTRANSMITTER_RECEPTOR_ACTIVITY	9.7682e-41		GO:0046364	GO_MONOSACCHARIDE_BIOSYNTHETIC_PROCESS	4.46771e-24
GO:0072602	GO_INTERLEUKIN_4_SECRETION	9.40147e-20		GO:0010992	GO_UBIQUITIN_RECYCLING	1.69797e-07		GO:0099626	GO_VOLTAGE_GATED_CALCIUM_CHANNEL_ACTIVITY_INVOLVED_IN_REGULATION_OF_PRESYNAPTIC_CYTOSOLIC_CALCIUM_LEVELS	2.33815e-09		GO:0033093	GO_WEIBEL_PALADE_BODY	9.87995e-41		GO:0004222	GO_METALLOENDOPEPTIDASE_ACTIVITY	4.53682e-24
GO:0015924	GO_MANNOSYL_OLIGOSACCHARIDE_MANNOSIDASE_ACTIVITY	9.45191e-20		GO:1990023	GO_MITOTIC_SPINDLE_MIDZONE	1.72546e-07		GO:0070562	GO_REGULATION_OF_VITAMIN_D_RECEPTOR_SIGNALING_PATHWAY	2.34086e-09		GO:0002828	GO_REGULATION_OF_TYPE_2_IMMUNE_RESPONSE	1.00355e-40		GO:2000105	GO_POSITIVE_REGULATION_OF_DNA_DEPENDENT_DNA_REPLICATION	4.85086e-24
GO:0046637	GO_REGULATION_OF_ALPHA_BETA_T_CELL_DIFFERENTIATION	9.53727e-20		GO:0022836	GO_GATED_CHANNEL_ACTIVITY	1.76941e-07		GO:0010961	GO_CELLULAR_MAGNESIUM_ION_HOMEOSTASIS	2.4497e-09		GO:0022843	GO_VOLTAGE_GATED_CATION_CHANNEL_ACTIVITY	1.01822e-40		GO:0008146	GO_SULFOTRANSFERASE_ACTIVITY	4.87756e-24
GO:0031995	GO_INSULIN_LIKE_GROWTH_FACTOR_II_BINDING	1.00742e-19		GO:2001169	GO_REGULATION_OF_ATP_BIOSYNTHETIC_PROCESS	1.79649e-07		GO:0051601	GO_EXOCYST_LOCALIZATION	2.47646e-09		GO:0005840	GO_RIBOSOME	1.06219e-40		GO:0032350	GO_REGULATION_OF_HORMONE_METABOLIC_PROCESS	4.98559e-24
GO:0016098	GO_MONOTERPENOID_METABOLIC_PROCESS	1.00742e-19		GO:0005249	GO_VOLTAGE_GATED_POTASSIUM_CHANNEL_ACTIVITY	1.79862e-07		GO:0045670	GO_REGULATION_OF_OSTEOCLAST_DIFFERENTIATION	2.52084e-09		GO:0099612	GO_PROTEIN_LOCALIZATION_TO_AXON	1.09555e-40		GO:0003351	GO_EPITHELIAL_CILIUM_MOVEMENT	4.99066e-24
GO:0018394	GO_PEPTIDYL_LYSINE_ACETYLATION	1.00742e-19		GO:0046929	GO_NEGATIVE_REGULATION_OF_NEUROTRANSMITTER_SECRETION	1.83608e-07		GO:0060558	GO_REGULATION_OF_CALCIDIOL_1_MONOOXYGENASE_ACTIVITY	2.55969e-09		GO:0033006	GO_REGULATION_OF_MAST_CELL_ACTIVATION_INVOLVED_IN_IMMUNE_RESPONSE	1.10653e-40		GO:0006111	GO_REGULATION_OF_GLUCONEOGENESIS	5.19624e-24
GO:0003774	GO_MOTOR_ACTIVITY	1.01044e-19		GO:0038064	GO_COLLAGEN_RECEPTOR_ACTIVITY	1.9579e-07		GO:0015187	GO_GLYCINE_TRANSMEMBRANE_TRANSPORTER_ACTIVITY	2.57341e-09		GO:0042362	GO_FAT_SOLUBLE_VITAMIN_BIOSYNTHETIC_PROCESS	1.18402e-40		GO:0031497	GO_CHROMATIN_ASSEMBLY	5.23525e-24
GO:0031698	GO_BETA_2_ADRENERGIC_RECEPTOR_BINDING	1.03774e-19		GO:0001518	GO_VOLTAGE_GATED_SODIUM_CHANNEL_COMPLEX	1.96164e-07		GO:0046629	GO_GAMMA_DELTA_T_CELL_ACTIVATION	2.63203e-09		GO:0016782	GO_TRANSFERASE_ACTIVITY_TRANSFERRING_SULFUR_CONTAINING_GROUPS	1.19214e-40		GO:0098810	GO_NEUROTRANSMITTER_REUPTAKE	5.30469e-24
GO:0033503	GO_HULC_COMPLEX	1.04898e-19		GO:2000310	GO_REGULATION_OF_NMDA_RECEPTOR_ACTIVITY	2.00768e-07		GO:0001561	GO_FATTY_ACID_ALPHA_OXIDATION	2.69283e-09		GO:0060664	GO_EPITHELIAL_CELL_PROLIFERATION_INVOLVED_IN_SALIVARY_GLAND_MORPHOGENESIS	1.19444e-40		GO:0030316	GO_OSTEOCLAST_DIFFERENTIATION	5.30469e-24
GO:0005534	GO_GALACTOSE_BINDING	1.06282e-19		GO:0006857	GO_OLIGOPEPTIDE_TRANSPORT	2.03257e-07		GO:0001764	GO_NEURON_MIGRATION	2.7353e-09		GO:0060558	GO_REGULATION_OF_CALCIDIOL_1_MONOOXYGENASE_ACTIVITY	1.19444e-40		GO:0031670	GO_CELLULAR_RESPONSE_TO_NUTRIENT	5.36415e-24
GO:0015813	GO_L_GLUTAMATE_TRANSMEMBRANE_TRANSPORT	1.06611e-19		GO:0035435	GO_PHOSPHATE_ION_TRANSMEMBRANE_TRANSPORT	2.03257e-07		GO:0009110	GO_VITAMIN_BIOSYNTHETIC_PROCESS	2.74235e-09		GO:0045621	GO_POSITIVE_REGULATION_OF_LYMPHOCYTE_DIFFERENTIATION	1.19467e-40		GO:0030199	GO_COLLAGEN_FIBRIL_ORGANIZATION	5.36415e-24
GO:0035872	GO_NUCLEOTIDE_BINDING_DOMAIN_LEUCINE_RICH_REPEAT_CONTAINING_RECEPTOR_SIGNALING_PATHWAY	1.0884e-19		GO:0030159	GO_RECEPTOR_SIGNALING_COMPLEX_SCAFFOLD_ACTIVITY	2.14711e-07		GO:0015874	GO_NOREPINEPHRINE_TRANSPORT	2.79985e-09		GO:0000792	GO_HETEROCHROMATIN	1.20042e-40		GO:0042492	GO_GAMMA_DELTA_T_CELL_DIFFERENTIATION	5.36415e-24
GO:0030002	GO_CELLULAR_ANION_HOMEOSTASIS	1.0902e-19		GO:0014701	GO_JUNCTIONAL_SARCOPLASMIC_RETICULUM_MEMBRANE	2.1821e-07		GO:0060766	GO_NEGATIVE_REGULATION_OF_ANDROGEN_RECEPTOR_SIGNALING_PATHWAY	2.80014e-09		GO:0034764	GO_POSITIVE_REGULATION_OF_TRANSMEMBRANE_TRANSPORT	1.27019e-40		GO:0097413	GO_LEWY_BODY	5.41631e-24
GO:0005859	GO_MUSCLE_MYOSIN_COMPLEX	1.11053e-19		GO:0030397	GO_MEMBRANE_DISASSEMBLY	2.1821e-07		GO:0062014	GO_NEGATIVE_REGULATION_OF_SMALL_MOLECULE_METABOLIC_PROCESS	2.83276e-09		GO:0060765	GO_REGULATION_OF_ANDROGEN_RECEPTOR_SIGNALING_PATHWAY	1.37412e-40		GO:0005337	GO_NUCLEOSIDE_TRANSMEMBRANE_TRANSPORTER_ACTIVITY	5.62788e-24
GO:0003777	GO_MICROTUBULE_MOTOR_ACTIVITY	1.12186e-19		GO:0033280	GO_RESPONSE_TO_VITAMIN_D	2.1821e-07		GO:0004691	GO_CAMP_DEPENDENT_PROTEIN_KINASE_ACTIVITY	2.83396e-09		GO:0046637	GO_REGULATION_OF_ALPHA_BETA_T_CELL_DIFFERENTIATION	1.51196e-40		GO:0050661	GO_NADP_BINDING	5.87383e-24
GO:1905476	GO_NEGATIVE_REGULATION_OF_PROTEIN_LOCALIZATION_TO_MEMBRANE	1.22556e-19		GO:0001504	GO_NEUROTRANSMITTER_UPTAKE	2.20014e-07		GO:0038064	GO_COLLAGEN_RECEPTOR_ACTIVITY	2.83695e-09		GO:0002836	GO_POSITIVE_REGULATION_OF_RESPONSE_TO_TUMOR_CELL	1.54169e-40		GO:0008206	GO_BILE_ACID_METABOLIC_PROCESS	6.22584e-24
GO:0051905	GO_ESTABLISHMENT_OF_PIGMENT_GRANULE_LOCALIZATION	1.23497e-19		GO:0042723	GO_THIAMINE_CONTAINING_COMPOUND_METABOLIC_PROCESS	2.20014e-07		GO:0001401	GO_SAM_COMPLEX	2.88435e-09		GO:2001235	GO_POSITIVE_REGULATION_OF_APOPTOTIC_SIGNALING_PATHWAY	1.55817e-40		GO:0031956	GO_MEDIUM_CHAIN_FATTY_ACID_COA_LIGASE_ACTIVITY	6.75658e-24
GO:0050869	GO_NEGATIVE_REGULATION_OF_B_CELL_ACTIVATION	1.23497e-19		GO:0060556	GO_REGULATION_OF_VITAMIN_D_BIOSYNTHETIC_PROCESS	2.26174e-07		GO:0008146	GO_SULFOTRANSFERASE_ACTIVITY	3.06836e-09		GO:0030306	GO_ADP_RIBOSYLATION_FACTOR_BINDING	1.81764e-40		GO:2000773	GO_NEGATIVE_REGULATION_OF_CELLULAR_SENESCENCE	6.8193e-24
GO:0033276	GO_TRANSCRIPTION_FACTOR_TFTC_COMPLEX	1.23497e-19		GO:0015804	GO_NEUTRAL_AMINO_ACID_TRANSPORT	2.28323e-07		GO:0001731	GO_FORMATION_OF_TRANSLATION_PREINITIATION_COMPLEX	3.087e-09		GO:0015884	GO_FOLIC_ACID_TRANSPORT	1.92713e-40		GO:0015721	GO_BILE_ACID_AND_BILE_SALT_TRANSPORT	6.85362e-24
GO:0051250	GO_NEGATIVE_REGULATION_OF_LYMPHOCYTE_ACTIVATION	1.28077e-19		GO:0035905	GO_ASCENDING_AORTA_DEVELOPMENT	2.32112e-07		GO:0001956	GO_POSITIVE_REGULATION_OF_NEUROTRANSMITTER_SECRETION	3.10397e-09		GO:0010812	GO_NEGATIVE_REGULATION_OF_CELL_SUBSTRATE_ADHESION	2.13264e-40		GO:0006700	GO_C21_STEROID_HORMONE_BIOSYNTHETIC_PROCESS	6.88503e-24
GO:0002637	GO_REGULATION_OF_IMMUNOGLOBULIN_PRODUCTION	1.28502e-19		GO:0019843	GO_RRNA_BINDING	2.32865e-07		GO:0045939	GO_NEGATIVE_REGULATION_OF_STEROID_METABOLIC_PROCESS	3.19648e-09		GO:0006517	GO_PROTEIN_DEGLYCOSYLATION	2.19089e-40		GO:0002707	GO_NEGATIVE_REGULATION_OF_LYMPHOCYTE_MEDIATED_IMMUNITY	7.07292e-24
GO:0033059	GO_CELLULAR_PIGMENTATION	1.31382e-19		GO:0033268	GO_NODE_OF_RANVIER	2.34615e-07		GO:0033687	GO_OSTEOBLAST_PROLIFERATION	3.24442e-09		GO:0005249	GO_VOLTAGE_GATED_POTASSIUM_CHANNEL_ACTIVITY	2.21473e-40		GO:0045620	GO_NEGATIVE_REGULATION_OF_LYMPHOCYTE_DIFFERENTIATION	7.632e-24
GO:0031312	GO_EXTRINSIC_COMPONENT_OF_ORGANELLE_MEMBRANE	1.31382e-19		GO:1990504	GO_DENSE_CORE_GRANULE_EXOCYTOSIS	2.34695e-07		GO:0090400	GO_STRESS_INDUCED_PREMATURE_SENESCENCE	3.24442e-09		GO:0045335	GO_PHAGOCYTIC_VESICLE	2.27668e-40		GO:0043313	GO_REGULATION_OF_NEUTROPHIL_DEGRANULATION	7.63283e-24
GO:0072537	GO_FIBROBLAST_ACTIVATION	1.31382e-19		GO:0030656	GO_REGULATION_OF_VITAMIN_METABOLIC_PROCESS	2.35704e-07		GO:0046915	GO_TRANSITION_METAL_ION_TRANSMEMBRANE_TRANSPORTER_ACTIVITY	3.24442e-09		GO:0032391	GO_PHOTORECEPTOR_CONNECTING_CILIUM	2.40824e-40		GO:0015377	GO_CATION_CHLORIDE_SYMPORTER_ACTIVITY	7.75468e-24
GO:0046606	GO_NEGATIVE_REGULATION_OF_CENTROSOME_CYCLE	1.32067e-19		GO:0032351	GO_NEGATIVE_REGULATION_OF_HORMONE_METABOLIC_PROCESS	2.37042e-07		GO:0005593	GO_FACIT_COLLAGEN_TRIMER	3.28996e-09		GO:0044107	GO_CELLULAR_ALCOHOL_METABOLIC_PROCESS	2.45993e-40		GO:0051132	GO_NK_T_CELL_ACTIVATION	8.06106e-24
GO:0071901	GO_NEGATIVE_REGULATION_OF_PROTEIN_SERINE_THREONINE_KINASE_ACTIVITY	1.37495e-19		GO:0031526	GO_BRUSH_BORDER_MEMBRANE	2.46195e-07		GO:0098960	GO_POSTSYNAPTIC_NEUROTRANSMITTER_RECEPTOR_ACTIVITY	3.30665e-09		GO:0008519	GO_AMMONIUM_TRANSMEMBRANE_TRANSPORTER_ACTIVITY	2.49312e-40		GO:0015204	GO_UREA_TRANSMEMBRANE_TRANSPORTER_ACTIVITY	8.09993e-24
GO:0035710	GO_CD4_POSITIVE_ALPHA_BETA_T_CELL_ACTIVATION	1.39741e-19		GO:0004869	GO_CYSTEINE_TYPE_ENDOPEPTIDASE_INHIBITOR_ACTIVITY	2.46738e-07		GO:0002713	GO_NEGATIVE_REGULATION_OF_B_CELL_MEDIATED_IMMUNITY	3.37057e-09		GO:0015780	GO_NUCLEOTIDE_SUGAR_TRANSMEMBRANE_TRANSPORT	2.54957e-40		GO:0015116	GO_SULFATE_TRANSMEMBRANE_TRANSPORTER_ACTIVITY	8.3804e-24
GO:0043208	GO_GLYCOSPHINGOLIPID_BINDING	1.39741e-19		GO:0034067	GO_PROTEIN_LOCALIZATION_TO_GOLGI_APPARATUS	2.46738e-07		GO:0004222	GO_METALLOENDOPEPTIDASE_ACTIVITY	3.41053e-09		GO:0004448	GO_ISOCITRATE_DEHYDROGENASE_ACTIVITY	2.57046e-40		GO:0006817	GO_PHOSPHATE_ION_TRANSPORT	8.48202e-24
GO:0042531	GO_POSITIVE_REGULATION_OF_TYROSINE_PHOSPHORYLATION_OF_STAT_PROTEIN	1.48473e-19		GO:0035864	GO_RESPONSE_TO_POTASSIUM_ION	2.46738e-07		GO:0046113	GO_NUCLEOBASE_CATABOLIC_PROCESS	3.51678e-09		GO:0015871	GO_CHOLINE_TRANSPORT	2.97396e-40		GO:0021534	GO_CELL_PROLIFERATION_IN_HINDBRAIN	8.53504e-24
GO:2001235	GO_POSITIVE_REGULATION_OF_APOPTOTIC_SIGNALING_PATHWAY	1.50081e-19		GO:0010922	GO_POSITIVE_REGULATION_OF_PHOSPHATASE_ACTIVITY	2.47098e-07		GO:0003299	GO_MUSCLE_HYPERTROPHY_IN_RESPONSE_TO_STRESS	3.54673e-09		GO:0048672	GO_POSITIVE_REGULATION_OF_COLLATERAL_SPROUTING	3.02889e-40		GO:0090102	GO_COCHLEA_DEVELOPMENT	8.54839e-24
GO:0015807	GO_L_AMINO_ACID_TRANSPORT	1.5374e-19		GO:0000099	GO_SULFUR_AMINO_ACID_TRANSMEMBRANE_TRANSPORTER_ACTIVITY	2.54117e-07		GO:0070937	GO_CRD_MEDIATED_MRNA_STABILITY_COMPLEX	3.55586e-09		GO:0060717	GO_CHORION_DEVELOPMENT	3.16039e-40		GO:0071901	GO_NEGATIVE_REGULATION_OF_PROTEIN_SERINE_THREONINE_KINASE_ACTIVITY	9.6479e-24
GO:0008514	GO_ORGANIC_ANION_TRANSMEMBRANE_TRANSPORTER_ACTIVITY	1.57569e-19		GO:0022625	GO_CYTOSOLIC_LARGE_RIBOSOMAL_SUBUNIT	2.55182e-07		GO:0048865	GO_STEM_CELL_FATE_COMMITMENT	3.58033e-09		GO:0018198	GO_PEPTIDYL_CYSTEINE_MODIFICATION	3.19986e-40		GO:0015884	GO_FOLIC_ACID_TRANSPORT	9.92117e-24
GO:0097164	GO_AMMONIUM_ION_METABOLIC_PROCESS	1.6127e-19		GO:0019418	GO_SULFIDE_OXIDATION	2.65239e-07		GO:0060628	GO_REGULATION_OF_ER_TO_GOLGI_VESICLE_MEDIATED_TRANSPORT	3.73844e-09		GO:0010508	GO_POSITIVE_REGULATION_OF_AUTOPHAGY	3.32301e-40		GO:0010543	GO_REGULATION_OF_PLATELET_ACTIVATION	1.04717e-23
GO:0015605	GO_ORGANOPHOSPHATE_ESTER_TRANSMEMBRANE_TRANSPORTER_ACTIVITY	1.62628e-19		GO:0099132	GO_ATP_HYDROLYSIS_COUPLED_CATION_TRANSMEMBRANE_TRANSPORT	2.66249e-07		GO:0045604	GO_REGULATION_OF_EPIDERMAL_CELL_DIFFERENTIATION	3.76793e-09		GO:0055075	GO_POTASSIUM_ION_HOMEOSTASIS	3.32519e-40		GO:0010544	GO_NEGATIVE_REGULATION_OF_PLATELET_ACTIVATION	1.06014e-23
GO:0048305	GO_IMMUNOGLOBULIN_SECRETION	1.63134e-19		GO:0098903	GO_REGULATION_OF_MEMBRANE_REPOLARIZATION_DURING_ACTION_POTENTIAL	2.83562e-07		GO:0006538	GO_GLUTAMATE_CATABOLIC_PROCESS	3.85577e-09		GO:0003725	GO_DOUBLE_STRANDED_RNA_BINDING	3.35029e-40		GO:0046915	GO_TRANSITION_METAL_ION_TRANSMEMBRANE_TRANSPORTER_ACTIVITY	1.08282e-23
GO:0032736	GO_POSITIVE_REGULATION_OF_INTERLEUKIN_13_PRODUCTION	1.65398e-19		GO:0015662	GO_ATPASE_ACTIVITY_COUPLED_TO_TRANSMEMBRANE_MOVEMENT_OF_IONS_PHOSPHORYLATIVE_MECHANISM	2.86725e-07		GO:0008347	GO_GLIAL_CELL_MIGRATION	3.94851e-09		GO:0035306	GO_POSITIVE_REGULATION_OF_DEPHOSPHORYLATION	3.40767e-40		GO:0048025	GO_NEGATIVE_REGULATION_OF_MRNA_SPLICING_VIA_SPLICEOSOME	1.17937e-23
GO:0070296	GO_SARCOPLASMIC_RETICULUM_CALCIUM_ION_TRANSPORT	1.71289e-19		GO:0090308	GO_REGULATION_OF_METHYLATION_DEPENDENT_CHROMATIN_SILENCING	2.89991e-07		GO:0022624	GO_PROTEASOME_ACCESSORY_COMPLEX	4.05604e-09		GO:0035869	GO_CILIARY_TRANSITION_ZONE	3.64046e-40		GO:0042406	GO_EXTRINSIC_COMPONENT_OF_ENDOPLASMIC_RETICULUM_MEMBRANE	1.19509e-23
GO:0015183	GO_L_ASPARTATE_TRANSMEMBRANE_TRANSPORTER_ACTIVITY	1.84664e-19		GO:0019369	GO_ARACHIDONIC_ACID_METABOLIC_PROCESS	2.92018e-07		GO:0032780	GO_NEGATIVE_REGULATION_OF_ATPASE_ACTIVITY	4.19976e-09		GO:0010458	GO_EXIT_FROM_MITOSIS	3.81983e-40		GO:0019320	GO_HEXOSE_CATABOLIC_PROCESS	1.24219e-23
GO:0016724	GO_OXIDOREDUCTASE_ACTIVITY_OXIDIZING_METAL_IONS_OXYGEN_AS_ACCEPTOR	1.85155e-19		GO:0042492	GO_GAMMA_DELTA_T_CELL_DIFFERENTIATION	2.92283e-07		GO:0050974	GO_DETECTION_OF_MECHANICAL_STIMULUS_INVOLVED_IN_SENSORY_PERCEPTION	4.23662e-09		GO:0000002	GO_MITOCHONDRIAL_GENOME_MAINTENANCE	3.98875e-40		GO:0048672	GO_POSITIVE_REGULATION_OF_COLLATERAL_SPROUTING	1.24219e-23
GO:0032743	GO_POSITIVE_REGULATION_OF_INTERLEUKIN_2_PRODUCTION	1.86009e-19		GO:0090075	GO_RELAXATION_OF_MUSCLE	2.9415e-07		GO:0033603	GO_POSITIVE_REGULATION_OF_DOPAMINE_SECRETION	4.34846e-09		GO:0090231	GO_REGULATION_OF_SPINDLE_CHECKPOINT	4.09661e-40		GO:0070314	GO_G1_TO_G0_TRANSITION	1.26052e-23
GO:0010508	GO_POSITIVE_REGULATION_OF_AUTOPHAGY	1.87934e-19		GO:0050962	GO_DETECTION_OF_LIGHT_STIMULUS_INVOLVED_IN_SENSORY_PERCEPTION	2.96931e-07		GO:0000314	GO_ORGANELLAR_SMALL_RIBOSOMAL_SUBUNIT	4.45908e-09		GO:0051281	GO_POSITIVE_REGULATION_OF_RELEASE_OF_SEQUESTERED_CALCIUM_ION_INTO_CYTOSOL	4.46879e-40		GO:0036092	GO_PHOSPHATIDYLINOSITOL_3_PHOSPHATE_BIOSYNTHETIC_PROCESS	1.31169e-23
GO:0006702	GO_ANDROGEN_BIOSYNTHETIC_PROCESS	2.04006e-19		GO:0015872	GO_DOPAMINE_TRANSPORT	3.11308e-07		GO:0071025	GO_RNA_SURVEILLANCE	4.48365e-09		GO:2001038	GO_REGULATION_OF_CELLULAR_RESPONSE_TO_DRUG	4.53754e-40		GO:0034475	GO_U4_SNRNA_3_END_PROCESSING	1.32333e-23
GO:0050858	GO_NEGATIVE_REGULATION_OF_ANTIGEN_RECEPTOR_MEDIATED_SIGNALING_PATHWAY	2.05895e-19		GO:0031573	GO_INTRA_S_DNA_DAMAGE_CHECKPOINT	3.12396e-07		GO:0008504	GO_MONOAMINE_TRANSMEMBRANE_TRANSPORTER_ACTIVITY	4.54992e-09		GO:0071622	GO_REGULATION_OF_GRANULOCYTE_CHEMOTAXIS	4.62142e-40		GO:0008540	GO_PROTEASOME_REGULATORY_PARTICLE_BASE_SUBCOMPLEX	1.36311e-23
GO:0016241	GO_REGULATION_OF_MACROAUTOPHAGY	2.288e-19		GO:0005261	GO_CATION_CHANNEL_ACTIVITY	3.38049e-07		GO:0070527	GO_PLATELET_AGGREGATION	4.54992e-09		GO:0061640	GO_CYTOSKELETON_DEPENDENT_CYTOKINESIS	4.74441e-40		GO:0070531	GO_BRCA1_A_COMPLEX	1.38524e-23
GO:0033268	GO_NODE_OF_RANVIER	2.45824e-19		GO:0015698	GO_INORGANIC_ANION_TRANSPORT	3.38049e-07		GO:0031231	GO_INTRINSIC_COMPONENT_OF_PEROXISOMAL_MEMBRANE	4.63994e-09		GO:0000027	GO_RIBOSOMAL_LARGE_SUBUNIT_ASSEMBLY	4.89594e-40		GO:0071871	GO_RESPONSE_TO_EPINEPHRINE	1.44166e-23
GO:0033689	GO_NEGATIVE_REGULATION_OF_OSTEOBLAST_PROLIFERATION	2.47046e-19		GO:0016417	GO_S_ACYLTRANSFERASE_ACTIVITY	3.38049e-07		GO:0007026	GO_NEGATIVE_REGULATION_OF_MICROTUBULE_DEPOLYMERIZATION	4.78928e-09		GO:0032682	GO_NEGATIVE_REGULATION_OF_CHEMOKINE_PRODUCTION	5.22171e-40		GO:0021696	GO_CEREBELLAR_CORTEX_MORPHOGENESIS	1.47561e-23
GO:0042813	GO_WNT_ACTIVATED_RECEPTOR_ACTIVITY	2.5087e-19		GO:0051610	GO_SEROTONIN_UPTAKE	3.38049e-07		GO:0031053	GO_PRIMARY_MIRNA_PROCESSING	4.80027e-09		GO:0008391	GO_ARACHIDONIC_ACID_MONOOXYGENASE_ACTIVITY	5.67218e-40		GO:0048265	GO_RESPONSE_TO_PAIN	1.53001e-23
GO:0090177	GO_ESTABLISHMENT_OF_PLANAR_POLARITY_INVOLVED_IN_NEURAL_TUBE_CLOSURE	2.6354e-19		GO:0098982	GO_GABA_ERGIC_SYNAPSE	3.43496e-07		GO:0099587	GO_INORGANIC_ION_IMPORT_ACROSS_PLASMA_MEMBRANE	4.83475e-09		GO:0030856	GO_REGULATION_OF_EPITHELIAL_CELL_DIFFERENTIATION	5.67218e-40		GO:0000137	GO_GOLGI_CIS_CISTERNA	1.53218e-23
GO:0045622	GO_REGULATION_OF_T_HELPER_CELL_DIFFERENTIATION	2.6354e-19		GO:0005242	GO_INWARD_RECTIFIER_POTASSIUM_CHANNEL_ACTIVITY	3.43496e-07		GO:0036513	GO_DERLIN_1_RETROTRANSLOCATION_COMPLEX	4.90691e-09		GO:0005375	GO_COPPER_ION_TRANSMEMBRANE_TRANSPORTER_ACTIVITY	5.97714e-40		GO:0014067	GO_NEGATIVE_REGULATION_OF_PHOSPHATIDYLINOSITOL_3_KINASE_SIGNALING	1.55031e-23
GO:0048009	GO_INSULIN_LIKE_GROWTH_FACTOR_RECEPTOR_SIGNALING_PATHWAY	2.67047e-19		GO:0015298	GO_SOLUTE_CATION_ANTIPORTER_ACTIVITY	3.56546e-07		GO:0044346	GO_FIBROBLAST_APOPTOTIC_PROCESS	5.09808e-09		GO:0060076	GO_EXCITATORY_SYNAPSE	6.12449e-40		GO:0005342	GO_ORGANIC_ACID_TRANSMEMBRANE_TRANSPORTER_ACTIVITY	1.55031e-23
GO:0005902	GO_MICROVILLUS	2.68998e-19		GO:0016782	GO_TRANSFERASE_ACTIVITY_TRANSFERRING_SULFUR_CONTAINING_GROUPS	3.5771e-07		GO:0070857	GO_REGULATION_OF_BILE_ACID_BIOSYNTHETIC_PROCESS	5.1208e-09		GO:0070972	GO_PROTEIN_LOCALIZATION_TO_ENDOPLASMIC_RETICULUM	6.89021e-40		GO:0002762	GO_NEGATIVE_REGULATION_OF_MYELOID_LEUKOCYTE_DIFFERENTIATION	1.58832e-23
GO:0060229	GO_LIPASE_ACTIVATOR_ACTIVITY	2.74241e-19		GO:0031133	GO_REGULATION_OF_AXON_DIAMETER	3.65822e-07		GO:0018230	GO_PEPTIDYL_L_CYSTEINE_S_PALMITOYLATION	5.16814e-09		GO:0080009	GO_MRNA_METHYLATION	6.99939e-40		GO:0010717	GO_REGULATION_OF_EPITHELIAL_TO_MESENCHYMAL_TRANSITION	1.60518e-23
GO:0048791	GO_CALCIUM_ION_REGULATED_EXOCYTOSIS_OF_NEUROTRANSMITTER	2.81993e-19		GO:0098838	GO_FOLATE_TRANSMEMBRANE_TRANSPORT	3.81195e-07		GO:0016782	GO_TRANSFERASE_ACTIVITY_TRANSFERRING_SULFUR_CONTAINING_GROUPS	5.34659e-09		GO:0050858	GO_NEGATIVE_REGULATION_OF_ANTIGEN_RECEPTOR_MEDIATED_SIGNALING_PATHWAY	7.47492e-40		GO:0002474	GO_ANTIGEN_PROCESSING_AND_PRESENTATION_OF_PEPTIDE_ANTIGEN_VIA_MHC_CLASS_I	1.62884e-23
GO:0004896	GO_CYTOKINE_RECEPTOR_ACTIVITY	2.81993e-19		GO:0004024	GO_ALCOHOL_DEHYDROGENASE_ACTIVITY_ZINC_DEPENDENT	3.85072e-07		GO:0006213	GO_PYRIMIDINE_NUCLEOSIDE_METABOLIC_PROCESS	5.41007e-09		GO:0007224	GO_SMOOTHENED_SIGNALING_PATHWAY	8.12502e-40		GO:0043130	GO_UBIQUITIN_BINDING	1.65096e-23
GO:0051560	GO_MITOCHONDRIAL_CALCIUM_ION_HOMEOSTASIS	2.95633e-19		GO:0004709	GO_MAP_KINASE_KINASE_KINASE_ACTIVITY	3.85072e-07		GO:0002762	GO_NEGATIVE_REGULATION_OF_MYELOID_LEUKOCYTE_DIFFERENTIATION	5.49301e-09		GO:0006813	GO_POTASSIUM_ION_TRANSPORT	8.43611e-40		GO:0019783	GO_UBIQUITIN_LIKE_PROTEIN_SPECIFIC_PROTEASE_ACTIVITY	1.66197e-23
GO:0008156	GO_NEGATIVE_REGULATION_OF_DNA_REPLICATION	2.9603e-19		GO:0001047	GO_CORE_PROMOTER_BINDING	3.90604e-07		GO:0006835	GO_DICARBOXYLIC_ACID_TRANSPORT	5.49777e-09		GO:0050855	GO_REGULATION_OF_B_CELL_RECEPTOR_SIGNALING_PATHWAY	8.64851e-40		GO:0035455	GO_RESPONSE_TO_INTERFERON_ALPHA	1.6724e-23
GO:0000185	GO_ACTIVATION_OF_MAPKKK_ACTIVITY	3.04512e-19		GO:0070181	GO_SMALL_RIBOSOMAL_SUBUNIT_RRNA_BINDING	3.92221e-07		GO:0071415	GO_CELLULAR_RESPONSE_TO_PURINE_CONTAINING_COMPOUND	5.80988e-09		GO:0032392	GO_DNA_GEOMETRIC_CHANGE	9.27257e-40		GO:0003735	GO_STRUCTURAL_CONSTITUENT_OF_RIBOSOME	1.71023e-23
GO:0010934	GO_MACROPHAGE_CYTOKINE_PRODUCTION	3.04905e-19		GO:0061134	GO_PEPTIDASE_REGULATOR_ACTIVITY	3.93916e-07		GO:2000052	GO_POSITIVE_REGULATION_OF_NON_CANONICAL_WNT_SIGNALING_PATHWAY	5.9733e-09		GO:0051938	GO_L_GLUTAMATE_IMPORT	1.01364e-39		GO:0002230	GO_POSITIVE_REGULATION_OF_DEFENSE_RESPONSE_TO_VIRUS_BY_HOST	1.72561e-23
GO:0015116	GO_SULFATE_TRANSMEMBRANE_TRANSPORTER_ACTIVITY	3.07297e-19		GO:0050966	GO_DETECTION_OF_MECHANICAL_STIMULUS_INVOLVED_IN_SENSORY_PERCEPTION_OF_PAIN	3.96563e-07		GO:0032182	GO_UBIQUITIN_LIKE_PROTEIN_BINDING	6.18729e-09		GO:0071985	GO_MULTIVESICULAR_BODY_SORTING_PATHWAY	1.10734e-39		GO:0006805	GO_XENOBIOTIC_METABOLIC_PROCESS	1.76004e-23
GO:0008272	GO_SULFATE_TRANSPORT	3.07297e-19		GO:1990124	GO_MESSENGER_RIBONUCLEOPROTEIN_COMPLEX	3.96563e-07		GO:0070571	GO_NEGATIVE_REGULATION_OF_NEURON_PROJECTION_REGENERATION	6.19039e-09		GO:0007018	GO_MICROTUBULE_BASED_MOVEMENT	1.17047e-39		GO:0017121	GO_PLASMA_MEMBRANE_PHOSPHOLIPID_SCRAMBLING	1.76813e-23
GO:0016229	GO_STEROID_DEHYDROGENASE_ACTIVITY	3.31896e-19		GO:0015037	GO_PEPTIDE_DISULFIDE_OXIDOREDUCTASE_ACTIVITY	4.03556e-07		GO:2000669	GO_NEGATIVE_REGULATION_OF_DENDRITIC_CELL_APOPTOTIC_PROCESS	6.37925e-09		GO:0071295	GO_CELLULAR_RESPONSE_TO_VITAMIN	1.23089e-39		GO:0051181	GO_COFACTOR_TRANSPORT	1.80419e-23
GO:0070536	GO_PROTEIN_K63_LINKED_DEUBIQUITINATION	3.3884e-19		GO:0045604	GO_REGULATION_OF_EPIDERMAL_CELL_DIFFERENTIATION	4.06648e-07		GO:0070305	GO_RESPONSE_TO_CGMP	6.43413e-09		GO:0005230	GO_EXTRACELLULAR_LIGAND_GATED_ION_CHANNEL_ACTIVITY	1.29586e-39		GO:0042073	GO_INTRACILIARY_TRANSPORT	1.84224e-23
GO:0031902	GO_LATE_ENDOSOME_MEMBRANE	3.4117e-19		GO:0035249	GO_SYNAPTIC_TRANSMISSION_GLUTAMATERGIC	4.06648e-07		GO:0034111	GO_NEGATIVE_REGULATION_OF_HOMOTYPIC_CELL_CELL_ADHESION	6.46652e-09		GO:0032104	GO_REGULATION_OF_RESPONSE_TO_EXTRACELLULAR_STIMULUS	1.30313e-39		GO:0044340	GO_CANONICAL_WNT_SIGNALING_PATHWAY_INVOLVED_IN_REGULATION_OF_CELL_PROLIFERATION	1.88592e-23
GO:0045932	GO_NEGATIVE_REGULATION_OF_MUSCLE_CONTRACTION	3.57165e-19		GO:0021984	GO_ADENOHYPOPHYSIS_DEVELOPMENT	4.12113e-07		GO:0090331	GO_NEGATIVE_REGULATION_OF_PLATELET_AGGREGATION	6.46652e-09		GO:1905476	GO_NEGATIVE_REGULATION_OF_PROTEIN_LOCALIZATION_TO_MEMBRANE	1.33441e-39		GO:0071514	GO_GENETIC_IMPRINTING	1.92801e-23
GO:0000407	GO_PHAGOPHORE_ASSEMBLY_SITE	3.628e-19		GO:0004867	GO_SERINE_TYPE_ENDOPEPTIDASE_INHIBITOR_ACTIVITY	4.13653e-07		GO:0007019	GO_MICROTUBULE_DEPOLYMERIZATION	6.56355e-09		GO:0004571	GO_MANNOSYL_OLIGOSACCHARIDE_1_2_ALPHA_MANNOSIDASE_ACTIVITY	1.39419e-39		GO:0098686	GO_HIPPOCAMPAL_MOSSY_FIBER_TO_CA3_SYNAPSE	1.93322e-23
GO:0005342	GO_ORGANIC_ACID_TRANSMEMBRANE_TRANSPORTER_ACTIVITY	3.6618e-19		GO:0008307	GO_STRUCTURAL_CONSTITUENT_OF_MUSCLE	4.15778e-07		GO:0030705	GO_CYTOSKELETON_DEPENDENT_INTRACELLULAR_TRANSPORT	6.65966e-09		GO:0043967	GO_HISTONE_H4_ACETYLATION	1.4053e-39		GO:0060986	GO_ENDOCRINE_HORMONE_SECRETION	1.95514e-23
GO:0035542	GO_REGULATION_OF_SNARE_COMPLEX_ASSEMBLY	3.90289e-19		GO:0002934	GO_DESMOSOME_ORGANIZATION	4.30298e-07		GO:0021514	GO_VENTRAL_SPINAL_CORD_INTERNEURON_DIFFERENTIATION	6.65966e-09		GO:0050691	GO_REGULATION_OF_DEFENSE_RESPONSE_TO_VIRUS_BY_HOST	1.52179e-39		GO:0034427	GO_NUCLEAR_TRANSCRIBED_MRNA_CATABOLIC_PROCESS_EXONUCLEOLYTIC_3_5_	2.01803e-23
GO:0070227	GO_LYMPHOCYTE_APOPTOTIC_PROCESS	3.92138e-19		GO:0033139	GO_REGULATION_OF_PEPTIDYL_SERINE_PHOSPHORYLATION_OF_STAT_PROTEIN	4.33048e-07		GO:0051287	GO_NAD_BINDING	6.77311e-09		GO:0016558	GO_PROTEIN_IMPORT_INTO_PEROXISOME_MATRIX	1.63046e-39		GO:0071108	GO_PROTEIN_K48_LINKED_DEUBIQUITINATION	2.02453e-23
GO:0003299	GO_MUSCLE_HYPERTROPHY_IN_RESPONSE_TO_STRESS	4.00932e-19		GO:0007018	GO_MICROTUBULE_BASED_MOVEMENT	4.37628e-07		GO:0050699	GO_WW_DOMAIN_BINDING	6.90403e-09		GO:0072665	GO_PROTEIN_LOCALIZATION_TO_VACUOLE	1.67838e-39		GO:0097729	GO_9PLUS2_MOTILE_CILIUM	2.06006e-23
GO:1990542	GO_MITOCHONDRIAL_TRANSMEMBRANE_TRANSPORT	4.05411e-19		GO:0000463	GO_MATURATION_OF_LSU_RRNA_FROM_TRICISTRONIC_RRNA_TRANSCRIPT_SSU_RRNA_5_8S_RRNA_LSU_RRNA_	4.38153e-07		GO:0032516	GO_POSITIVE_REGULATION_OF_PHOSPHOPROTEIN_PHOSPHATASE_ACTIVITY	7.04954e-09		GO:0016709	GO_OXIDOREDUCTASE_ACTIVITY_ACTING_ON_PAIRED_DONORS_WITH_INCORPORATION_OR_REDUCTION_OF_MOLECULAR_OXYGEN_NAD_P_H_AS_ONE_DONOR_AND_INCORPORATION_OF_ONE_ATOM_OF_OXYGEN	1.70905e-39		GO:0005902	GO_MICROVILLUS	2.06006e-23
GO:0060159	GO_REGULATION_OF_DOPAMINE_RECEPTOR_SIGNALING_PATHWAY	4.14478e-19		GO:0008187	GO_POLY_PYRIMIDINE_TRACT_BINDING	4.40989e-07		GO:0098838	GO_FOLATE_TRANSMEMBRANE_TRANSPORT	7.3024e-09		GO:0042255	GO_RIBOSOME_ASSEMBLY	1.80249e-39		GO:0060076	GO_EXCITATORY_SYNAPSE	2.06244e-23
GO:0006473	GO_PROTEIN_ACETYLATION	4.18934e-19		GO:0050974	GO_DETECTION_OF_MECHANICAL_STIMULUS_INVOLVED_IN_SENSORY_PERCEPTION	4.43453e-07		GO:0003402	GO_PLANAR_CELL_POLARITY_PATHWAY_INVOLVED_IN_AXIS_ELONGATION	7.32928e-09		GO:0071514	GO_GENETIC_IMPRINTING	1.80837e-39		GO:0070878	GO_PRIMARY_MIRNA_BINDING	2.06244e-23
GO:0005310	GO_DICARBOXYLIC_ACID_TRANSMEMBRANE_TRANSPORTER_ACTIVITY	4.44765e-19		GO:0051481	GO_NEGATIVE_REGULATION_OF_CYTOSOLIC_CALCIUM_ION_CONCENTRATION	4.43453e-07		GO:0070303	GO_NEGATIVE_REGULATION_OF_STRESS_ACTIVATED_PROTEIN_KINASE_SIGNALING_CASCADE	7.40426e-09		GO:0002181	GO_CYTOPLASMIC_TRANSLATION	1.84749e-39		GO:0032011	GO_ARF_PROTEIN_SIGNAL_TRANSDUCTION	2.15914e-23
GO:0050866	GO_NEGATIVE_REGULATION_OF_CELL_ACTIVATION	4.44765e-19		GO:0031088	GO_PLATELET_DENSE_GRANULE_MEMBRANE	4.43453e-07		GO:0000729	GO_DNA_DOUBLE_STRAND_BREAK_PROCESSING	7.40706e-09		GO:0031297	GO_REPLICATION_FORK_PROCESSING	1.92432e-39		GO:0032007	GO_NEGATIVE_REGULATION_OF_TOR_SIGNALING	2.18151e-23
GO:0001776	GO_LEUKOCYTE_HOMEOSTASIS	4.47391e-19		GO:0070934	GO_CRD_MEDIATED_MRNA_STABILIZATION	4.47851e-07		GO:0017128	GO_PHOSPHOLIPID_SCRAMBLASE_ACTIVITY	8.11258e-09		GO:0000289	GO_NUCLEAR_TRANSCRIBED_MRNA_POLY_A_TAIL_SHORTENING	1.92825e-39		GO:0005245	GO_VOLTAGE_GATED_CALCIUM_CHANNEL_ACTIVITY	2.18151e-23
GO:0045852	GO_PH_ELEVATION	4.57073e-19		GO:0015108	GO_CHLORIDE_TRANSMEMBRANE_TRANSPORTER_ACTIVITY	4.58874e-07		GO:0030316	GO_OSTEOCLAST_DIFFERENTIATION	8.13976e-09		GO:0002820	GO_NEGATIVE_REGULATION_OF_ADAPTIVE_IMMUNE_RESPONSE	1.96751e-39		GO:0005324	GO_LONG_CHAIN_FATTY_ACID_TRANSPORTER_ACTIVITY	2.20965e-23
GO:0043409	GO_NEGATIVE_REGULATION_OF_MAPK_CASCADE	4.61067e-19		GO:0072531	GO_PYRIMIDINE_CONTAINING_COMPOUND_TRANSMEMBRANE_TRANSPORT	4.65213e-07		GO:0022835	GO_TRANSMITTER_GATED_CHANNEL_ACTIVITY	8.13976e-09		GO:0046513	GO_CERAMIDE_BIOSYNTHETIC_PROCESS	1.98445e-39		GO:0046332	GO_SMAD_BINDING	2.25647e-23
GO:0035251	GO_UDP_GLUCOSYLTRANSFERASE_ACTIVITY	4.63455e-19		GO:2000646	GO_POSITIVE_REGULATION_OF_RECEPTOR_CATABOLIC_PROCESS	4.81391e-07		GO:2000108	GO_POSITIVE_REGULATION_OF_LEUKOCYTE_APOPTOTIC_PROCESS	8.41498e-09		GO:0051540	GO_METAL_CLUSTER_BINDING	2.06352e-39		GO:0032104	GO_REGULATION_OF_RESPONSE_TO_EXTRACELLULAR_STIMULUS	2.25968e-23
GO:0022617	GO_EXTRACELLULAR_MATRIX_DISASSEMBLY	4.67559e-19		GO:0035865	GO_CELLULAR_RESPONSE_TO_POTASSIUM_ION	4.86534e-07		GO:0015204	GO_UREA_TRANSMEMBRANE_TRANSPORTER_ACTIVITY	8.53348e-09		GO:0005802	GO_TRANS_GOLGI_NETWORK	2.06352e-39		GO:0044060	GO_REGULATION_OF_ENDOCRINE_PROCESS	2.31736e-23
GO:0002698	GO_NEGATIVE_REGULATION_OF_IMMUNE_EFFECTOR_PROCESS	4.67559e-19		GO:0008504	GO_MONOAMINE_TRANSMEMBRANE_TRANSPORTER_ACTIVITY	4.90732e-07		GO:0033523	GO_HISTONE_H2B_UBIQUITINATION	8.73086e-09		GO:0045879	GO_NEGATIVE_REGULATION_OF_SMOOTHENED_SIGNALING_PATHWAY	2.23679e-39		GO:0008589	GO_REGULATION_OF_SMOOTHENED_SIGNALING_PATHWAY	2.44386e-23
GO:0010989	GO_NEGATIVE_REGULATION_OF_LOW_DENSITY_LIPOPROTEIN_PARTICLE_CLEARANCE	4.81748e-19		GO:0048241	GO_EPINEPHRINE_TRANSPORT	4.90782e-07		GO:0044665	GO_MLL1_2_COMPLEX	8.83665e-09		GO:0014904	GO_MYOTUBE_CELL_DEVELOPMENT	2.36843e-39		GO:0005248	GO_VOLTAGE_GATED_SODIUM_CHANNEL_ACTIVITY	2.44386e-23
GO:0004623	GO_PHOSPHOLIPASE_A2_ACTIVITY	5.16858e-19		GO:0006706	GO_STEROID_CATABOLIC_PROCESS	4.91171e-07		GO:0008540	GO_PROTEASOME_REGULATORY_PARTICLE_BASE_SUBCOMPLEX	9.24051e-09		GO:0003727	GO_SINGLE_STRANDED_RNA_BINDING	2.36843e-39		GO:0001866	GO_NK_T_CELL_PROLIFERATION	2.52978e-23
GO:0102567	GO_PHOSPHOLIPASE_A2_ACTIVITY_CONSUMING_1_2_DIPALMITOYLPHOSPHATIDYLCHOLINE_	5.16858e-19		GO:0042415	GO_NOREPINEPHRINE_METABOLIC_PROCESS	4.93523e-07		GO:0007063	GO_REGULATION_OF_SISTER_CHROMATID_COHESION	9.27682e-09		GO:0008535	GO_RESPIRATORY_CHAIN_COMPLEX_IV_ASSEMBLY	2.40346e-39		GO:0007018	GO_MICROTUBULE_BASED_MOVEMENT	2.60403e-23
GO:0097025	GO_MPP7_DLG1_LIN7_COMPLEX	5.18302e-19		GO:2000739	GO_REGULATION_OF_MESENCHYMAL_STEM_CELL_DIFFERENTIATION	4.93523e-07		GO:0044849	GO_ESTROUS_CYCLE	9.38175e-09		GO:0032411	GO_POSITIVE_REGULATION_OF_TRANSPORTER_ACTIVITY	2.49165e-39		GO:0099547	GO_REGULATION_OF_TRANSLATION_AT_SYNAPSE_MODULATING_SYNAPTIC_TRANSMISSION	2.68206e-23
GO:0047499	GO_CALCIUM_INDEPENDENT_PHOSPHOLIPASE_A2_ACTIVITY	5.20903e-19		GO:0018230	GO_PEPTIDYL_L_CYSTEINE_S_PALMITOYLATION	5.1859e-07		GO:0010992	GO_UBIQUITIN_RECYCLING	9.47771e-09		GO:0006102	GO_ISOCITRATE_METABOLIC_PROCESS	2.51918e-39		GO:0005859	GO_MUSCLE_MYOSIN_COMPLEX	2.68745e-23
GO:0032467	GO_POSITIVE_REGULATION_OF_CYTOKINESIS	5.29996e-19		GO:0090102	GO_COCHLEA_DEVELOPMENT	5.25543e-07		GO:0070934	GO_CRD_MEDIATED_MRNA_STABILIZATION	9.64768e-09		GO:0019898	GO_EXTRINSIC_COMPONENT_OF_MEMBRANE	2.58206e-39		GO:0035591	GO_SIGNALING_ADAPTOR_ACTIVITY	2.68745e-23
GO:0060397	GO_GROWTH_HORMONE_RECEPTOR_SIGNALING_PATHWAY_VIA_JAK_STAT	5.3274e-19		GO:0004707	GO_MAP_KINASE_ACTIVITY	5.25543e-07		GO:0031304	GO_INTRINSIC_COMPONENT_OF_MITOCHONDRIAL_INNER_MEMBRANE	9.67449e-09		GO:0051290	GO_PROTEIN_HETEROTETRAMERIZATION	2.58206e-39		GO:0002713	GO_NEGATIVE_REGULATION_OF_B_CELL_MEDIATED_IMMUNITY	2.72141e-23
GO:2000664	GO_POSITIVE_REGULATION_OF_INTERLEUKIN_5_SECRETION	5.74203e-19		GO:0030594	GO_NEUROTRANSMITTER_RECEPTOR_ACTIVITY	5.25543e-07		GO:0001866	GO_NK_T_CELL_PROLIFERATION	9.81124e-09		GO:0001504	GO_NEUROTRANSMITTER_UPTAKE	3.00105e-39		GO:0031304	GO_INTRINSIC_COMPONENT_OF_MITOCHONDRIAL_INNER_MEMBRANE	2.79595e-23
GO:0055083	GO_MONOVALENT_INORGANIC_ANION_HOMEOSTASIS	5.7959e-19		GO:0048240	GO_SPERM_CAPACITATION	5.25543e-07		GO:0002329	GO_PRE_B_CELL_DIFFERENTIATION	9.89251e-09		GO:0030858	GO_POSITIVE_REGULATION_OF_EPITHELIAL_CELL_DIFFERENTIATION	3.07025e-39		GO:0086010	GO_MEMBRANE_DEPOLARIZATION_DURING_ACTION_POTENTIAL	2.81909e-23
GO:0031386	GO_PROTEIN_TAG	5.86349e-19		GO:0031304	GO_INTRINSIC_COMPONENT_OF_MITOCHONDRIAL_INNER_MEMBRANE	5.49991e-07		GO:0046415	GO_URATE_METABOLIC_PROCESS	9.92222e-09		GO:0002292	GO_T_CELL_DIFFERENTIATION_INVOLVED_IN_IMMUNE_RESPONSE	3.30038e-39		GO:0030165	GO_PDZ_DOMAIN_BINDING	2.87353e-23
GO:0015081	GO_SODIUM_ION_TRANSMEMBRANE_TRANSPORTER_ACTIVITY	6.28725e-19		GO:0009311	GO_OLIGOSACCHARIDE_METABOLIC_PROCESS	5.49991e-07		GO:0071889	GO_14_3_3_PROTEIN_BINDING	9.95219e-09		GO:0007214	GO_GAMMA_AMINOBUTYRIC_ACID_SIGNALING_PATHWAY	3.32557e-39		GO:0005381	GO_IRON_ION_TRANSMEMBRANE_TRANSPORTER_ACTIVITY	2.88295e-23
GO:0004303	GO_ESTRADIOL_17_BETA_DEHYDROGENASE_ACTIVITY	6.42399e-19		GO:0050951	GO_SENSORY_PERCEPTION_OF_TEMPERATURE_STIMULUS	5.57204e-07		GO:1990907	GO_BETA_CATENIN_TCF_COMPLEX	9.95219e-09		GO:0050651	GO_DERMATAN_SULFATE_PROTEOGLYCAN_BIOSYNTHETIC_PROCESS	3.77098e-39		GO:0006691	GO_LEUKOTRIENE_METABOLIC_PROCESS	3.07913e-23
GO:0019005	GO_SCF_UBIQUITIN_LIGASE_COMPLEX	6.46317e-19		GO:0042178	GO_XENOBIOTIC_CATABOLIC_PROCESS	5.60606e-07		GO:0016248	GO_CHANNEL_INHIBITOR_ACTIVITY	9.95888e-09		GO:0051409	GO_RESPONSE_TO_NITROSATIVE_STRESS	3.78372e-39		GO:2001039	GO_NEGATIVE_REGULATION_OF_CELLULAR_RESPONSE_TO_DRUG	3.07913e-23
GO:0031984	GO_ORGANELLE_SUBCOMPARTMENT	6.55773e-19		GO:0002474	GO_ANTIGEN_PROCESSING_AND_PRESENTATION_OF_PEPTIDE_ANTIGEN_VIA_MHC_CLASS_I	5.61408e-07		GO:0031670	GO_CELLULAR_RESPONSE_TO_NUTRIENT	9.99789e-09		GO:0045939	GO_NEGATIVE_REGULATION_OF_STEROID_METABOLIC_PROCESS	4.1481e-39		GO:0035235	GO_IONOTROPIC_GLUTAMATE_RECEPTOR_SIGNALING_PATHWAY	3.20198e-23
GO:0090311	GO_REGULATION_OF_PROTEIN_DEACETYLATION	6.5752e-19		GO:0016875	GO_LIGASE_ACTIVITY_FORMING_CARBON_OXYGEN_BONDS	5.87338e-07		GO:0015373	GO_ANION_SODIUM_SYMPORTER_ACTIVITY	1.01861e-08		GO:0070561	GO_VITAMIN_D_RECEPTOR_SIGNALING_PATHWAY	4.24244e-39		GO:0032462	GO_REGULATION_OF_PROTEIN_HOMOOLIGOMERIZATION	3.24372e-23
GO:0001939	GO_FEMALE_PRONUCLEUS	6.59593e-19		GO:0014067	GO_NEGATIVE_REGULATION_OF_PHOSPHATIDYLINOSITOL_3_KINASE_SIGNALING	6.00197e-07		GO:0060633	GO_NEGATIVE_REGULATION_OF_TRANSCRIPTION_INITIATION_FROM_RNA_POLYMERASE_II_PROMOTER	1.0329e-08		GO:0030705	GO_CYTOSKELETON_DEPENDENT_INTRACELLULAR_TRANSPORT	4.75987e-39		GO:0003382	GO_EPITHELIAL_CELL_MORPHOGENESIS	3.28348e-23
GO:0061077	GO_CHAPERONE_MEDIATED_PROTEIN_FOLDING	6.60732e-19		GO:0032350	GO_REGULATION_OF_HORMONE_METABOLIC_PROCESS	6.06027e-07		GO:1990023	GO_MITOTIC_SPINDLE_MIDZONE	1.07977e-08		GO:0045761	GO_REGULATION_OF_ADENYLATE_CYCLASE_ACTIVITY	4.75987e-39		GO:0060218	GO_HEMATOPOIETIC_STEM_CELL_DIFFERENTIATION	3.37255e-23
GO:2000514	GO_REGULATION_OF_CD4_POSITIVE_ALPHA_BETA_T_CELL_ACTIVATION	6.73506e-19		GO:1990239	GO_STEROID_HORMONE_BINDING	6.06027e-07		GO:0050982	GO_DETECTION_OF_MECHANICAL_STIMULUS	1.08019e-08		GO:0072349	GO_MODIFIED_AMINO_ACID_TRANSMEMBRANE_TRANSPORTER_ACTIVITY	4.88044e-39		GO:0090279	GO_REGULATION_OF_CALCIUM_ION_IMPORT	3.44569e-23
GO:0015926	GO_GLUCOSIDASE_ACTIVITY	6.78824e-19		GO:0001540	GO_AMYLOID_BETA_BINDING	6.06623e-07		GO:0072708	GO_RESPONSE_TO_SORBITOL	1.11635e-08		GO:0071276	GO_CELLULAR_RESPONSE_TO_CADMIUM_ION	5.04473e-39		GO:0051481	GO_NEGATIVE_REGULATION_OF_CYTOSOLIC_CALCIUM_ION_CONCENTRATION	3.49401e-23
GO:0008509	GO_ANION_TRANSMEMBRANE_TRANSPORTER_ACTIVITY	6.79409e-19		GO:0030368	GO_INTERLEUKIN_17_RECEPTOR_ACTIVITY	6.31096e-07		GO:0018345	GO_PROTEIN_PALMITOYLATION	1.14036e-08		GO:0004697	GO_PROTEIN_KINASE_C_ACTIVITY	5.36842e-39		GO:0048024	GO_REGULATION_OF_MRNA_SPLICING_VIA_SPLICEOSOME	3.55124e-23
GO:0008028	GO_MONOCARBOXYLIC_ACID_TRANSMEMBRANE_TRANSPORTER_ACTIVITY	6.79409e-19		GO:2000108	GO_POSITIVE_REGULATION_OF_LEUKOCYTE_APOPTOTIC_PROCESS	6.36157e-07		GO:0008395	GO_STEROID_HYDROXYLASE_ACTIVITY	1.17669e-08		GO:0035721	GO_INTRACILIARY_RETROGRADE_TRANSPORT	5.38641e-39		GO:0014046	GO_DOPAMINE_SECRETION	3.63537e-23
GO:0046794	GO_TRANSPORT_OF_VIRUS	6.88041e-19		GO:0035930	GO_CORTICOSTEROID_HORMONE_SECRETION	6.38828e-07		GO:0006766	GO_VITAMIN_METABOLIC_PROCESS	1.17917e-08		GO:0072523	GO_PURINE_CONTAINING_COMPOUND_CATABOLIC_PROCESS	5.56041e-39		GO:0050772	GO_POSITIVE_REGULATION_OF_AXONOGENESIS	3.67698e-23
GO:0097194	GO_EXECUTION_PHASE_OF_APOPTOSIS	7.19288e-19		GO:0007618	GO_MATING	6.65862e-07		GO:0001047	GO_CORE_PROMOTER_BINDING	1.18802e-08		GO:0042609	GO_CD4_RECEPTOR_BINDING	5.72614e-39		GO:0007035	GO_VACUOLAR_ACIDIFICATION	3.82245e-23
GO:0001913	GO_T_CELL_MEDIATED_CYTOTOXICITY	7.26411e-19		GO:0072385	GO_MINUS_END_DIRECTED_ORGANELLE_TRANSPORT_ALONG_MICROTUBULE	6.67745e-07		GO:0015276	GO_LIGAND_GATED_ION_CHANNEL_ACTIVITY	1.20152e-08		GO:0035591	GO_SIGNALING_ADAPTOR_ACTIVITY	6.00524e-39		GO:0007176	GO_REGULATION_OF_EPIDERMAL_GROWTH_FACTOR_ACTIVATED_RECEPTOR_ACTIVITY	3.85377e-23
GO:0004197	GO_CYSTEINE_TYPE_ENDOPEPTIDASE_ACTIVITY	7.62824e-19		GO:0001886	GO_ENDOTHELIAL_CELL_MORPHOGENESIS	6.76177e-07		GO:0030948	GO_NEGATIVE_REGULATION_OF_VASCULAR_ENDOTHELIAL_GROWTH_FACTOR_RECEPTOR_SIGNALING_PATHWAY	1.21459e-08		GO:0070106	GO_INTERLEUKIN_27_MEDIATED_SIGNALING_PATHWAY	6.01926e-39		GO:0048385	GO_REGULATION_OF_RETINOIC_ACID_RECEPTOR_SIGNALING_PATHWAY	4.35025e-23
GO:0006688	GO_GLYCOSPHINGOLIPID_BIOSYNTHETIC_PROCESS	7.65742e-19		GO:0005583	GO_FIBRILLAR_COLLAGEN_TRIMER	6.7786e-07		GO:0005902	GO_MICROVILLUS	1.2337e-08		GO:2001185	GO_REGULATION_OF_CD8_POSITIVE_ALPHA_BETA_T_CELL_ACTIVATION	6.62962e-39		GO:0008361	GO_REGULATION_OF_CELL_SIZE	4.36454e-23
GO:0019855	GO_CALCIUM_CHANNEL_INHIBITOR_ACTIVITY	7.72486e-19		GO:0031053	GO_PRIMARY_MIRNA_PROCESSING	6.84561e-07		GO:0015378	GO_SODIUM_CHLORIDE_SYMPORTER_ACTIVITY	1.25493e-08		GO:0022627	GO_CYTOSOLIC_SMALL_RIBOSOMAL_SUBUNIT	6.63177e-39		GO:0071359	GO_CELLULAR_RESPONSE_TO_DSRNA	4.47542e-23
GO:0006855	GO_DRUG_TRANSMEMBRANE_TRANSPORT	7.72533e-19		GO:0016248	GO_CHANNEL_INHIBITOR_ACTIVITY	6.8712e-07		GO:0031297	GO_REPLICATION_FORK_PROCESSING	1.28737e-08		GO:1990939	GO_ATP_DEPENDENT_MICROTUBULE_MOTOR_ACTIVITY	6.86197e-39		GO:0019207	GO_KINASE_REGULATOR_ACTIVITY	4.4929e-23
GO:0002043	GO_BLOOD_VESSEL_ENDOTHELIAL_CELL_PROLIFERATION_INVOLVED_IN_SPROUTING_ANGIOGENESIS	7.7521e-19		GO:0042368	GO_VITAMIN_D_BIOSYNTHETIC_PROCESS	6.9347e-07		GO:0070234	GO_POSITIVE_REGULATION_OF_T_CELL_APOPTOTIC_PROCESS	1.29604e-08		GO:0010818	GO_T_CELL_CHEMOTAXIS	7.88527e-39		GO:0010818	GO_T_CELL_CHEMOTAXIS	4.4978e-23
GO:0048003	GO_ANTIGEN_PROCESSING_AND_PRESENTATION_OF_LIPID_ANTIGEN_VIA_MHC_CLASS_IB	7.75539e-19		GO:0032183	GO_SUMO_BINDING	7.03185e-07		GO:0019369	GO_ARACHIDONIC_ACID_METABOLIC_PROCESS	1.32255e-08		GO:0032769	GO_NEGATIVE_REGULATION_OF_MONOOXYGENASE_ACTIVITY	8.42378e-39		GO:0008625	GO_EXTRINSIC_APOPTOTIC_SIGNALING_PATHWAY_VIA_DEATH_DOMAIN_RECEPTORS	4.65947e-23
GO:0060992	GO_RESPONSE_TO_FUNGICIDE	7.91726e-19		GO:0023035	GO_CD40_SIGNALING_PATHWAY	7.03622e-07		GO:0036158	GO_OUTER_DYNEIN_ARM_ASSEMBLY	1.32497e-08		GO:0007034	GO_VACUOLAR_TRANSPORT	9.05592e-39		GO:0044391	GO_RIBOSOMAL_SUBUNIT	4.81037e-23
GO:0043130	GO_UBIQUITIN_BINDING	7.98083e-19		GO:0030948	GO_NEGATIVE_REGULATION_OF_VASCULAR_ENDOTHELIAL_GROWTH_FACTOR_RECEPTOR_SIGNALING_PATHWAY	7.13943e-07		GO:0015816	GO_GLYCINE_TRANSPORT	1.32613e-08		GO:0042461	GO_PHOTORECEPTOR_CELL_DEVELOPMENT	1.00989e-38		GO:0019883	GO_ANTIGEN_PROCESSING_AND_PRESENTATION_OF_ENDOGENOUS_ANTIGEN	4.89421e-23
GO:0042045	GO_EPITHELIAL_FLUID_TRANSPORT	8.00805e-19		GO:0000253	GO_3_KETO_STEROL_REDUCTASE_ACTIVITY	7.21249e-07		GO:0005506	GO_IRON_ION_BINDING	1.34675e-08		GO:0060390	GO_REGULATION_OF_SMAD_PROTEIN_SIGNAL_TRANSDUCTION	1.03517e-38		GO:0034350	GO_REGULATION_OF_GLIAL_CELL_APOPTOTIC_PROCESS	4.9637e-23
GO:0001914	GO_REGULATION_OF_T_CELL_MEDIATED_CYTOTOXICITY	8.00805e-19		GO:0035356	GO_CELLULAR_TRIGLYCERIDE_HOMEOSTASIS	7.33019e-07		GO:0060765	GO_REGULATION_OF_ANDROGEN_RECEPTOR_SIGNALING_PATHWAY	1.4156e-08		GO:0042273	GO_RIBOSOMAL_LARGE_SUBUNIT_BIOGENESIS	1.1106e-38		GO:0000101	GO_SULFUR_AMINO_ACID_TRANSPORT	5.27153e-23
GO:0016461	GO_UNCONVENTIONAL_MYOSIN_COMPLEX	8.25252e-19		GO:0016595	GO_GLUTAMATE_BINDING	7.33019e-07		GO:0035591	GO_SIGNALING_ADAPTOR_ACTIVITY	1.4156e-08		GO:0015291	GO_SECONDARY_ACTIVE_TRANSMEMBRANE_TRANSPORTER_ACTIVITY	1.11767e-38		GO:1990776	GO_RESPONSE_TO_ANGIOTENSIN	5.35554e-23
GO:0045191	GO_REGULATION_OF_ISOTYPE_SWITCHING	8.36117e-19		GO:0036092	GO_PHOSPHATIDYLINOSITOL_3_PHOSPHATE_BIOSYNTHETIC_PROCESS	7.37271e-07		GO:0010907	GO_POSITIVE_REGULATION_OF_GLUCOSE_METABOLIC_PROCESS	1.44575e-08		GO:2000516	GO_POSITIVE_REGULATION_OF_CD4_POSITIVE_ALPHA_BETA_T_CELL_ACTIVATION	1.14995e-38		GO:0010524	GO_POSITIVE_REGULATION_OF_CALCIUM_ION_TRANSPORT_INTO_CYTOSOL	5.68504e-23
GO:0032480	GO_NEGATIVE_REGULATION_OF_TYPE_I_INTERFERON_PRODUCTION	8.41942e-19		GO:0045947	GO_NEGATIVE_REGULATION_OF_TRANSLATIONAL_INITIATION	7.51046e-07		GO:0003382	GO_EPITHELIAL_CELL_MORPHOGENESIS	1.46433e-08		GO:0030518	GO_INTRACELLULAR_STEROID_HORMONE_RECEPTOR_SIGNALING_PATHWAY	1.15986e-38		GO:0015923	GO_MANNOSIDASE_ACTIVITY	5.73201e-23
GO:0051580	GO_REGULATION_OF_NEUROTRANSMITTER_UPTAKE	8.63568e-19		GO:0070862	GO_NEGATIVE_REGULATION_OF_PROTEIN_EXIT_FROM_ENDOPLASMIC_RETICULUM	7.81043e-07		GO:0051133	GO_REGULATION_OF_NK_T_CELL_ACTIVATION	1.47073e-08		GO:0060333	GO_INTERFERON_GAMMA_MEDIATED_SIGNALING_PATHWAY	1.16196e-38		GO:0046686	GO_RESPONSE_TO_CADMIUM_ION	5.89376e-23
GO:0000287	GO_MAGNESIUM_ION_BINDING	8.86019e-19		GO:0015813	GO_L_GLUTAMATE_TRANSMEMBRANE_TRANSPORT	7.86608e-07		GO:0060986	GO_ENDOCRINE_HORMONE_SECRETION	1.48241e-08		GO:0060049	GO_REGULATION_OF_PROTEIN_GLYCOSYLATION	1.16196e-38		GO:0034249	GO_NEGATIVE_REGULATION_OF_CELLULAR_AMIDE_METABOLIC_PROCESS	5.99347e-23
GO:0046873	GO_METAL_ION_TRANSMEMBRANE_TRANSPORTER_ACTIVITY	9.20804e-19		GO:0043650	GO_DICARBOXYLIC_ACID_BIOSYNTHETIC_PROCESS	7.97651e-07		GO:0031133	GO_REGULATION_OF_AXON_DIAMETER	1.48492e-08		GO:0005086	GO_ARF_GUANYL_NUCLEOTIDE_EXCHANGE_FACTOR_ACTIVITY	1.23002e-38		GO:0017081	GO_CHLORIDE_CHANNEL_REGULATOR_ACTIVITY	6.15965e-23
GO:0060049	GO_REGULATION_OF_PROTEIN_GLYCOSYLATION	9.45567e-19		GO:2000143	GO_NEGATIVE_REGULATION_OF_DNA_TEMPLATED_TRANSCRIPTION_INITIATION	7.97651e-07		GO:0007008	GO_OUTER_MITOCHONDRIAL_MEMBRANE_ORGANIZATION	1.49077e-08		GO:0005834	GO_HETEROTRIMERIC_G_PROTEIN_COMPLEX	1.31194e-38		GO:0051180	GO_VITAMIN_TRANSPORT	6.15965e-23
GO:0032933	GO_SREBP_SIGNALING_PATHWAY	9.51733e-19		GO:0098534	GO_CENTRIOLE_ASSEMBLY	8.01856e-07		GO:0045040	GO_PROTEIN_INSERTION_INTO_MITOCHONDRIAL_OUTER_MEMBRANE	1.49077e-08		GO:0097722	GO_SPERM_MOTILITY	1.32258e-38		GO:0005840	GO_RIBOSOME	6.24664e-23
GO:0042073	GO_INTRACILIARY_TRANSPORT	9.52789e-19		GO:0038085	GO_VASCULAR_ENDOTHELIAL_GROWTH_FACTOR_BINDING	8.01856e-07		GO:0099094	GO_LIGAND_GATED_CATION_CHANNEL_ACTIVITY	1.50073e-08		GO:2000270	GO_NEGATIVE_REGULATION_OF_FIBROBLAST_APOPTOTIC_PROCESS	1.36698e-38		GO:0032588	GO_TRANS_GOLGI_NETWORK_MEMBRANE	6.24664e-23
GO:0043951	GO_NEGATIVE_REGULATION_OF_CAMP_MEDIATED_SIGNALING	9.84198e-19		GO:0035696	GO_MONOCYTE_EXTRAVASATION	8.11647e-07		GO:0090091	GO_POSITIVE_REGULATION_OF_EXTRACELLULAR_MATRIX_DISASSEMBLY	1.50073e-08		GO:0072524	GO_PYRIDINE_CONTAINING_COMPOUND_METABOLIC_PROCESS	1.40897e-38		GO:0001574	GO_GANGLIOSIDE_BIOSYNTHETIC_PROCESS	6.25462e-23
GO:0010866	GO_REGULATION_OF_TRIGLYCERIDE_BIOSYNTHETIC_PROCESS	9.99057e-19		GO:0000470	GO_MATURATION_OF_LSU_RRNA	8.13418e-07		GO:0022843	GO_VOLTAGE_GATED_CATION_CHANNEL_ACTIVITY	1.50073e-08		GO:0000407	GO_PHAGOPHORE_ASSEMBLY_SITE	1.44084e-38		GO:0072708	GO_RESPONSE_TO_SORBITOL	6.31254e-23
GO:0007260	GO_TYROSINE_PHOSPHORYLATION_OF_STAT_PROTEIN	1.02659e-18		GO:0070531	GO_BRCA1_A_COMPLEX	8.16563e-07		GO:0000463	GO_MATURATION_OF_LSU_RRNA_FROM_TRICISTRONIC_RRNA_TRANSCRIPT_SSU_RRNA_5_8S_RRNA_LSU_RRNA_	1.56448e-08		GO:0051651	GO_MAINTENANCE_OF_LOCATION_IN_CELL	1.46717e-38		GO:0000956	GO_NUCLEAR_TRANSCRIBED_MRNA_CATABOLIC_PROCESS	6.45824e-23
GO:0051787	GO_MISFOLDED_PROTEIN_BINDING	1.02794e-18		GO:0030140	GO_TRANS_GOLGI_NETWORK_TRANSPORT_VESICLE	8.17825e-07		GO:0045684	GO_POSITIVE_REGULATION_OF_EPIDERMIS_DEVELOPMENT	1.57253e-08		GO:0045684	GO_POSITIVE_REGULATION_OF_EPIDERMIS_DEVELOPMENT	1.53151e-38		GO:0008207	GO_C21_STEROID_HORMONE_METABOLIC_PROCESS	6.52038e-23
GO:0004722	GO_PROTEIN_SERINE_THREONINE_PHOSPHATASE_ACTIVITY	1.02898e-18		GO:0031935	GO_REGULATION_OF_CHROMATIN_SILENCING	8.2191e-07		GO:0097187	GO_DENTINOGENESIS	1.60675e-08		GO:0004497	GO_MONOOXYGENASE_ACTIVITY	1.5983e-38		GO:0005184	GO_NEUROPEPTIDE_HORMONE_ACTIVITY	6.52038e-23
GO:0070228	GO_REGULATION_OF_LYMPHOCYTE_APOPTOTIC_PROCESS	1.04794e-18		GO:0060986	GO_ENDOCRINE_HORMONE_SECRETION	8.37527e-07		GO:0008514	GO_ORGANIC_ANION_TRANSMEMBRANE_TRANSPORTER_ACTIVITY	1.62549e-08		GO:0031279	GO_REGULATION_OF_CYCLASE_ACTIVITY	1.61431e-38		GO:0030810	GO_POSITIVE_REGULATION_OF_NUCLEOTIDE_BIOSYNTHETIC_PROCESS	6.5394e-23
GO:2000288	GO_POSITIVE_REGULATION_OF_MYOBLAST_PROLIFERATION	1.04931e-18		GO:0051574	GO_POSITIVE_REGULATION_OF_HISTONE_H3_K9_METHYLATION	8.44064e-07		GO:0000184	GO_NUCLEAR_TRANSCRIBED_MRNA_CATABOLIC_PROCESS_NONSENSE_MEDIATED_DECAY	1.6579e-08		GO:0061888	GO_REGULATION_OF_ASTROCYTE_ACTIVATION	1.63156e-38		GO:0032025	GO_RESPONSE_TO_COBALT_ION	6.84744e-23
GO:0033177	GO_PROTON_TRANSPORTING_TWO_SECTOR_ATPASE_COMPLEX_PROTON_TRANSPORTING_DOMAIN	1.04931e-18		GO:0006805	GO_XENOBIOTIC_METABOLIC_PROCESS	8.44064e-07		GO:0042747	GO_CIRCADIAN_SLEEP_WAKE_CYCLE_REM_SLEEP	1.67821e-08		GO:0051133	GO_REGULATION_OF_NK_T_CELL_ACTIVATION	1.69383e-38		GO:0061640	GO_CYTOSKELETON_DEPENDENT_CYTOKINESIS	6.97522e-23
GO:0033179	GO_PROTON_TRANSPORTING_V_TYPE_ATPASE_V0_DOMAIN	1.04931e-18		GO:2000105	GO_POSITIVE_REGULATION_OF_DNA_DEPENDENT_DNA_REPLICATION	8.45587e-07		GO:0070181	GO_SMALL_RIBOSOMAL_SUBUNIT_RRNA_BINDING	1.67821e-08		GO:0033003	GO_REGULATION_OF_MAST_CELL_ACTIVATION	1.69498e-38		GO:0006333	GO_CHROMATIN_ASSEMBLY_OR_DISASSEMBLY	7.26738e-23
GO:0007032	GO_ENDOSOME_ORGANIZATION	1.09327e-18		GO:0060628	GO_REGULATION_OF_ER_TO_GOLGI_VESICLE_MEDIATED_TRANSPORT	8.51162e-07		GO:0031526	GO_BRUSH_BORDER_MEMBRANE	1.71824e-08		GO:0017171	GO_SERINE_HYDROLASE_ACTIVITY	1.69498e-38		GO:0046629	GO_GAMMA_DELTA_T_CELL_ACTIVATION	7.30687e-23
GO:0033691	GO_SIALIC_ACID_BINDING	1.09568e-18		GO:0015085	GO_CALCIUM_ION_TRANSMEMBRANE_TRANSPORTER_ACTIVITY	8.56324e-07		GO:0005871	GO_KINESIN_COMPLEX	1.76676e-08		GO:0005815	GO_MICROTUBULE_ORGANIZING_CENTER	1.73026e-38		GO:0051354	GO_NEGATIVE_REGULATION_OF_OXIDOREDUCTASE_ACTIVITY	7.56466e-23
GO:0002322	GO_B_CELL_PROLIFERATION_INVOLVED_IN_IMMUNE_RESPONSE	1.10566e-18		GO:0070230	GO_POSITIVE_REGULATION_OF_LYMPHOCYTE_APOPTOTIC_PROCESS	8.61989e-07		GO:0003688	GO_DNA_REPLICATION_ORIGIN_BINDING	1.79357e-08		GO:0030321	GO_TRANSEPITHELIAL_CHLORIDE_TRANSPORT	1.74014e-38		GO:0046599	GO_REGULATION_OF_CENTRIOLE_REPLICATION	7.67436e-23
GO:0015840	GO_UREA_TRANSPORT	1.17233e-18		GO:0070286	GO_AXONEMAL_DYNEIN_COMPLEX_ASSEMBLY	8.76788e-07		GO:0035929	GO_STEROID_HORMONE_SECRETION	1.80046e-08		GO:0043001	GO_GOLGI_TO_PLASMA_MEMBRANE_PROTEIN_TRANSPORT	1.78178e-38		GO:0043425	GO_BHLH_TRANSCRIPTION_FACTOR_BINDING	7.93622e-23
GO:0033292	GO_T_TUBULE_ORGANIZATION	1.23654e-18		GO:0046415	GO_URATE_METABOLIC_PROCESS	8.95529e-07		GO:0090269	GO_FIBROBLAST_GROWTH_FACTOR_PRODUCTION	1.80062e-08		GO:0060633	GO_NEGATIVE_REGULATION_OF_TRANSCRIPTION_INITIATION_FROM_RNA_POLYMERASE_II_PROMOTER	1.84485e-38		GO:0007026	GO_NEGATIVE_REGULATION_OF_MICROTUBULE_DEPOLYMERIZATION	7.96202e-23
GO:0042895	GO_ANTIBIOTIC_TRANSMEMBRANE_TRANSPORTER_ACTIVITY	1.34176e-18		GO:0000835	GO_ER_UBIQUITIN_LIGASE_COMPLEX	9.00339e-07		GO:0007175	GO_NEGATIVE_REGULATION_OF_EPIDERMAL_GROWTH_FACTOR_ACTIVATED_RECEPTOR_ACTIVITY	1.82108e-08		GO:0016671	GO_OXIDOREDUCTASE_ACTIVITY_ACTING_ON_A_SULFUR_GROUP_OF_DONORS_DISULFIDE_AS_ACCEPTOR	1.88203e-38		GO:0010822	GO_POSITIVE_REGULATION_OF_MITOCHONDRION_ORGANIZATION	7.96202e-23
GO:0002820	GO_NEGATIVE_REGULATION_OF_ADAPTIVE_IMMUNE_RESPONSE	1.36415e-18		GO:2001185	GO_REGULATION_OF_CD8_POSITIVE_ALPHA_BETA_T_CELL_ACTIVATION	9.04213e-07		GO:0015037	GO_PEPTIDE_DISULFIDE_OXIDOREDUCTASE_ACTIVITY	1.82367e-08		GO:0015298	GO_SOLUTE_CATION_ANTIPORTER_ACTIVITY	1.89462e-38		GO:0015136	GO_SIALIC_ACID_TRANSMEMBRANE_TRANSPORTER_ACTIVITY	7.96202e-23
GO:0101020	GO_ESTROGEN_16_ALPHA_HYDROXYLASE_ACTIVITY	1.40885e-18		GO:0005244	GO_VOLTAGE_GATED_ION_CHANNEL_ACTIVITY	9.09808e-07		GO:0090503	GO_RNA_PHOSPHODIESTER_BOND_HYDROLYSIS_EXONUCLEOLYTIC	1.84004e-08		GO:0003299	GO_MUSCLE_HYPERTROPHY_IN_RESPONSE_TO_STRESS	1.90568e-38		GO:0015739	GO_SIALIC_ACID_TRANSPORT	7.96202e-23
GO:0002933	GO_LIPID_HYDROXYLATION	1.40885e-18		GO:0042599	GO_LAMELLAR_BODY	9.14436e-07		GO:0016460	GO_MYOSIN_II_COMPLEX	1.87351e-08		GO:0032350	GO_REGULATION_OF_HORMONE_METABOLIC_PROCESS	1.91073e-38		GO:0031225	GO_ANCHORED_COMPONENT_OF_MEMBRANE	8.06445e-23
GO:0051957	GO_POSITIVE_REGULATION_OF_AMINO_ACID_TRANSPORT	1.43808e-18		GO:0004791	GO_THIOREDOXIN_DISULFIDE_REDUCTASE_ACTIVITY	9.14436e-07		GO:0051954	GO_POSITIVE_REGULATION_OF_AMINE_TRANSPORT	1.87451e-08		GO:0051044	GO_POSITIVE_REGULATION_OF_MEMBRANE_PROTEIN_ECTODOMAIN_PROTEOLYSIS	1.93583e-38		GO:0015840	GO_UREA_TRANSPORT	8.06445e-23
GO:0002699	GO_POSITIVE_REGULATION_OF_IMMUNE_EFFECTOR_PROCESS	1.44895e-18		GO:0015103	GO_INORGANIC_ANION_TRANSMEMBRANE_TRANSPORTER_ACTIVITY	9.24156e-07		GO:0004767	GO_SPHINGOMYELIN_PHOSPHODIESTERASE_ACTIVITY	1.89517e-08		GO:0010524	GO_POSITIVE_REGULATION_OF_CALCIUM_ION_TRANSPORT_INTO_CYTOSOL	2.10506e-38		GO:0099566	GO_REGULATION_OF_POSTSYNAPTIC_CYTOSOLIC_CALCIUM_ION_CONCENTRATION	8.15512e-23
GO:0007035	GO_VACUOLAR_ACIDIFICATION	1.44895e-18		GO:0034511	GO_U3_SNORNA_BINDING	9.33773e-07		GO:0001574	GO_GANGLIOSIDE_BIOSYNTHETIC_PROCESS	1.89953e-08		GO:0015935	GO_SMALL_RIBOSOMAL_SUBUNIT	2.12923e-38		GO:0046329	GO_NEGATIVE_REGULATION_OF_JNK_CASCADE	8.30022e-23
GO:0016460	GO_MYOSIN_II_COMPLEX	1.46505e-18		GO:0017049	GO_GTP_RHO_BINDING	9.41445e-07		GO:0070628	GO_PROTEASOME_BINDING	1.89953e-08		GO:0071889	GO_14_3_3_PROTEIN_BINDING	2.39766e-38		GO:0045684	GO_POSITIVE_REGULATION_OF_EPIDERMIS_DEVELOPMENT	8.33586e-23
GO:0001706	GO_ENDODERM_FORMATION	1.54285e-18		GO:0098810	GO_NEUROTRANSMITTER_REUPTAKE	9.41445e-07		GO:0001504	GO_NEUROTRANSMITTER_UPTAKE	1.94851e-08		GO:0016528	GO_SARCOPLASM	2.66592e-38		GO:0015079	GO_POTASSIUM_ION_TRANSMEMBRANE_TRANSPORTER_ACTIVITY	8.33586e-23
GO:0015932	GO_NUCLEOBASE_CONTAINING_COMPOUND_TRANSMEMBRANE_TRANSPORTER_ACTIVITY	1.54285e-18		GO:1905383	GO_PROTEIN_LOCALIZATION_TO_PRESYNAPSE	9.41445e-07		GO:0004791	GO_THIOREDOXIN_DISULFIDE_REDUCTASE_ACTIVITY	1.98675e-08		GO:0043090	GO_AMINO_ACID_IMPORT	2.71242e-38		GO:0030948	GO_NEGATIVE_REGULATION_OF_VASCULAR_ENDOTHELIAL_GROWTH_FACTOR_RECEPTOR_SIGNALING_PATHWAY	8.52518e-23
GO:0097223	GO_SPERM_PART	1.56237e-18		GO:0045617	GO_NEGATIVE_REGULATION_OF_KERATINOCYTE_DIFFERENTIATION	9.68903e-07		GO:0015804	GO_NEUTRAL_AMINO_ACID_TRANSPORT	2.00009e-08		GO:0048009	GO_INSULIN_LIKE_GROWTH_FACTOR_RECEPTOR_SIGNALING_PATHWAY	2.8307e-38		GO:0017127	GO_CHOLESTEROL_TRANSPORTER_ACTIVITY	8.61075e-23
GO:0032482	GO_RAB_PROTEIN_SIGNAL_TRANSDUCTION	1.57179e-18		GO:0032226	GO_POSITIVE_REGULATION_OF_SYNAPTIC_TRANSMISSION_DOPAMINERGIC	9.76316e-07		GO:0035696	GO_MONOCYTE_EXTRAVASATION	2.05481e-08		GO:0061081	GO_POSITIVE_REGULATION_OF_MYELOID_LEUKOCYTE_CYTOKINE_PRODUCTION_INVOLVED_IN_IMMUNE_RESPONSE	2.90721e-38		GO:0006956	GO_COMPLEMENT_ACTIVATION	8.61075e-23
GO:0072538	GO_T_HELPER_17_TYPE_IMMUNE_RESPONSE	1.58763e-18		GO:0051954	GO_POSITIVE_REGULATION_OF_AMINE_TRANSPORT	9.77717e-07		GO:0035860	GO_GLIAL_CELL_DERIVED_NEUROTROPHIC_FACTOR_RECEPTOR_SIGNALING_PATHWAY	2.0581e-08		GO:0035924	GO_CELLULAR_RESPONSE_TO_VASCULAR_ENDOTHELIAL_GROWTH_FACTOR_STIMULUS	3.01237e-38		GO:0001504	GO_NEUROTRANSMITTER_UPTAKE	8.78904e-23
GO:0043543	GO_PROTEIN_ACYLATION	1.62119e-18		GO:0006568	GO_TRYPTOPHAN_METABOLIC_PROCESS	9.99397e-07		GO:0015934	GO_LARGE_RIBOSOMAL_SUBUNIT	2.08674e-08		GO:0042274	GO_RIBOSOMAL_SMALL_SUBUNIT_BIOGENESIS	3.01941e-38		GO:0048168	GO_REGULATION_OF_NEURONAL_SYNAPTIC_PLASTICITY	8.92467e-23
GO:0060526	GO_PROSTATE_GLANDULAR_ACINUS_MORPHOGENESIS	1.69572e-18		GO:0006835	GO_DICARBOXYLIC_ACID_TRANSPORT	1.02336e-06		GO:0043650	GO_DICARBOXYLIC_ACID_BIOSYNTHETIC_PROCESS	2.0903e-08		GO:0044784	GO_METAPHASE_ANAPHASE_TRANSITION_OF_CELL_CYCLE	3.17316e-38		GO:0036474	GO_CELL_DEATH_IN_RESPONSE_TO_HYDROGEN_PEROXIDE	9.3539e-23
GO:0043305	GO_NEGATIVE_REGULATION_OF_MAST_CELL_DEGRANULATION	1.72804e-18		GO:0042501	GO_SERINE_PHOSPHORYLATION_OF_STAT_PROTEIN	1.02373e-06		GO:2001235	GO_POSITIVE_REGULATION_OF_APOPTOTIC_SIGNALING_PATHWAY	2.0995e-08		GO:0006493	GO_PROTEIN_O_LINKED_GLYCOSYLATION	3.2698e-38		GO:0050926	GO_REGULATION_OF_POSITIVE_CHEMOTAXIS	9.52667e-23
GO:0015931	GO_NUCLEOBASE_CONTAINING_COMPOUND_TRANSPORT	1.7354e-18		GO:0001866	GO_NK_T_CELL_PROLIFERATION	1.03674e-06		GO:0090308	GO_REGULATION_OF_METHYLATION_DEPENDENT_CHROMATIN_SILENCING	2.0995e-08		GO:0002831	GO_REGULATION_OF_RESPONSE_TO_BIOTIC_STIMULUS	3.41807e-38		GO:0033119	GO_NEGATIVE_REGULATION_OF_RNA_SPLICING	1.03961e-22
GO:0002285	GO_LYMPHOCYTE_ACTIVATION_INVOLVED_IN_IMMUNE_RESPONSE	1.74987e-18		GO:0031297	GO_REPLICATION_FORK_PROCESSING	1.04355e-06		GO:0042537	GO_BENZENE_CONTAINING_COMPOUND_METABOLIC_PROCESS	2.13725e-08		GO:2000194	GO_REGULATION_OF_FEMALE_GONAD_DEVELOPMENT	3.61652e-38		GO:0090398	GO_CELLULAR_SENESCENCE	1.07062e-22
GO:0042130	GO_NEGATIVE_REGULATION_OF_T_CELL_PROLIFERATION	1.77606e-18		GO:0022626	GO_CYTOSOLIC_RIBOSOME	1.04838e-06		GO:0060218	GO_HEMATOPOIETIC_STEM_CELL_DIFFERENTIATION	2.16175e-08		GO:2000514	GO_REGULATION_OF_CD4_POSITIVE_ALPHA_BETA_T_CELL_ACTIVATION	3.84757e-38		GO:0006102	GO_ISOCITRATE_METABOLIC_PROCESS	1.08372e-22
GO:0008637	GO_APOPTOTIC_MITOCHONDRIAL_CHANGES	1.81774e-18		GO:0043627	GO_RESPONSE_TO_ESTROGEN	1.05806e-06		GO:0072525	GO_PYRIDINE_CONTAINING_COMPOUND_BIOSYNTHETIC_PROCESS	2.17769e-08		GO:0042891	GO_ANTIBIOTIC_TRANSPORT	3.98104e-38		GO:0010649	GO_REGULATION_OF_CELL_COMMUNICATION_BY_ELECTRICAL_COUPLING	1.08372e-22
GO:0046631	GO_ALPHA_BETA_T_CELL_ACTIVATION	1.85318e-18		GO:0004930	GO_G_PROTEIN_COUPLED_RECEPTOR_ACTIVITY	1.08029e-06		GO:0004532	GO_EXORIBONUCLEASE_ACTIVITY	2.18398e-08		GO:0046332	GO_SMAD_BINDING	4.03062e-38		GO:0045606	GO_POSITIVE_REGULATION_OF_EPIDERMAL_CELL_DIFFERENTIATION	1.09493e-22
GO:0046329	GO_NEGATIVE_REGULATION_OF_JNK_CASCADE	1.86326e-18		GO:0050982	GO_DETECTION_OF_MECHANICAL_STIMULUS	1.08483e-06		GO:0000137	GO_GOLGI_CIS_CISTERNA	2.25272e-08		GO:0003828	GO_ALPHA_N_ACETYLNEURAMINATE_ALPHA_2_8_SIALYLTRANSFERASE_ACTIVITY	4.04254e-38		GO:0014701	GO_JUNCTIONAL_SARCOPLASMIC_RETICULUM_MEMBRANE	1.14507e-22
GO:0006626	GO_PROTEIN_TARGETING_TO_MITOCHONDRION	1.86326e-18		GO:0022848	GO_ACETYLCHOLINE_GATED_CATION_SELECTIVE_CHANNEL_ACTIVITY	1.10763e-06		GO:0006857	GO_OLIGOPEPTIDE_TRANSPORT	2.30055e-08		GO:0002829	GO_NEGATIVE_REGULATION_OF_TYPE_2_IMMUNE_RESPONSE	4.20186e-38		GO:0034706	GO_SODIUM_CHANNEL_COMPLEX	1.15279e-22
GO:0006862	GO_NUCLEOTIDE_TRANSPORT	1.94607e-18		GO:0034706	GO_SODIUM_CHANNEL_COMPLEX	1.12758e-06		GO:0003727	GO_SINGLE_STRANDED_RNA_BINDING	2.31373e-08		GO:0071230	GO_CELLULAR_RESPONSE_TO_AMINO_ACID_STIMULUS	4.47332e-38		GO:0033268	GO_NODE_OF_RANVIER	1.16023e-22
GO:0061647	GO_HISTONE_H3_K9_MODIFICATION	1.95271e-18		GO:0006541	GO_GLUTAMINE_METABOLIC_PROCESS	1.13015e-06		GO:0045682	GO_REGULATION_OF_EPIDERMIS_DEVELOPMENT	2.33526e-08		GO:0005338	GO_NUCLEOTIDE_SUGAR_TRANSMEMBRANE_TRANSPORTER_ACTIVITY	4.6464e-38		GO:0042609	GO_CD4_RECEPTOR_BINDING	1.1631e-22
GO:0016712	GO_OXIDOREDUCTASE_ACTIVITY_ACTING_ON_PAIRED_DONORS_WITH_INCORPORATION_OR_REDUCTION_OF_MOLECULAR_OXYGEN_REDUCED_FLAVIN_OR_FLAVOPROTEIN_AS_ONE_DONOR_AND_INCORPORATION_OF_ONE_ATOM_OF_OXYGEN	2.07105e-18		GO:0035082	GO_AXONEME_ASSEMBLY	1.15339e-06		GO:0040001	GO_ESTABLISHMENT_OF_MITOTIC_SPINDLE_LOCALIZATION	2.34235e-08		GO:0008307	GO_STRUCTURAL_CONSTITUENT_OF_MUSCLE	4.68576e-38		GO:0005844	GO_POLYSOME	1.1631e-22
GO:0050871	GO_POSITIVE_REGULATION_OF_B_CELL_ACTIVATION	2.07105e-18		GO:0015291	GO_SECONDARY_ACTIVE_TRANSMEMBRANE_TRANSPORTER_ACTIVITY	1.15339e-06		GO:0035435	GO_PHOSPHATE_ION_TRANSMEMBRANE_TRANSPORT	2.48143e-08		GO:0001841	GO_NEURAL_TUBE_FORMATION	4.73864e-38		GO:0001865	GO_NK_T_CELL_DIFFERENTIATION	1.16986e-22
GO:0001916	GO_POSITIVE_REGULATION_OF_T_CELL_MEDIATED_CYTOTOXICITY	2.13846e-18		GO:0035473	GO_LIPASE_BINDING	1.15417e-06		GO:0010649	GO_REGULATION_OF_CELL_COMMUNICATION_BY_ELECTRICAL_COUPLING	2.52784e-08		GO:0072395	GO_SIGNAL_TRANSDUCTION_INVOLVED_IN_CELL_CYCLE_CHECKPOINT	5.25313e-38		GO:0006612	GO_PROTEIN_TARGETING_TO_MEMBRANE	1.22863e-22
GO:0005381	GO_IRON_ION_TRANSMEMBRANE_TRANSPORTER_ACTIVITY	2.14859e-18		GO:0042891	GO_ANTIBIOTIC_TRANSPORT	1.15615e-06		GO:0060161	GO_POSITIVE_REGULATION_OF_DOPAMINE_RECEPTOR_SIGNALING_PATHWAY	2.63006e-08		GO:0071359	GO_CELLULAR_RESPONSE_TO_DSRNA	5.28691e-38		GO:0035249	GO_SYNAPTIC_TRANSMISSION_GLUTAMATERGIC	1.23595e-22
GO:0005544	GO_CALCIUM_DEPENDENT_PHOSPHOLIPID_BINDING	2.17778e-18		GO:0006863	GO_PURINE_NUCLEOBASE_TRANSPORT	1.15615e-06		GO:0071638	GO_NEGATIVE_REGULATION_OF_MONOCYTE_CHEMOTACTIC_PROTEIN_1_PRODUCTION	2.65627e-08		GO:0004709	GO_MAP_KINASE_KINASE_KINASE_ACTIVITY	5.38615e-38		GO:0006521	GO_REGULATION_OF_CELLULAR_AMINO_ACID_METABOLIC_PROCESS	1.27423e-22
GO:0035613	GO_RNA_STEM_LOOP_BINDING	2.2398e-18		GO:0004467	GO_LONG_CHAIN_FATTY_ACID_COA_LIGASE_ACTIVITY	1.18516e-06		GO:0051481	GO_NEGATIVE_REGULATION_OF_CYTOSOLIC_CALCIUM_ION_CONCENTRATION	2.67741e-08		GO:0002448	GO_MAST_CELL_MEDIATED_IMMUNITY	5.47559e-38		GO:0015844	GO_MONOAMINE_TRANSPORT	1.28233e-22
GO:0046638	GO_POSITIVE_REGULATION_OF_ALPHA_BETA_T_CELL_DIFFERENTIATION	2.27215e-18		GO:0050913	GO_SENSORY_PERCEPTION_OF_BITTER_TASTE	1.18516e-06		GO:0071872	GO_CELLULAR_RESPONSE_TO_EPINEPHRINE_STIMULUS	2.68056e-08		GO:2001252	GO_POSITIVE_REGULATION_OF_CHROMOSOME_ORGANIZATION	5.57882e-38		GO:0043395	GO_HEPARAN_SULFATE_PROTEOGLYCAN_BINDING	1.32855e-22
GO:0002708	GO_POSITIVE_REGULATION_OF_LYMPHOCYTE_MEDIATED_IMMUNITY	2.46595e-18		GO:0007189	GO_ADENYLATE_CYCLASE_ACTIVATING_G_PROTEIN_COUPLED_RECEPTOR_SIGNALING_PATHWAY	1.18914e-06		GO:0015851	GO_NUCLEOBASE_TRANSPORT	2.68056e-08		GO:0043030	GO_REGULATION_OF_MACROPHAGE_ACTIVATION	5.60481e-38		GO:0043650	GO_DICARBOXYLIC_ACID_BIOSYNTHETIC_PROCESS	1.331e-22
GO:0050777	GO_NEGATIVE_REGULATION_OF_IMMUNE_RESPONSE	2.48846e-18		GO:0042362	GO_FAT_SOLUBLE_VITAMIN_BIOSYNTHETIC_PROCESS	1.20231e-06		GO:0035235	GO_IONOTROPIC_GLUTAMATE_RECEPTOR_SIGNALING_PATHWAY	2.76512e-08		GO:0097711	GO_CILIARY_BASAL_BODY_PLASMA_MEMBRANE_DOCKING	5.98142e-38		GO:0098903	GO_REGULATION_OF_MEMBRANE_REPOLARIZATION_DURING_ACTION_POTENTIAL	1.36452e-22
GO:0010524	GO_POSITIVE_REGULATION_OF_CALCIUM_ION_TRANSPORT_INTO_CYTOSOL	2.49646e-18		GO:0042895	GO_ANTIBIOTIC_TRANSMEMBRANE_TRANSPORTER_ACTIVITY	1.21744e-06		GO:0006805	GO_XENOBIOTIC_METABOLIC_PROCESS	2.77013e-08		GO:0046658	GO_ANCHORED_COMPONENT_OF_PLASMA_MEMBRANE	6.56981e-38		GO:1990573	GO_POTASSIUM_ION_IMPORT_ACROSS_PLASMA_MEMBRANE	1.39961e-22
GO:0090103	GO_COCHLEA_MORPHOGENESIS	2.51807e-18		GO:0008417	GO_FUCOSYLTRANSFERASE_ACTIVITY	1.22375e-06		GO:0015298	GO_SOLUTE_CATION_ANTIPORTER_ACTIVITY	2.7754e-08		GO:0090200	GO_POSITIVE_REGULATION_OF_RELEASE_OF_CYTOCHROME_C_FROM_MITOCHONDRIA	6.56981e-38		GO:0008307	GO_STRUCTURAL_CONSTITUENT_OF_MUSCLE	1.4187e-22
GO:0002363	GO_ALPHA_BETA_T_CELL_LINEAGE_COMMITMENT	2.52581e-18		GO:2000272	GO_NEGATIVE_REGULATION_OF_SIGNALING_RECEPTOR_ACTIVITY	1.23734e-06		GO:0097411	GO_HYPOXIA_INDUCIBLE_FACTOR_1ALPHA_SIGNALING_PATHWAY	2.79212e-08		GO:1904666	GO_REGULATION_OF_UBIQUITIN_PROTEIN_LIGASE_ACTIVITY	7.06729e-38		GO:2000241	GO_REGULATION_OF_REPRODUCTIVE_PROCESS	1.44563e-22
GO:2001267	GO_REGULATION_OF_CYSTEINE_TYPE_ENDOPEPTIDASE_ACTIVITY_INVOLVED_IN_APOPTOTIC_SIGNALING_PATHWAY	2.53094e-18		GO:0017151	GO_DEAD_H_BOX_RNA_HELICASE_BINDING	1.24536e-06		GO:0016849	GO_PHOSPHORUS_OXYGEN_LYASE_ACTIVITY	2.79212e-08		GO:0019843	GO_RRNA_BINDING	7.37295e-38		GO:0033194	GO_RESPONSE_TO_HYDROPEROXIDE	1.44636e-22
GO:0042113	GO_B_CELL_ACTIVATION	2.5694e-18		GO:0055119	GO_RELAXATION_OF_CARDIAC_MUSCLE	1.26285e-06		GO:0001963	GO_SYNAPTIC_TRANSMISSION_DOPAMINERGIC	2.79314e-08		GO:0090160	GO_GOLGI_TO_LYSOSOME_TRANSPORT	8.36923e-38		GO:0005230	GO_EXTRACELLULAR_LIGAND_GATED_ION_CHANNEL_ACTIVITY	1.47228e-22
GO:0036475	GO_NEURON_DEATH_IN_RESPONSE_TO_OXIDATIVE_STRESS	2.59747e-18		GO:0030705	GO_CYTOSKELETON_DEPENDENT_INTRACELLULAR_TRANSPORT	1.29364e-06		GO:0034067	GO_PROTEIN_LOCALIZATION_TO_GOLGI_APPARATUS	2.79319e-08		GO:0050772	GO_POSITIVE_REGULATION_OF_AXONOGENESIS	8.41273e-38		GO:0019209	GO_KINASE_ACTIVATOR_ACTIVITY	1.47228e-22
GO:0071447	GO_CELLULAR_RESPONSE_TO_HYDROPEROXIDE	2.66199e-18		GO:0010165	GO_RESPONSE_TO_X_RAY	1.29516e-06		GO:0035924	GO_CELLULAR_RESPONSE_TO_VASCULAR_ENDOTHELIAL_GROWTH_FACTOR_STIMULUS	2.85888e-08		GO:0060135	GO_MATERNAL_PROCESS_INVOLVED_IN_FEMALE_PREGNANCY	9.14582e-38		GO:0005086	GO_ARF_GUANYL_NUCLEOTIDE_EXCHANGE_FACTOR_ACTIVITY	1.47465e-22
GO:0002507	GO_TOLERANCE_INDUCTION	2.70071e-18		GO:0099511	GO_VOLTAGE_GATED_CALCIUM_CHANNEL_ACTIVITY_INVOLVED_IN_REGULATION_OF_CYTOSOLIC_CALCIUM_LEVELS	1.31547e-06		GO:0017075	GO_SYNTAXIN_1_BINDING	2.91188e-08		GO:0097729	GO_9PLUS2_MOTILE_CILIUM	9.63963e-38		GO:0030522	GO_INTRACELLULAR_RECEPTOR_SIGNALING_PATHWAY	1.48067e-22
GO:0098688	GO_PARALLEL_FIBER_TO_PURKINJE_CELL_SYNAPSE	2.74538e-18		GO:0099626	GO_VOLTAGE_GATED_CALCIUM_CHANNEL_ACTIVITY_INVOLVED_IN_REGULATION_OF_PRESYNAPTIC_CYTOSOLIC_CALCIUM_LEVELS	1.31547e-06		GO:0045956	GO_POSITIVE_REGULATION_OF_CALCIUM_ION_DEPENDENT_EXOCYTOSIS	2.91464e-08		GO:0015373	GO_ANION_SODIUM_SYMPORTER_ACTIVITY	9.8388e-38		GO:0031581	GO_HEMIDESMOSOME_ASSEMBLY	1.53451e-22
GO:0031231	GO_INTRINSIC_COMPONENT_OF_PEROXISOMAL_MEMBRANE	2.81794e-18		GO:0098686	GO_HIPPOCAMPAL_MOSSY_FIBER_TO_CA3_SYNAPSE	1.33871e-06		GO:0004707	GO_MAP_KINASE_ACTIVITY	2.93302e-08		GO:0090672	GO_TELOMERASE_RNA_LOCALIZATION	9.96173e-38		GO:0005815	GO_MICROTUBULE_ORGANIZING_CENTER	1.55005e-22
GO:0043369	GO_CD4_POSITIVE_OR_CD8_POSITIVE_ALPHA_BETA_T_CELL_LINEAGE_COMMITMENT	2.88118e-18		GO:0090342	GO_REGULATION_OF_CELL_AGING	1.34183e-06		GO:0010717	GO_REGULATION_OF_EPITHELIAL_TO_MESENCHYMAL_TRANSITION	2.95813e-08		GO:0043171	GO_PEPTIDE_CATABOLIC_PROCESS	1.05122e-37		GO:0004527	GO_EXONUCLEASE_ACTIVITY	1.55712e-22
GO:0043373	GO_CD4_POSITIVE_ALPHA_BETA_T_CELL_LINEAGE_COMMITMENT	2.9109e-18		GO:0032947	GO_PROTEIN_CONTAINING_COMPLEX_SCAFFOLD_ACTIVITY	1.35584e-06		GO:0072425	GO_SIGNAL_TRANSDUCTION_INVOLVED_IN_G2_DNA_DAMAGE_CHECKPOINT	2.95813e-08		GO:0036507	GO_PROTEIN_DEMANNOSYLATION	1.09201e-37		GO:0006541	GO_GLUTAMINE_METABOLIC_PROCESS	1.64369e-22
GO:2001242	GO_REGULATION_OF_INTRINSIC_APOPTOTIC_SIGNALING_PATHWAY	2.92959e-18		GO:0003351	GO_EPITHELIAL_CILIUM_MOVEMENT	1.36293e-06		GO:0033177	GO_PROTON_TRANSPORTING_TWO_SECTOR_ATPASE_COMPLEX_PROTON_TRANSPORTING_DOMAIN	3.00603e-08		GO:0031332	GO_RNAI_EFFECTOR_COMPLEX	1.09851e-37		GO:0070717	GO_POLY_PURINE_TRACT_BINDING	1.65652e-22
GO:0071360	GO_CELLULAR_RESPONSE_TO_EXOGENOUS_DSRNA	2.93209e-18		GO:0005871	GO_KINESIN_COMPLEX	1.36293e-06		GO:0033179	GO_PROTON_TRANSPORTING_V_TYPE_ATPASE_V0_DOMAIN	3.00603e-08		GO:0008228	GO_OPSONIZATION	1.14653e-37		GO:0034110	GO_REGULATION_OF_HOMOTYPIC_CELL_CELL_ADHESION	1.65652e-22
GO:0097136	GO_BCL_2_FAMILY_PROTEIN_COMPLEX	2.95555e-18		GO:0060013	GO_RIGHTING_REFLEX	1.39292e-06		GO:0014046	GO_DOPAMINE_SECRETION	3.14459e-08		GO:0050821	GO_PROTEIN_STABILIZATION	1.15224e-37		GO:0050684	GO_REGULATION_OF_MRNA_PROCESSING	1.67727e-22
GO:0001539	GO_CILIUM_OR_FLAGELLUM_DEPENDENT_CELL_MOTILITY	2.95555e-18		GO:0033119	GO_NEGATIVE_REGULATION_OF_RNA_SPLICING	1.40053e-06		GO:0030810	GO_POSITIVE_REGULATION_OF_NUCLEOTIDE_BIOSYNTHETIC_PROCESS	3.15058e-08		GO:0002260	GO_LYMPHOCYTE_HOMEOSTASIS	1.23313e-37		GO:0071577	GO_ZINC_ION_TRANSMEMBRANE_TRANSPORT	1.72784e-22
GO:0042472	GO_INNER_EAR_MORPHOGENESIS	3.02957e-18		GO:0032182	GO_UBIQUITIN_LIKE_PROTEIN_BINDING	1.40376e-06		GO:0046935	GO_1_PHOSPHATIDYLINOSITOL_3_KINASE_REGULATOR_ACTIVITY	3.15342e-08		GO:0018210	GO_PEPTIDYL_THREONINE_MODIFICATION	1.26687e-37		GO:0005385	GO_ZINC_ION_TRANSMEMBRANE_TRANSPORTER_ACTIVITY	1.72784e-22
GO:0071315	GO_CELLULAR_RESPONSE_TO_MORPHINE	3.03826e-18		GO:0051181	GO_COFACTOR_TRANSPORT	1.45079e-06		GO:0035014	GO_PHOSPHATIDYLINOSITOL_3_KINASE_REGULATOR_ACTIVITY	3.23273e-08		GO:0060770	GO_NEGATIVE_REGULATION_OF_EPITHELIAL_CELL_PROLIFERATION_INVOLVED_IN_PROSTATE_GLAND_DEVELOPMENT	1.29455e-37		GO:0051610	GO_SEROTONIN_UPTAKE	1.76821e-22
GO:0005313	GO_L_GLUTAMATE_TRANSMEMBRANE_TRANSPORTER_ACTIVITY	3.07295e-18		GO:0015215	GO_NUCLEOTIDE_TRANSMEMBRANE_TRANSPORTER_ACTIVITY	1.45079e-06		GO:0015645	GO_FATTY_ACID_LIGASE_ACTIVITY	3.26467e-08		GO:0090308	GO_REGULATION_OF_METHYLATION_DEPENDENT_CHROMATIN_SILENCING	1.37078e-37		GO:0030371	GO_TRANSLATION_REPRESSOR_ACTIVITY	1.79872e-22
GO:1990939	GO_ATP_DEPENDENT_MICROTUBULE_MOTOR_ACTIVITY	3.10786e-18		GO:0017121	GO_PLASMA_MEMBRANE_PHOSPHOLIPID_SCRAMBLING	1.45079e-06		GO:0006541	GO_GLUTAMINE_METABOLIC_PROCESS	3.31439e-08		GO:2000848	GO_POSITIVE_REGULATION_OF_CORTICOSTEROID_HORMONE_SECRETION	1.38386e-37		GO:0098576	GO_LUMENAL_SIDE_OF_MEMBRANE	1.82786e-22
GO:0004707	GO_MAP_KINASE_ACTIVITY	3.10786e-18		GO:0015851	GO_NUCLEOBASE_TRANSPORT	1.50201e-06		GO:0090271	GO_POSITIVE_REGULATION_OF_FIBROBLAST_GROWTH_FACTOR_PRODUCTION	3.37131e-08		GO:0008361	GO_REGULATION_OF_CELL_SIZE	1.39739e-37		GO:0002329	GO_PRE_B_CELL_DIFFERENTIATION	1.8472e-22
GO:0003689	GO_DNA_CLAMP_LOADER_ACTIVITY	3.15663e-18		GO:0016713	GO_OXIDOREDUCTASE_ACTIVITY_ACTING_ON_PAIRED_DONORS_WITH_INCORPORATION_OR_REDUCTION_OF_MOLECULAR_OXYGEN_REDUCED_IRON_SULFUR_PROTEIN_AS_ONE_DONOR_AND_INCORPORATION_OF_ONE_ATOM_OF_OXYGEN	1.53605e-06		GO:2000641	GO_REGULATION_OF_EARLY_ENDOSOME_TO_LATE_ENDOSOME_TRANSPORT	3.37131e-08		GO:0006306	GO_DNA_METHYLATION	1.40856e-37		GO:0008272	GO_SULFATE_TRANSPORT	1.87496e-22
GO:0071378	GO_CELLULAR_RESPONSE_TO_GROWTH_HORMONE_STIMULUS	3.17609e-18		GO:1904667	GO_NEGATIVE_REGULATION_OF_UBIQUITIN_PROTEIN_LIGASE_ACTIVITY	1.54722e-06		GO:0004448	GO_ISOCITRATE_DEHYDROGENASE_ACTIVITY	3.38867e-08		GO:0044728	GO_DNA_METHYLATION_OR_DEMETHYLATION	1.42263e-37		GO:0006413	GO_TRANSLATIONAL_INITIATION	1.8827e-22
GO:0018205	GO_PEPTIDYL_LYSINE_MODIFICATION	3.19049e-18		GO:0070937	GO_CRD_MEDIATED_MRNA_STABILITY_COMPLEX	1.55908e-06		GO:1990825	GO_SEQUENCE_SPECIFIC_MRNA_BINDING	3.38867e-08		GO:0030490	GO_MATURATION_OF_SSU_RRNA	1.43635e-37		GO:0010694	GO_POSITIVE_REGULATION_OF_ALKALINE_PHOSPHATASE_ACTIVITY	1.90286e-22
GO:0019208	GO_PHOSPHATASE_REGULATOR_ACTIVITY	3.34503e-18		GO:0003299	GO_MUSCLE_HYPERTROPHY_IN_RESPONSE_TO_STRESS	1.57891e-06		GO:0021762	GO_SUBSTANTIA_NIGRA_DEVELOPMENT	3.38867e-08		GO:0000956	GO_NUCLEAR_TRANSCRIBED_MRNA_CATABOLIC_PROCESS	1.4596e-37		GO:0090075	GO_RELAXATION_OF_MUSCLE	1.96373e-22
GO:0008179	GO_ADENYLATE_CYCLASE_BINDING	3.41336e-18		GO:0070303	GO_NEGATIVE_REGULATION_OF_STRESS_ACTIVATED_PROTEIN_KINASE_SIGNALING_CASCADE	1.61034e-06		GO:0043320	GO_NATURAL_KILLER_CELL_DEGRANULATION	3.41642e-08		GO:0080025	GO_PHOSPHATIDYLINOSITOL_3_5_BISPHOSPHATE_BINDING	1.48799e-37		GO:0046916	GO_CELLULAR_TRANSITION_METAL_ION_HOMEOSTASIS	2.01482e-22
GO:0015291	GO_SECONDARY_ACTIVE_TRANSMEMBRANE_TRANSPORTER_ACTIVITY	3.41336e-18		GO:0036442	GO_PROTON_EXPORTING_ATPASE_ACTIVITY	1.61964e-06		GO:0006521	GO_REGULATION_OF_CELLULAR_AMINO_ACID_METABOLIC_PROCESS	3.53962e-08		GO:0043531	GO_ADP_BINDING	1.49353e-37		GO:0035184	GO_HISTONE_THREONINE_KINASE_ACTIVITY	2.02694e-22
GO:0002377	GO_IMMUNOGLOBULIN_PRODUCTION	3.47415e-18		GO:0031228	GO_INTRINSIC_COMPONENT_OF_GOLGI_MEMBRANE	1.6232e-06		GO:0072679	GO_THYMOCYTE_MIGRATION	3.72589e-08		GO:0098748	GO_ENDOCYTIC_ADAPTOR_ACTIVITY	1.5625e-37		GO:0035405	GO_HISTONE_THREONINE_PHOSPHORYLATION	2.02694e-22
GO:0016339	GO_CALCIUM_DEPENDENT_CELL_CELL_ADHESION_VIA_PLASMA_MEMBRANE_CELL_ADHESION_MOLECULES	3.60678e-18		GO:0062014	GO_NEGATIVE_REGULATION_OF_SMALL_MOLECULE_METABOLIC_PROCESS	1.65511e-06		GO:0006829	GO_ZINC_ION_TRANSPORT	3.77864e-08		GO:0000422	GO_AUTOPHAGY_OF_MITOCHONDRION	1.62045e-37		GO:0071604	GO_TRANSFORMING_GROWTH_FACTOR_BETA_PRODUCTION	2.02767e-22
GO:0044213	GO_INTRONIC_TRANSCRIPTION_REGULATORY_REGION_DNA_BINDING	3.60678e-18		GO:0090400	GO_STRESS_INDUCED_PREMATURE_SENESCENCE	1.65511e-06		GO:0034350	GO_REGULATION_OF_GLIAL_CELL_APOPTOTIC_PROCESS	3.8329e-08		GO:0070245	GO_POSITIVE_REGULATION_OF_THYMOCYTE_APOPTOTIC_PROCESS	1.62045e-37		GO:0035930	GO_CORTICOSTEROID_HORMONE_SECRETION	2.04264e-22
GO:0005227	GO_CALCIUM_ACTIVATED_CATION_CHANNEL_ACTIVITY	3.61951e-18		GO:0006690	GO_ICOSANOID_METABOLIC_PROCESS	1.66329e-06		GO:0008486	GO_DIPHOSPHOINOSITOL_POLYPHOSPHATE_DIPHOSPHATASE_ACTIVITY	3.87769e-08		GO:0045540	GO_REGULATION_OF_CHOLESTEROL_BIOSYNTHETIC_PROCESS	1.63394e-37		GO:0033687	GO_OSTEOBLAST_PROLIFERATION	2.04388e-22
GO:0070586	GO_CELL_CELL_ADHESION_INVOLVED_IN_GASTRULATION	3.63944e-18		GO:0010524	GO_POSITIVE_REGULATION_OF_CALCIUM_ION_TRANSPORT_INTO_CYTOSOL	1.66329e-06		GO:0044857	GO_PLASMA_MEMBRANE_RAFT_ORGANIZATION	3.88746e-08		GO:0038084	GO_VASCULAR_ENDOTHELIAL_GROWTH_FACTOR_SIGNALING_PATHWAY	1.66099e-37		GO:0071466	GO_CELLULAR_RESPONSE_TO_XENOBIOTIC_STIMULUS	2.07849e-22
GO:0070085	GO_GLYCOSYLATION	3.665e-18		GO:0006521	GO_REGULATION_OF_CELLULAR_AMINO_ACID_METABOLIC_PROCESS	1.66329e-06		GO:0032104	GO_REGULATION_OF_RESPONSE_TO_EXTRACELLULAR_STIMULUS	3.88746e-08		GO:0032736	GO_POSITIVE_REGULATION_OF_INTERLEUKIN_13_PRODUCTION	1.77783e-37		GO:0016628	GO_OXIDOREDUCTASE_ACTIVITY_ACTING_ON_THE_CH_CH_GROUP_OF_DONORS_NAD_OR_NADP_AS_ACCEPTOR	2.08152e-22
GO:0010939	GO_REGULATION_OF_NECROTIC_CELL_DEATH	3.67159e-18		GO:0006012	GO_GALACTOSE_METABOLIC_PROCESS	1.6796e-06		GO:0051537	GO_2_IRON_2_SULFUR_CLUSTER_BINDING	3.89739e-08		GO:0030199	GO_COLLAGEN_FIBRIL_ORGANIZATION	1.84855e-37		GO:0061099	GO_NEGATIVE_REGULATION_OF_PROTEIN_TYROSINE_KINASE_ACTIVITY	2.15479e-22
GO:0051299	GO_CENTROSOME_SEPARATION	3.75465e-18		GO:0010907	GO_POSITIVE_REGULATION_OF_GLUCOSE_METABOLIC_PROCESS	1.69325e-06		GO:0070230	GO_POSITIVE_REGULATION_OF_LYMPHOCYTE_APOPTOTIC_PROCESS	3.98083e-08		GO:0015215	GO_NUCLEOTIDE_TRANSMEMBRANE_TRANSPORTER_ACTIVITY	1.89198e-37		GO:0046636	GO_NEGATIVE_REGULATION_OF_ALPHA_BETA_T_CELL_ACTIVATION	2.15691e-22
GO:0031441	GO_NEGATIVE_REGULATION_OF_MRNA_3_END_PROCESSING	3.81655e-18		GO:0032106	GO_POSITIVE_REGULATION_OF_RESPONSE_TO_EXTRACELLULAR_STIMULUS	1.72443e-06		GO:0015129	GO_LACTATE_TRANSMEMBRANE_TRANSPORTER_ACTIVITY	4.02686e-08		GO:0042130	GO_NEGATIVE_REGULATION_OF_T_CELL_PROLIFERATION	1.95628e-37		GO:2000108	GO_POSITIVE_REGULATION_OF_LEUKOCYTE_APOPTOTIC_PROCESS	2.18873e-22
GO:2000121	GO_REGULATION_OF_REMOVAL_OF_SUPEROXIDE_RADICALS	3.84733e-18		GO:0043649	GO_DICARBOXYLIC_ACID_CATABOLIC_PROCESS	1.73928e-06		GO:0015727	GO_LACTATE_TRANSPORT	4.02686e-08		GO:0070633	GO_TRANSEPITHELIAL_TRANSPORT	2.00235e-37		GO:1904948	GO_MIDBRAIN_DOPAMINERGIC_NEURON_DIFFERENTIATION	2.19149e-22
GO:0033004	GO_NEGATIVE_REGULATION_OF_MAST_CELL_ACTIVATION	3.91218e-18		GO:0046906	GO_TETRAPYRROLE_BINDING	1.75847e-06		GO:0006863	GO_PURINE_NUCLEOBASE_TRANSPORT	4.02686e-08		GO:0005813	GO_CENTROSOME	2.13687e-37		GO:0046854	GO_PHOSPHATIDYLINOSITOL_PHOSPHORYLATION	2.21691e-22
GO:1905037	GO_AUTOPHAGOSOME_ORGANIZATION	3.98739e-18		GO:0000101	GO_SULFUR_AMINO_ACID_TRANSPORT	1.76864e-06		GO:0060717	GO_CHORION_DEVELOPMENT	4.03814e-08		GO:0050859	GO_NEGATIVE_REGULATION_OF_B_CELL_RECEPTOR_SIGNALING_PATHWAY	2.15803e-37		GO:0006568	GO_TRYPTOPHAN_METABOLIC_PROCESS	2.22166e-22
GO:0060027	GO_CONVERGENT_EXTENSION_INVOLVED_IN_GASTRULATION	4.04456e-18		GO:0072201	GO_NEGATIVE_REGULATION_OF_MESENCHYMAL_CELL_PROLIFERATION	1.80765e-06		GO:0050651	GO_DERMATAN_SULFATE_PROTEOGLYCAN_BIOSYNTHETIC_PROCESS	4.03814e-08		GO:0000932	GO_P_BODY	2.16115e-37		GO:0070016	GO_ARMADILLO_REPEAT_DOMAIN_BINDING	2.26872e-22
GO:0015293	GO_SYMPORTER_ACTIVITY	4.04456e-18		GO:0051938	GO_L_GLUTAMATE_IMPORT	1.81379e-06		GO:0003777	GO_MICROTUBULE_MOTOR_ACTIVITY	4.04725e-08		GO:0006766	GO_VITAMIN_METABOLIC_PROCESS	2.27837e-37		GO:0045638	GO_NEGATIVE_REGULATION_OF_MYELOID_CELL_DIFFERENTIATION	2.34108e-22
GO:0050906	GO_DETECTION_OF_STIMULUS_INVOLVED_IN_SENSORY_PERCEPTION	4.05937e-18		GO:0050732	GO_NEGATIVE_REGULATION_OF_PEPTIDYL_TYROSINE_PHOSPHORYLATION	1.81379e-06		GO:0036092	GO_PHOSPHATIDYLINOSITOL_3_PHOSPHATE_BIOSYNTHETIC_PROCESS	4.07753e-08		GO:0036474	GO_CELL_DEATH_IN_RESPONSE_TO_HYDROGEN_PEROXIDE	2.38596e-37		GO:0032536	GO_REGULATION_OF_CELL_PROJECTION_SIZE	2.38203e-22
GO:0004709	GO_MAP_KINASE_KINASE_KINASE_ACTIVITY	4.07312e-18		GO:0001764	GO_NEURON_MIGRATION	1.82905e-06		GO:0098810	GO_NEUROTRANSMITTER_REUPTAKE	4.08663e-08		GO:0098810	GO_NEUROTRANSMITTER_REUPTAKE	2.42474e-37		GO:0043484	GO_REGULATION_OF_RNA_SPLICING	2.3928e-22
GO:0009268	GO_RESPONSE_TO_PH	4.2404e-18		GO:0010919	GO_REGULATION_OF_INOSITOL_PHOSPHATE_BIOSYNTHETIC_PROCESS	1.82905e-06		GO:0045541	GO_NEGATIVE_REGULATION_OF_CHOLESTEROL_BIOSYNTHETIC_PROCESS	4.13738e-08		GO:0046632	GO_ALPHA_BETA_T_CELL_DIFFERENTIATION	2.62099e-37		GO:0030140	GO_TRANS_GOLGI_NETWORK_TRANSPORT_VESICLE	2.41854e-22
GO:0015697	GO_QUATERNARY_AMMONIUM_GROUP_TRANSPORT	4.56585e-18		GO:0010649	GO_REGULATION_OF_CELL_COMMUNICATION_BY_ELECTRICAL_COUPLING	1.87874e-06		GO:0051140	GO_REGULATION_OF_NK_T_CELL_PROLIFERATION	4.17498e-08		GO:0015491	GO_CATION_CATION_ANTIPORTER_ACTIVITY	2.67072e-37		GO:0009235	GO_COBALAMIN_METABOLIC_PROCESS	2.42384e-22
GO:0071260	GO_CELLULAR_RESPONSE_TO_MECHANICAL_STIMULUS	4.58697e-18		GO:0000729	GO_DNA_DOUBLE_STRAND_BREAK_PROCESSING	1.90865e-06		GO:0010692	GO_REGULATION_OF_ALKALINE_PHOSPHATASE_ACTIVITY	4.17786e-08		GO:0021591	GO_VENTRICULAR_SYSTEM_DEVELOPMENT	2.69224e-37		GO:0044298	GO_CELL_BODY_MEMBRANE	2.44395e-22
GO:1904754	GO_POSITIVE_REGULATION_OF_VASCULAR_ASSOCIATED_SMOOTH_MUSCLE_CELL_MIGRATION	4.58707e-18		GO:0009950	GO_DORSAL_VENTRAL_AXIS_SPECIFICATION	1.90865e-06		GO:0090245	GO_AXIS_ELONGATION_INVOLVED_IN_SOMITOGENESIS	4.22693e-08		GO:0039528	GO_CYTOPLASMIC_PATTERN_RECOGNITION_RECEPTOR_SIGNALING_PATHWAY_IN_RESPONSE_TO_VIRUS	2.79469e-37		GO:0031234	GO_EXTRINSIC_COMPONENT_OF_CYTOPLASMIC_SIDE_OF_PLASMA_MEMBRANE	2.44395e-22
GO:1990573	GO_POTASSIUM_ION_IMPORT_ACROSS_PLASMA_MEMBRANE	4.58707e-18		GO:0042737	GO_DRUG_CATABOLIC_PROCESS	1.90865e-06		GO:0042895	GO_ANTIBIOTIC_TRANSMEMBRANE_TRANSPORTER_ACTIVITY	4.26895e-08		GO:0035710	GO_CD4_POSITIVE_ALPHA_BETA_T_CELL_ACTIVATION	2.79489e-37		GO:0033689	GO_NEGATIVE_REGULATION_OF_OSTEOBLAST_PROLIFERATION	2.44395e-22
GO:0008237	GO_METALLOPEPTIDASE_ACTIVITY	4.61457e-18		GO:0043558	GO_REGULATION_OF_TRANSLATIONAL_INITIATION_IN_RESPONSE_TO_STRESS	1.90865e-06		GO:0019209	GO_KINASE_ACTIVATOR_ACTIVITY	4.31142e-08		GO:0030837	GO_NEGATIVE_REGULATION_OF_ACTIN_FILAMENT_POLYMERIZATION	2.80904e-37		GO:2000243	GO_POSITIVE_REGULATION_OF_REPRODUCTIVE_PROCESS	2.44395e-22
GO:0055069	GO_ZINC_ION_HOMEOSTASIS	4.61559e-18		GO:0005132	GO_TYPE_I_INTERFERON_RECEPTOR_BINDING	1.90865e-06		GO:0015813	GO_L_GLUTAMATE_TRANSMEMBRANE_TRANSPORT	4.31142e-08		GO:0008625	GO_EXTRINSIC_APOPTOTIC_SIGNALING_PATHWAY_VIA_DEATH_DOMAIN_RECEPTORS	3.28009e-37		GO:0015837	GO_AMINE_TRANSPORT	2.53941e-22
GO:0045503	GO_DYNEIN_LIGHT_CHAIN_BINDING	4.64215e-18		GO:0046629	GO_GAMMA_DELTA_T_CELL_ACTIVATION	1.91438e-06		GO:0051354	GO_NEGATIVE_REGULATION_OF_OXIDOREDUCTASE_ACTIVITY	4.31142e-08		GO:0044854	GO_PLASMA_MEMBRANE_RAFT_ASSEMBLY	3.46201e-37		GO:0006491	GO_N_GLYCAN_PROCESSING	2.5435e-22
GO:0007252	GO_I_KAPPAB_PHOSPHORYLATION	4.81599e-18		GO:0001574	GO_GANGLIOSIDE_BIOSYNTHETIC_PROCESS	1.91438e-06		GO:0010718	GO_POSITIVE_REGULATION_OF_EPITHELIAL_TO_MESENCHYMAL_TRANSITION	4.31142e-08		GO:0007168	GO_RECEPTOR_GUANYLYL_CYCLASE_SIGNALING_PATHWAY	3.49294e-37		GO:0001765	GO_MEMBRANE_RAFT_ASSEMBLY	2.55544e-22
GO:0070160	GO_TIGHT_JUNCTION	4.96111e-18		GO:0007202	GO_ACTIVATION_OF_PHOSPHOLIPASE_C_ACTIVITY	1.99123e-06		GO:0034110	GO_REGULATION_OF_HOMOTYPIC_CELL_CELL_ADHESION	4.31142e-08		GO:1904837	GO_BETA_CATENIN_TCF_COMPLEX_ASSEMBLY	3.60896e-37		GO:0050864	GO_REGULATION_OF_B_CELL_ACTIVATION	2.57018e-22
GO:0097386	GO_GLIAL_CELL_PROJECTION	4.99116e-18		GO:0070670	GO_RESPONSE_TO_INTERLEUKIN_4	2.12098e-06		GO:0010544	GO_NEGATIVE_REGULATION_OF_PLATELET_ACTIVATION	4.42564e-08		GO:0098840	GO_PROTEIN_TRANSPORT_ALONG_MICROTUBULE	3.71257e-37		GO:0098982	GO_GABA_ERGIC_SYNAPSE	2.58334e-22
GO:0033081	GO_REGULATION_OF_T_CELL_DIFFERENTIATION_IN_THYMUS	5.16664e-18		GO:0005375	GO_COPPER_ION_TRANSMEMBRANE_TRANSPORTER_ACTIVITY	2.15891e-06		GO:0009975	GO_CYCLASE_ACTIVITY	4.46232e-08		GO:0031234	GO_EXTRINSIC_COMPONENT_OF_CYTOPLASMIC_SIDE_OF_PLASMA_MEMBRANE	3.72704e-37		GO:0060766	GO_NEGATIVE_REGULATION_OF_ANDROGEN_RECEPTOR_SIGNALING_PATHWAY	2.5985e-22
GO:0071305	GO_CELLULAR_RESPONSE_TO_VITAMIN_D	5.28503e-18		GO:0016500	GO_PROTEIN_HORMONE_RECEPTOR_ACTIVITY	2.15891e-06		GO:0015844	GO_MONOAMINE_TRANSPORT	4.48311e-08		GO:0019897	GO_EXTRINSIC_COMPONENT_OF_PLASMA_MEMBRANE	3.82361e-37		GO:0034308	GO_PRIMARY_ALCOHOL_METABOLIC_PROCESS	2.5985e-22
GO:0001669	GO_ACROSOMAL_VESICLE	5.38377e-18		GO:0042100	GO_B_CELL_PROLIFERATION	2.16589e-06		GO:0030368	GO_INTERLEUKIN_17_RECEPTOR_ACTIVITY	4.53238e-08		GO:0046530	GO_PHOTORECEPTOR_CELL_DIFFERENTIATION	3.83901e-37		GO:0000287	GO_MAGNESIUM_ION_BINDING	2.86268e-22
GO:0097345	GO_MITOCHONDRIAL_OUTER_MEMBRANE_PERMEABILIZATION	5.47366e-18		GO:0000137	GO_GOLGI_CIS_CISTERNA	2.2035e-06		GO:1904667	GO_NEGATIVE_REGULATION_OF_UBIQUITIN_PROTEIN_LIGASE_ACTIVITY	4.70612e-08		GO:0008514	GO_ORGANIC_ANION_TRANSMEMBRANE_TRANSPORTER_ACTIVITY	3.97886e-37		GO:0014904	GO_MYOTUBE_CELL_DEVELOPMENT	2.89345e-22
GO:0001975	GO_RESPONSE_TO_AMPHETAMINE	5.47366e-18		GO:0021877	GO_FOREBRAIN_NEURON_FATE_COMMITMENT	2.20911e-06		GO:0030321	GO_TRANSEPITHELIAL_CHLORIDE_TRANSPORT	4.75431e-08		GO:0101020	GO_ESTROGEN_16_ALPHA_HYDROXYLASE_ACTIVITY	4.08068e-37		GO:0003777	GO_MICROTUBULE_MOTOR_ACTIVITY	2.91765e-22
GO:0002704	GO_NEGATIVE_REGULATION_OF_LEUKOCYTE_MEDIATED_IMMUNITY	5.61633e-18		GO:0060907	GO_POSITIVE_REGULATION_OF_MACROPHAGE_CYTOKINE_PRODUCTION	2.2162e-06		GO:0046329	GO_NEGATIVE_REGULATION_OF_JNK_CASCADE	4.78117e-08		GO:0002933	GO_LIPID_HYDROXYLATION	4.08068e-37		GO:0010985	GO_NEGATIVE_REGULATION_OF_LIPOPROTEIN_PARTICLE_CLEARANCE	2.92501e-22
GO:0070851	GO_GROWTH_FACTOR_RECEPTOR_BINDING	5.94744e-18		GO:0031937	GO_POSITIVE_REGULATION_OF_CHROMATIN_SILENCING	2.23555e-06		GO:0044060	GO_REGULATION_OF_ENDOCRINE_PROCESS	4.83942e-08		GO:0017153	GO_SODIUM_DICARBOXYLATE_SYMPORTER_ACTIVITY	4.10224e-37		GO:2000641	GO_REGULATION_OF_EARLY_ENDOSOME_TO_LATE_ENDOSOME_TRANSPORT	2.9684e-22
GO:0001504	GO_NEUROTRANSMITTER_UPTAKE	6.13964e-18		GO:0060218	GO_HEMATOPOIETIC_STEM_CELL_DIFFERENTIATION	2.254e-06		GO:0070509	GO_CALCIUM_ION_IMPORT	4.8889e-08		GO:0043369	GO_CD4_POSITIVE_OR_CD8_POSITIVE_ALPHA_BETA_T_CELL_LINEAGE_COMMITMENT	4.14466e-37		GO:0031231	GO_INTRINSIC_COMPONENT_OF_PEROXISOMAL_MEMBRANE	3.08702e-22
GO:0060916	GO_MESENCHYMAL_CELL_PROLIFERATION_INVOLVED_IN_LUNG_DEVELOPMENT	6.1673e-18		GO:0022803	GO_PASSIVE_TRANSMEMBRANE_TRANSPORTER_ACTIVITY	2.254e-06		GO:0008360	GO_REGULATION_OF_CELL_SHAPE	4.93634e-08		GO:0032722	GO_POSITIVE_REGULATION_OF_CHEMOKINE_PRODUCTION	4.14466e-37		GO:2000416	GO_REGULATION_OF_EOSINOPHIL_MIGRATION	3.13901e-22
GO:0043123	GO_POSITIVE_REGULATION_OF_I_KAPPAB_KINASE_NF_KAPPAB_SIGNALING	6.1673e-18		GO:0032794	GO_GTPASE_ACTIVATING_PROTEIN_BINDING	2.28178e-06		GO:0043171	GO_PEPTIDE_CATABOLIC_PROCESS	5.01092e-08		GO:0051193	GO_REGULATION_OF_COFACTOR_METABOLIC_PROCESS	4.14552e-37		GO:0050873	GO_BROWN_FAT_CELL_DIFFERENTIATION	3.18165e-22
GO:0030098	GO_LYMPHOCYTE_DIFFERENTIATION	6.29009e-18		GO:0048025	GO_NEGATIVE_REGULATION_OF_MRNA_SPLICING_VIA_SPLICEOSOME	2.28438e-06		GO:0015840	GO_UREA_TRANSPORT	5.0417e-08		GO:0015081	GO_SODIUM_ION_TRANSMEMBRANE_TRANSPORTER_ACTIVITY	4.33469e-37		GO:0015712	GO_HEXOSE_PHOSPHATE_TRANSPORT	3.18165e-22
GO:0006493	GO_PROTEIN_O_LINKED_GLYCOSYLATION	6.29664e-18		GO:0046173	GO_POLYOL_BIOSYNTHETIC_PROCESS	2.30891e-06		GO:0099132	GO_ATP_HYDROLYSIS_COUPLED_CATION_TRANSMEMBRANE_TRANSPORT	5.05859e-08		GO:0001540	GO_AMYLOID_BETA_BINDING	4.45259e-37		GO:0045335	GO_PHAGOCYTIC_VESICLE	3.20314e-22
GO:0051315	GO_ATTACHMENT_OF_MITOTIC_SPINDLE_MICROTUBULES_TO_KINETOCHORE	6.5319e-18		GO:0007187	GO_G_PROTEIN_COUPLED_RECEPTOR_SIGNALING_PATHWAY_COUPLED_TO_CYCLIC_NUCLEOTIDE_SECOND_MESSENGER	2.33178e-06		GO:0060384	GO_INNERVATION	5.05859e-08		GO:0006729	GO_TETRAHYDROBIOPTERIN_BIOSYNTHETIC_PROCESS	4.45259e-37		GO:0031572	GO_G2_DNA_DAMAGE_CHECKPOINT	3.24735e-22
GO:0045058	GO_T_CELL_SELECTION	6.61597e-18		GO:0002713	GO_NEGATIVE_REGULATION_OF_B_CELL_MEDIATED_IMMUNITY	2.3727e-06		GO:0006621	GO_PROTEIN_RETENTION_IN_ER_LUMEN	5.06632e-08		GO:0006835	GO_DICARBOXYLIC_ACID_TRANSPORT	4.6769e-37		GO:0045879	GO_NEGATIVE_REGULATION_OF_SMOOTHENED_SIGNALING_PATHWAY	3.38259e-22
GO:0042471	GO_EAR_MORPHOGENESIS	6.71113e-18		GO:0044346	GO_FIBROBLAST_APOPTOTIC_PROCESS	2.43368e-06		GO:0005859	GO_MUSCLE_MYOSIN_COMPLEX	5.07374e-08		GO:0002040	GO_SPROUTING_ANGIOGENESIS	4.69324e-37		GO:0046906	GO_TETRAPYRROLE_BINDING	3.4242e-22
GO:0010812	GO_NEGATIVE_REGULATION_OF_CELL_SUBSTRATE_ADHESION	6.75812e-18		GO:0035093	GO_SPERMATOGENESIS_EXCHANGE_OF_CHROMOSOMAL_PROTEINS	2.44535e-06		GO:0090279	GO_REGULATION_OF_CALCIUM_ION_IMPORT	5.11894e-08		GO:0050679	GO_POSITIVE_REGULATION_OF_EPITHELIAL_CELL_PROLIFERATION	4.83227e-37		GO:0015081	GO_SODIUM_ION_TRANSMEMBRANE_TRANSPORTER_ACTIVITY	3.46987e-22
GO:0042788	GO_POLYSOMAL_RIBOSOME	6.82597e-18		GO:0042887	GO_AMIDE_TRANSMEMBRANE_TRANSPORTER_ACTIVITY	2.48297e-06		GO:0050951	GO_SENSORY_PERCEPTION_OF_TEMPERATURE_STIMULUS	5.22876e-08		GO:0070301	GO_CELLULAR_RESPONSE_TO_HYDROGEN_PEROXIDE	5.32388e-37		GO:0051252	GO_REGULATION_OF_RNA_METABOLIC_PROCESS	3.49315e-22
GO:0097014	GO_CILIARY_PLASM	6.83845e-18		GO:0032588	GO_TRANS_GOLGI_NETWORK_MEMBRANE	2.61457e-06		GO:0032007	GO_NEGATIVE_REGULATION_OF_TOR_SIGNALING	5.28877e-08		GO:0000188	GO_INACTIVATION_OF_MAPK_ACTIVITY	5.47878e-37		GO:0035631	GO_CD40_RECEPTOR_COMPLEX	3.54477e-22
GO:0046034	GO_ATP_METABOLIC_PROCESS	6.97233e-18		GO:0005506	GO_IRON_ION_BINDING	2.63914e-06		GO:0042622	GO_PHOTORECEPTOR_OUTER_SEGMENT_MEMBRANE	5.46782e-08		GO:0002685	GO_REGULATION_OF_LEUKOCYTE_MIGRATION	5.744e-37		GO:0030238	GO_MALE_SEX_DETERMINATION	3.61242e-22
GO:0015136	GO_SIALIC_ACID_TRANSMEMBRANE_TRANSPORTER_ACTIVITY	6.97233e-18		GO:0046958	GO_NONASSOCIATIVE_LEARNING	2.66719e-06		GO:0044320	GO_CELLULAR_RESPONSE_TO_LEPTIN_STIMULUS	5.50283e-08		GO:0038044	GO_TRANSFORMING_GROWTH_FACTOR_BETA_SECRETION	5.78476e-37		GO:0004791	GO_THIOREDOXIN_DISULFIDE_REDUCTASE_ACTIVITY	3.72207e-22
GO:0015739	GO_SIALIC_ACID_TRANSPORT	6.97233e-18		GO:0014888	GO_STRIATED_MUSCLE_ADAPTATION	2.73814e-06		GO:0031228	GO_INTRINSIC_COMPONENT_OF_GOLGI_MEMBRANE	5.50283e-08		GO:1905269	GO_POSITIVE_REGULATION_OF_CHROMATIN_ORGANIZATION	5.97198e-37		GO:0005520	GO_INSULIN_LIKE_GROWTH_FACTOR_BINDING	3.75303e-22
GO:1905475	GO_REGULATION_OF_PROTEIN_LOCALIZATION_TO_MEMBRANE	6.99319e-18		GO:0006775	GO_FAT_SOLUBLE_VITAMIN_METABOLIC_PROCESS	2.76285e-06		GO:0007018	GO_MICROTUBULE_BASED_MOVEMENT	5.50283e-08		GO:2001039	GO_NEGATIVE_REGULATION_OF_CELLULAR_RESPONSE_TO_DRUG	6.22505e-37		GO:0002323	GO_NATURAL_KILLER_CELL_ACTIVATION_INVOLVED_IN_IMMUNE_RESPONSE	3.75303e-22
GO:0001866	GO_NK_T_CELL_PROLIFERATION	7.09266e-18		GO:0071837	GO_HMG_BOX_DOMAIN_BINDING	2.76285e-06		GO:0044232	GO_ORGANELLE_MEMBRANE_CONTACT_SITE	5.52415e-08		GO:0061912	GO_SELECTIVE_AUTOPHAGY	6.30232e-37		GO:0051938	GO_L_GLUTAMATE_IMPORT	3.78182e-22
GO:0002286	GO_T_CELL_ACTIVATION_INVOLVED_IN_IMMUNE_RESPONSE	7.1027e-18		GO:0007600	GO_SENSORY_PERCEPTION	2.76285e-06		GO:0046854	GO_PHOSPHATIDYLINOSITOL_PHOSPHORYLATION	5.52415e-08		GO:0032507	GO_MAINTENANCE_OF_PROTEIN_LOCATION_IN_CELL	6.31723e-37		GO:0033017	GO_SARCOPLASMIC_RETICULUM_MEMBRANE	3.87685e-22
GO:0015923	GO_MANNOSIDASE_ACTIVITY	7.25932e-18		GO:0046329	GO_NEGATIVE_REGULATION_OF_JNK_CASCADE	2.76951e-06		GO:0001886	GO_ENDOTHELIAL_CELL_MORPHOGENESIS	5.67812e-08		GO:0042492	GO_GAMMA_DELTA_T_CELL_DIFFERENTIATION	6.51212e-37		GO:0000725	GO_RECOMBINATIONAL_REPAIR	3.91988e-22
GO:0016722	GO_OXIDOREDUCTASE_ACTIVITY_OXIDIZING_METAL_IONS	7.36429e-18		GO:0003382	GO_EPITHELIAL_CELL_MORPHOGENESIS	2.796e-06		GO:0021936	GO_REGULATION_OF_CEREBELLAR_GRANULE_CELL_PRECURSOR_PROLIFERATION	5.67812e-08		GO:0016126	GO_STEROL_BIOSYNTHETIC_PROCESS	6.62606e-37		GO:0090200	GO_POSITIVE_REGULATION_OF_RELEASE_OF_CYTOCHROME_C_FROM_MITOCHONDRIA	4.00432e-22
GO:0033687	GO_OSTEOBLAST_PROLIFERATION	7.67824e-18		GO:0090398	GO_CELLULAR_SENESCENCE	2.80106e-06		GO:0098982	GO_GABA_ERGIC_SYNAPSE	5.68548e-08		GO:0006282	GO_REGULATION_OF_DNA_REPAIR	6.84653e-37		GO:0070536	GO_PROTEIN_K63_LINKED_DEUBIQUITINATION	4.00432e-22
GO:0043368	GO_POSITIVE_T_CELL_SELECTION	7.68294e-18		GO:0099640	GO_AXO_DENDRITIC_PROTEIN_TRANSPORT	2.82202e-06		GO:0097539	GO_CILIARY_TRANSITION_FIBER	5.6915e-08		GO:0007051	GO_SPINDLE_ORGANIZATION	6.9456e-37		GO:0046113	GO_NUCLEOBASE_CATABOLIC_PROCESS	4.13899e-22
GO:0034139	GO_REGULATION_OF_TOLL_LIKE_RECEPTOR_3_SIGNALING_PATHWAY	7.72089e-18		GO:0015721	GO_BILE_ACID_AND_BILE_SALT_TRANSPORT	2.82202e-06		GO:0000281	GO_MITOTIC_CYTOKINESIS	5.7925e-08		GO:0031053	GO_PRIMARY_MIRNA_PROCESSING	7.67451e-37		GO:0010960	GO_MAGNESIUM_ION_HOMEOSTASIS	4.16335e-22
GO:0038085	GO_VASCULAR_ENDOTHELIAL_GROWTH_FACTOR_BINDING	7.84794e-18		GO:0015934	GO_LARGE_RIBOSOMAL_SUBUNIT	2.82202e-06		GO:0031088	GO_PLATELET_DENSE_GRANULE_MEMBRANE	5.82699e-08		GO:0008237	GO_METALLOPEPTIDASE_ACTIVITY	7.9932e-37		GO:0009100	GO_GLYCOPROTEIN_METABOLIC_PROCESS	4.18502e-22
GO:0009897	GO_EXTERNAL_SIDE_OF_PLASMA_MEMBRANE	7.885e-18		GO:0010818	GO_T_CELL_CHEMOTAXIS	2.85659e-06		GO:0007202	GO_ACTIVATION_OF_PHOSPHOLIPASE_C_ACTIVITY	5.87352e-08		GO:0031348	GO_NEGATIVE_REGULATION_OF_DEFENSE_RESPONSE	8.33097e-37		GO:0021762	GO_SUBSTANTIA_NIGRA_DEVELOPMENT	4.24636e-22
GO:0004767	GO_SPHINGOMYELIN_PHOSPHODIESTERASE_ACTIVITY	7.97749e-18		GO:0006491	GO_N_GLYCAN_PROCESSING	2.88677e-06		GO:0005184	GO_NEUROPEPTIDE_HORMONE_ACTIVITY	5.98087e-08		GO:0072610	GO_INTERLEUKIN_12_SECRETION	8.67568e-37		GO:0022853	GO_ACTIVE_ION_TRANSMEMBRANE_TRANSPORTER_ACTIVITY	4.26786e-22
GO:0051149	GO_POSITIVE_REGULATION_OF_MUSCLE_CELL_DIFFERENTIATION	8.71159e-18		GO:0015837	GO_AMINE_TRANSPORT	2.89566e-06		GO:0043508	GO_NEGATIVE_REGULATION_OF_JUN_KINASE_ACTIVITY	6.01579e-08		GO:0016556	GO_MRNA_MODIFICATION	8.68768e-37		GO:0000184	GO_NUCLEAR_TRANSCRIBED_MRNA_CATABOLIC_PROCESS_NONSENSE_MEDIATED_DECAY	4.33501e-22
GO:0031056	GO_REGULATION_OF_HISTONE_MODIFICATION	8.71159e-18		GO:0031670	GO_CELLULAR_RESPONSE_TO_NUTRIENT	2.94529e-06		GO:0007606	GO_SENSORY_PERCEPTION_OF_CHEMICAL_STIMULUS	6.06256e-08		GO:0002827	GO_POSITIVE_REGULATION_OF_T_HELPER_1_TYPE_IMMUNE_RESPONSE	9.04848e-37		GO:0035924	GO_CELLULAR_RESPONSE_TO_VASCULAR_ENDOTHELIAL_GROWTH_FACTOR_STIMULUS	4.4943e-22
GO:0032469	GO_ENDOPLASMIC_RETICULUM_CALCIUM_ION_HOMEOSTASIS	8.90294e-18		GO:0030315	GO_T_TUBULE	2.94529e-06		GO:0035455	GO_RESPONSE_TO_INTERFERON_ALPHA	6.07037e-08		GO:0045824	GO_NEGATIVE_REGULATION_OF_INNATE_IMMUNE_RESPONSE	9.40438e-37		GO:0007189	GO_ADENYLATE_CYCLASE_ACTIVATING_G_PROTEIN_COUPLED_RECEPTOR_SIGNALING_PATHWAY	4.57017e-22
GO:0071806	GO_PROTEIN_TRANSMEMBRANE_TRANSPORT	8.95766e-18		GO:0015378	GO_SODIUM_CHLORIDE_SYMPORTER_ACTIVITY	2.9902e-06		GO:0003828	GO_ALPHA_N_ACETYLNEURAMINATE_ALPHA_2_8_SIALYLTRANSFERASE_ACTIVITY	6.0724e-08		GO:0035825	GO_HOMOLOGOUS_RECOMBINATION	9.48414e-37		GO:0035869	GO_CILIARY_TRANSITION_ZONE	4.58806e-22
GO:0006040	GO_AMINO_SUGAR_METABOLIC_PROCESS	9.17849e-18		GO:0005902	GO_MICROVILLUS	2.99895e-06		GO:0071276	GO_CELLULAR_RESPONSE_TO_CADMIUM_ION	6.12418e-08		GO:0031362	GO_ANCHORED_COMPONENT_OF_EXTERNAL_SIDE_OF_PLASMA_MEMBRANE	9.61659e-37		GO:0004712	GO_PROTEIN_SERINE_THREONINE_TYROSINE_KINASE_ACTIVITY	4.65083e-22
GO:0051095	GO_REGULATION_OF_HELICASE_ACTIVITY	9.63041e-18		GO:0002335	GO_MATURE_B_CELL_DIFFERENTIATION	3.00422e-06		GO:0008201	GO_HEPARIN_BINDING	6.14811e-08		GO:0098876	GO_VESICLE_MEDIATED_TRANSPORT_TO_THE_PLASMA_MEMBRANE	9.67785e-37		GO:0035082	GO_AXONEME_ASSEMBLY	4.65718e-22
GO:0016266	GO_O_GLYCAN_PROCESSING	9.76618e-18		GO:0071875	GO_ADRENERGIC_RECEPTOR_SIGNALING_PATHWAY	3.10047e-06		GO:1904837	GO_BETA_CATENIN_TCF_COMPLEX_ASSEMBLY	6.21881e-08		GO:0046873	GO_METAL_ION_TRANSMEMBRANE_TRANSPORTER_ACTIVITY	1.00979e-36		GO:0051250	GO_NEGATIVE_REGULATION_OF_LYMPHOCYTE_ACTIVATION	4.65718e-22
GO:0032906	GO_TRANSFORMING_GROWTH_FACTOR_BETA2_PRODUCTION	1.04946e-17		GO:0045939	GO_NEGATIVE_REGULATION_OF_STEROID_METABOLIC_PROCESS	3.11004e-06		GO:0015837	GO_AMINE_TRANSPORT	6.26165e-08		GO:0051539	GO_4_IRON_4_SULFUR_CLUSTER_BINDING	1.0155e-36		GO:0034067	GO_PROTEIN_LOCALIZATION_TO_GOLGI_APPARATUS	4.7186e-22
GO:0034706	GO_SODIUM_CHANNEL_COMPLEX	1.10091e-17		GO:0005267	GO_POTASSIUM_CHANNEL_ACTIVITY	3.13645e-06		GO:2000095	GO_REGULATION_OF_WNT_SIGNALING_PATHWAY_PLANAR_CELL_POLARITY_PATHWAY	6.43908e-08		GO:0051985	GO_NEGATIVE_REGULATION_OF_CHROMOSOME_SEGREGATION	1.02432e-36		GO:0030520	GO_INTRACELLULAR_ESTROGEN_RECEPTOR_SIGNALING_PATHWAY	4.84057e-22
GO:0016558	GO_PROTEIN_IMPORT_INTO_PEROXISOME_MATRIX	1.14297e-17		GO:0032982	GO_MYOSIN_FILAMENT	3.14519e-06		GO:0060027	GO_CONVERGENT_EXTENSION_INVOLVED_IN_GASTRULATION	6.4884e-08		GO:0015085	GO_CALCIUM_ION_TRANSMEMBRANE_TRANSPORTER_ACTIVITY	1.06476e-36		GO:0031088	GO_PLATELET_DENSE_GRANULE_MEMBRANE	4.84057e-22
GO:0034599	GO_CELLULAR_RESPONSE_TO_OXIDATIVE_STRESS	1.17775e-17		GO:0008142	GO_OXYSTEROL_BINDING	3.14519e-06		GO:0090102	GO_COCHLEA_DEVELOPMENT	6.51755e-08		GO:0050866	GO_NEGATIVE_REGULATION_OF_CELL_ACTIVATION	1.0971e-36		GO:0051601	GO_EXOCYST_LOCALIZATION	4.93884e-22
GO:0042104	GO_POSITIVE_REGULATION_OF_ACTIVATED_T_CELL_PROLIFERATION	1.19807e-17		GO:0003828	GO_ALPHA_N_ACETYLNEURAMINATE_ALPHA_2_8_SIALYLTRANSFERASE_ACTIVITY	3.20833e-06		GO:0015721	GO_BILE_ACID_AND_BILE_SALT_TRANSPORT	6.53877e-08		GO:0009100	GO_GLYCOPROTEIN_METABOLIC_PROCESS	1.13285e-36		GO:0040001	GO_ESTABLISHMENT_OF_MITOTIC_SPINDLE_LOCALIZATION	5.18523e-22
GO:0043374	GO_CD8_POSITIVE_ALPHA_BETA_T_CELL_DIFFERENTIATION	1.22495e-17		GO:0086010	GO_MEMBRANE_DEPOLARIZATION_DURING_ACTION_POTENTIAL	3.21046e-06		GO:0050679	GO_POSITIVE_REGULATION_OF_EPITHELIAL_CELL_PROLIFERATION	6.53877e-08		GO:0007063	GO_REGULATION_OF_SISTER_CHROMATID_COHESION	1.13412e-36		GO:0046929	GO_NEGATIVE_REGULATION_OF_NEUROTRANSMITTER_SECRETION	5.18523e-22
GO:0016447	GO_SOMATIC_RECOMBINATION_OF_IMMUNOGLOBULIN_GENE_SEGMENTS	1.24e-17		GO:0015129	GO_LACTATE_TRANSMEMBRANE_TRANSPORTER_ACTIVITY	3.22321e-06		GO:0014888	GO_STRIATED_MUSCLE_ADAPTATION	6.65405e-08		GO:0015370	GO_SOLUTE_SODIUM_SYMPORTER_ACTIVITY	1.13412e-36		GO:0000466	GO_MATURATION_OF_5_8S_RRNA_FROM_TRICISTRONIC_RRNA_TRANSCRIPT_SSU_RRNA_5_8S_RRNA_LSU_RRNA_	5.22706e-22
GO:0071108	GO_PROTEIN_K48_LINKED_DEUBIQUITINATION	1.2661e-17		GO:0015727	GO_LACTATE_TRANSPORT	3.22321e-06		GO:0060547	GO_NEGATIVE_REGULATION_OF_NECROTIC_CELL_DEATH	6.76963e-08		GO:0061951	GO_ESTABLISHMENT_OF_PROTEIN_LOCALIZATION_TO_PLASMA_MEMBRANE	1.19404e-36		GO:0032715	GO_NEGATIVE_REGULATION_OF_INTERLEUKIN_6_PRODUCTION	5.60741e-22
GO:0002712	GO_REGULATION_OF_B_CELL_MEDIATED_IMMUNITY	1.27312e-17		GO:0048672	GO_POSITIVE_REGULATION_OF_COLLATERAL_SPROUTING	3.23865e-06		GO:0006705	GO_MINERALOCORTICOID_BIOSYNTHETIC_PROCESS	6.78477e-08		GO:0008574	GO_ATP_DEPENDENT_MICROTUBULE_MOTOR_ACTIVITY_PLUS_END_DIRECTED	1.34096e-36		GO:0021514	GO_VENTRAL_SPINAL_CORD_INTERNEURON_DIFFERENTIATION	5.83729e-22
GO:0090559	GO_REGULATION_OF_MEMBRANE_PERMEABILITY	1.29054e-17		GO:0055069	GO_ZINC_ION_HOMEOSTASIS	3.24109e-06		GO:0060056	GO_MAMMARY_GLAND_INVOLUTION	6.8092e-08		GO:0045117	GO_AZOLE_TRANSPORT	1.35777e-36		GO:0006826	GO_IRON_ION_TRANSPORT	5.84394e-22
GO:0051955	GO_REGULATION_OF_AMINO_ACID_TRANSPORT	1.30048e-17		GO:0045684	GO_POSITIVE_REGULATION_OF_EPIDERMIS_DEVELOPMENT	3.24265e-06		GO:0015175	GO_NEUTRAL_AMINO_ACID_TRANSMEMBRANE_TRANSPORTER_ACTIVITY	6.8092e-08		GO:0050892	GO_INTESTINAL_ABSORPTION	1.38842e-36		GO:0033523	GO_HISTONE_H2B_UBIQUITINATION	5.86052e-22
GO:0097150	GO_NEURONAL_STEM_CELL_POPULATION_MAINTENANCE	1.3267e-17		GO:0005890	GO_SODIUM_POTASSIUM_EXCHANGING_ATPASE_COMPLEX	3.25403e-06		GO:0050686	GO_NEGATIVE_REGULATION_OF_MRNA_PROCESSING	7.00857e-08		GO:0008347	GO_GLIAL_CELL_MIGRATION	1.40204e-36		GO:0045995	GO_REGULATION_OF_EMBRYONIC_DEVELOPMENT	5.88037e-22
GO:0044431	GO_GOLGI_APPARATUS_PART	1.32742e-17		GO:0015299	GO_SOLUTE_PROTON_ANTIPORTER_ACTIVITY	3.27986e-06		GO:0015698	GO_INORGANIC_ANION_TRANSPORT	7.12597e-08		GO:0015851	GO_NUCLEOBASE_TRANSPORT	1.47525e-36		GO:0000380	GO_ALTERNATIVE_MRNA_SPLICING_VIA_SPLICEOSOME	5.90093e-22
GO:0030971	GO_RECEPTOR_TYROSINE_KINASE_BINDING	1.3302e-17		GO:0045211	GO_POSTSYNAPTIC_MEMBRANE	3.3071e-06		GO:0014701	GO_JUNCTIONAL_SARCOPLASMIC_RETICULUM_MEMBRANE	7.15501e-08		GO:0000462	GO_MATURATION_OF_SSU_RRNA_FROM_TRICISTRONIC_RRNA_TRANSCRIPT_SSU_RRNA_5_8S_RRNA_LSU_RRNA_	1.49741e-36		GO:0005388	GO_CALCIUM_TRANSPORTING_ATPASE_ACTIVITY	6.00245e-22
GO:0010958	GO_REGULATION_OF_AMINO_ACID_IMPORT_ACROSS_PLASMA_MEMBRANE	1.34419e-17		GO:0009100	GO_GLYCOPROTEIN_METABOLIC_PROCESS	3.43678e-06		GO:0001841	GO_NEURAL_TUBE_FORMATION	7.25901e-08		GO:0033017	GO_SARCOPLASMIC_RETICULUM_MEMBRANE	1.51141e-36		GO:0006705	GO_MINERALOCORTICOID_BIOSYNTHETIC_PROCESS	6.04426e-22
GO:0097225	GO_SPERM_MIDPIECE	1.34652e-17		GO:0008228	GO_OPSONIZATION	3.43678e-06		GO:0005230	GO_EXTRACELLULAR_LIGAND_GATED_ION_CHANNEL_ACTIVITY	7.40366e-08		GO:0031984	GO_ORGANELLE_SUBCOMPARTMENT	1.70886e-36		GO:0072523	GO_PURINE_CONTAINING_COMPOUND_CATABOLIC_PROCESS	6.05869e-22
GO:0048854	GO_BRAIN_MORPHOGENESIS	1.35566e-17		GO:0005520	GO_INSULIN_LIKE_GROWTH_FACTOR_BINDING	3.44326e-06		GO:0043090	GO_AMINO_ACID_IMPORT	7.41221e-08		GO:2001251	GO_NEGATIVE_REGULATION_OF_CHROMOSOME_ORGANIZATION	1.80311e-36		GO:0051310	GO_METAPHASE_PLATE_CONGRESSION	6.10043e-22
GO:0033280	GO_RESPONSE_TO_VITAMIN_D	1.40655e-17		GO:0044245	GO_POLYSACCHARIDE_DIGESTION	3.44364e-06		GO:0050926	GO_REGULATION_OF_POSITIVE_CHEMOTAXIS	7.55109e-08		GO:0051304	GO_CHROMOSOME_SEPARATION	1.8199e-36		GO:0031145	GO_ANAPHASE_PROMOTING_COMPLEX_DEPENDENT_CATABOLIC_PROCESS	6.104e-22
GO:0050832	GO_DEFENSE_RESPONSE_TO_FUNGUS	1.40717e-17		GO:0015816	GO_GLYCINE_TRANSPORT	3.45358e-06		GO:0098576	GO_LUMENAL_SIDE_OF_MEMBRANE	7.63107e-08		GO:0000278	GO_MITOTIC_CELL_CYCLE	1.88525e-36		GO:0043588	GO_SKIN_DEVELOPMENT	6.25024e-22
GO:2000778	GO_POSITIVE_REGULATION_OF_INTERLEUKIN_6_SECRETION	1.43544e-17		GO:0007026	GO_NEGATIVE_REGULATION_OF_MICROTUBULE_DEPOLYMERIZATION	3.48299e-06		GO:0099171	GO_PRESYNAPTIC_MODULATION_OF_CHEMICAL_SYNAPTIC_TRANSMISSION	7.71426e-08		GO:0090316	GO_POSITIVE_REGULATION_OF_INTRACELLULAR_PROTEIN_TRANSPORT	1.88525e-36		GO:0061387	GO_REGULATION_OF_EXTENT_OF_CELL_GROWTH	6.28716e-22
GO:0090344	GO_NEGATIVE_REGULATION_OF_CELL_AGING	1.53733e-17		GO:0070234	GO_POSITIVE_REGULATION_OF_T_CELL_APOPTOTIC_PROCESS	3.51412e-06		GO:0016417	GO_S_ACYLTRANSFERASE_ACTIVITY	7.7157e-08		GO:0016530	GO_METALLOCHAPERONE_ACTIVITY	1.88596e-36		GO:0015851	GO_NUCLEOBASE_TRANSPORT	6.56138e-22
GO:0000151	GO_UBIQUITIN_LIGASE_COMPLEX	1.63767e-17		GO:0002323	GO_NATURAL_KILLER_CELL_ACTIVATION_INVOLVED_IN_IMMUNE_RESPONSE	3.53537e-06		GO:0045638	GO_NEGATIVE_REGULATION_OF_MYELOID_CELL_DIFFERENTIATION	7.96895e-08		GO:0043507	GO_POSITIVE_REGULATION_OF_JUN_KINASE_ACTIVITY	1.92956e-36		GO:0061383	GO_TRABECULA_MORPHOGENESIS	6.56138e-22
GO:0070059	GO_INTRINSIC_APOPTOTIC_SIGNALING_PATHWAY_IN_RESPONSE_TO_ENDOPLASMIC_RETICULUM_STRESS	1.67808e-17		GO:0003725	GO_DOUBLE_STRANDED_RNA_BINDING	3.56418e-06		GO:1904427	GO_POSITIVE_REGULATION_OF_CALCIUM_ION_TRANSMEMBRANE_TRANSPORT	8.03739e-08		GO:0009055	GO_ELECTRON_TRANSFER_ACTIVITY	2.00147e-36		GO:0019898	GO_EXTRINSIC_COMPONENT_OF_MEMBRANE	6.62852e-22
GO:0005844	GO_POLYSOME	1.70742e-17		GO:0015844	GO_MONOAMINE_TRANSPORT	3.56418e-06		GO:0043570	GO_MAINTENANCE_OF_DNA_REPEAT_ELEMENTS	8.07797e-08		GO:0016875	GO_LIGASE_ACTIVITY_FORMING_CARBON_OXYGEN_BONDS	2.02288e-36		GO:0005267	GO_POTASSIUM_CHANNEL_ACTIVITY	6.66575e-22
GO:0002821	GO_POSITIVE_REGULATION_OF_ADAPTIVE_IMMUNE_RESPONSE	1.70742e-17		GO:0051132	GO_NK_T_CELL_ACTIVATION	3.56418e-06		GO:0005272	GO_SODIUM_CHANNEL_ACTIVITY	8.16934e-08		GO:0044665	GO_MLL1_2_COMPLEX	2.03636e-36		GO:0031095	GO_PLATELET_DENSE_TUBULAR_NETWORK_MEMBRANE	6.66814e-22
GO:0015216	GO_PURINE_NUCLEOTIDE_TRANSMEMBRANE_TRANSPORTER_ACTIVITY	1.70742e-17		GO:0090175	GO_REGULATION_OF_ESTABLISHMENT_OF_PLANAR_POLARITY	3.56418e-06		GO:0071670	GO_SMOOTH_MUSCLE_CELL_CHEMOTAXIS	8.26228e-08		GO:0031341	GO_REGULATION_OF_CELL_KILLING	2.07644e-36		GO:0006703	GO_ESTROGEN_BIOSYNTHETIC_PROCESS	6.7298e-22
GO:0034458	GO_3_5_RNA_HELICASE_ACTIVITY	1.80383e-17		GO:0007175	GO_NEGATIVE_REGULATION_OF_EPIDERMAL_GROWTH_FACTOR_ACTIVATED_RECEPTOR_ACTIVITY	3.58872e-06		GO:0042599	GO_LAMELLAR_BODY	8.48281e-08		GO:2000778	GO_POSITIVE_REGULATION_OF_INTERLEUKIN_6_SECRETION	2.2381e-36		GO:0019369	GO_ARACHIDONIC_ACID_METABOLIC_PROCESS	6.92853e-22
GO:0016236	GO_MACROAUTOPHAGY	1.81296e-17		GO:0031581	GO_HEMIDESMOSOME_ASSEMBLY	3.59917e-06		GO:0008307	GO_STRUCTURAL_CONSTITUENT_OF_MUSCLE	8.56788e-08		GO:0017137	GO_RAB_GTPASE_BINDING	2.24791e-36		GO:0055075	GO_POTASSIUM_ION_HOMEOSTASIS	6.95553e-22
GO:0000774	GO_ADENYL_NUCLEOTIDE_EXCHANGE_FACTOR_ACTIVITY	1.82934e-17		GO:0016705	GO_OXIDOREDUCTASE_ACTIVITY_ACTING_ON_PAIRED_DONORS_WITH_INCORPORATION_OR_REDUCTION_OF_MOLECULAR_OXYGEN	3.62289e-06		GO:0070536	GO_PROTEIN_K63_LINKED_DEUBIQUITINATION	8.57238e-08		GO:0070330	GO_AROMATASE_ACTIVITY	2.2985e-36		GO:0005819	GO_SPINDLE	7.20726e-22
GO:0007006	GO_MITOCHONDRIAL_MEMBRANE_ORGANIZATION	1.86126e-17		GO:0006613	GO_COTRANSLATIONAL_PROTEIN_TARGETING_TO_MEMBRANE	3.68638e-06		GO:0021534	GO_CELL_PROLIFERATION_IN_HINDBRAIN	8.7416e-08		GO:1905818	GO_REGULATION_OF_CHROMOSOME_SEPARATION	2.2985e-36		GO:0045806	GO_NEGATIVE_REGULATION_OF_ENDOCYTOSIS	7.24936e-22
GO:0097300	GO_PROGRAMMED_NECROTIC_CELL_DEATH	1.87787e-17		GO:0072525	GO_PYRIDINE_CONTAINING_COMPOUND_BIOSYNTHETIC_PROCESS	3.68638e-06		GO:0048256	GO_FLAP_ENDONUCLEASE_ACTIVITY	8.78114e-08		GO:0003682	GO_CHROMATIN_BINDING	2.31516e-36		GO:0070181	GO_SMALL_RIBOSOMAL_SUBUNIT_RRNA_BINDING	7.38839e-22
GO:0005004	GO_GPI_LINKED_EPHRIN_RECEPTOR_ACTIVITY	1.90026e-17		GO:0004711	GO_RIBOSOMAL_PROTEIN_S6_KINASE_ACTIVITY	3.75798e-06		GO:0045947	GO_NEGATIVE_REGULATION_OF_TRANSLATIONAL_INITIATION	8.79004e-08		GO:0034614	GO_CELLULAR_RESPONSE_TO_REACTIVE_OXYGEN_SPECIES	2.35836e-36		GO:0015370	GO_SOLUTE_SODIUM_SYMPORTER_ACTIVITY	7.38979e-22
GO:0004177	GO_AMINOPEPTIDASE_ACTIVITY	1.93764e-17		GO:0051601	GO_EXOCYST_LOCALIZATION	3.76639e-06		GO:0042891	GO_ANTIBIOTIC_TRANSPORT	8.79206e-08		GO:0000075	GO_CELL_CYCLE_CHECKPOINT	2.37892e-36		GO:0090342	GO_REGULATION_OF_CELL_AGING	7.59119e-22
GO:0048535	GO_LYMPH_NODE_DEVELOPMENT	1.93903e-17		GO:0003777	GO_MICROTUBULE_MOTOR_ACTIVITY	3.77971e-06		GO:0008625	GO_EXTRINSIC_APOPTOTIC_SIGNALING_PATHWAY_VIA_DEATH_DOMAIN_RECEPTORS	8.97103e-08		GO:0007052	GO_MITOTIC_SPINDLE_ORGANIZATION	2.40087e-36		GO:0043558	GO_REGULATION_OF_TRANSLATIONAL_INITIATION_IN_RESPONSE_TO_STRESS	7.59119e-22
GO:0042623	GO_ATPASE_ACTIVITY_COUPLED	1.98492e-17		GO:0035455	GO_RESPONSE_TO_INTERFERON_ALPHA	3.79705e-06		GO:0032794	GO_GTPASE_ACTIVATING_PROTEIN_BINDING	9.11494e-08		GO:0007017	GO_MICROTUBULE_BASED_PROCESS	2.40455e-36		GO:0060013	GO_RIGHTING_REFLEX	7.83035e-22
GO:0045995	GO_REGULATION_OF_EMBRYONIC_DEVELOPMENT	1.98492e-17		GO:0005891	GO_VOLTAGE_GATED_CALCIUM_CHANNEL_COMPLEX	3.79831e-06		GO:0098661	GO_INORGANIC_ANION_TRANSMEMBRANE_TRANSPORT	9.11494e-08		GO:0070167	GO_REGULATION_OF_BIOMINERAL_TISSUE_DEVELOPMENT	2.47843e-36		GO:0002181	GO_CYTOPLASMIC_TRANSLATION	7.93694e-22
GO:0002643	GO_REGULATION_OF_TOLERANCE_INDUCTION	2.1319e-17		GO:0070536	GO_PROTEIN_K63_LINKED_DEUBIQUITINATION	3.83141e-06		GO:0031935	GO_REGULATION_OF_CHROMATIN_SILENCING	9.11494e-08		GO:0035735	GO_INTRACILIARY_TRANSPORT_INVOLVED_IN_CILIUM_ASSEMBLY	2.67295e-36		GO:0015932	GO_NUCLEOBASE_CONTAINING_COMPOUND_TRANSMEMBRANE_TRANSPORTER_ACTIVITY	8.00931e-22
GO:2000542	GO_NEGATIVE_REGULATION_OF_GASTRULATION	2.19326e-17		GO:0006890	GO_RETROGRADE_VESICLE_MEDIATED_TRANSPORT_GOLGI_TO_ENDOPLASMIC_RETICULUM	3.90385e-06		GO:0006413	GO_TRANSLATIONAL_INITIATION	9.11494e-08		GO:0006621	GO_PROTEIN_RETENTION_IN_ER_LUMEN	2.69168e-36		GO:0034393	GO_POSITIVE_REGULATION_OF_SMOOTH_MUSCLE_CELL_APOPTOTIC_PROCESS	8.24396e-22
GO:0016530	GO_METALLOCHAPERONE_ACTIVITY	2.20518e-17		GO:0006828	GO_MANGANESE_ION_TRANSPORT	3.92532e-06		GO:0006491	GO_N_GLYCAN_PROCESSING	9.28369e-08		GO:0050819	GO_NEGATIVE_REGULATION_OF_COAGULATION	2.83624e-36		GO:0000014	GO_SINGLE_STRANDED_DNA_ENDODEOXYRIBONUCLEASE_ACTIVITY	8.75681e-22
GO:0008206	GO_BILE_ACID_METABOLIC_PROCESS	2.22618e-17		GO:0018958	GO_PHENOL_CONTAINING_COMPOUND_METABOLIC_PROCESS	3.97246e-06		GO:0031581	GO_HEMIDESMOSOME_ASSEMBLY	9.56216e-08		GO:0030522	GO_INTRACELLULAR_RECEPTOR_SIGNALING_PATHWAY	2.86017e-36		GO:0071797	GO_LUBAC_COMPLEX	8.78357e-22
GO:0016887	GO_ATPASE_ACTIVITY	2.24296e-17		GO:0080154	GO_REGULATION_OF_FERTILIZATION	4.03718e-06		GO:0030518	GO_INTRACELLULAR_STEROID_HORMONE_RECEPTOR_SIGNALING_PATHWAY	9.60196e-08		GO:0045185	GO_MAINTENANCE_OF_PROTEIN_LOCATION	2.8688e-36		GO:0048865	GO_STEM_CELL_FATE_COMMITMENT	8.93896e-22
GO:0070663	GO_REGULATION_OF_LEUKOCYTE_PROLIFERATION	2.26224e-17		GO:0033603	GO_POSITIVE_REGULATION_OF_DOPAMINE_SECRETION	4.03789e-06		GO:0008142	GO_OXYSTEROL_BINDING	9.62703e-08		GO:0031579	GO_MEMBRANE_RAFT_ORGANIZATION	2.86935e-36		GO:0000979	GO_RNA_POLYMERASE_II_CORE_PROMOTER_SEQUENCE_SPECIFIC_DNA_BINDING	9.02006e-22
GO:0098930	GO_AXONAL_TRANSPORT	2.41077e-17		GO:0070857	GO_REGULATION_OF_BILE_ACID_BIOSYNTHETIC_PROCESS	4.03789e-06		GO:0008417	GO_FUCOSYLTRANSFERASE_ACTIVITY	9.75597e-08		GO:0035580	GO_SPECIFIC_GRANULE_LUMEN	2.96859e-36		GO:0030676	GO_RAC_GUANYL_NUCLEOTIDE_EXCHANGE_FACTOR_ACTIVITY	9.71725e-22
GO:0000910	GO_CYTOKINESIS	2.42088e-17		GO:0023026	GO_MHC_CLASS_II_PROTEIN_COMPLEX_BINDING	4.04799e-06		GO:0030165	GO_PDZ_DOMAIN_BINDING	9.7631e-08		GO:0034599	GO_CELLULAR_RESPONSE_TO_OXIDATIVE_STRESS	3.11123e-36		GO:0043401	GO_STEROID_HORMONE_MEDIATED_SIGNALING_PATHWAY	9.7695e-22
GO:0046634	GO_REGULATION_OF_ALPHA_BETA_T_CELL_ACTIVATION	2.44033e-17		GO:0001938	GO_POSITIVE_REGULATION_OF_ENDOTHELIAL_CELL_PROLIFERATION	4.04799e-06		GO:0015377	GO_CATION_CHLORIDE_SYMPORTER_ACTIVITY	9.81999e-08		GO:0045930	GO_NEGATIVE_REGULATION_OF_MITOTIC_CELL_CYCLE	3.23409e-36		GO:0005813	GO_CENTROSOME	9.83641e-22
GO:0016569	GO_COVALENT_CHROMATIN_MODIFICATION	2.46199e-17		GO:0050953	GO_SENSORY_PERCEPTION_OF_LIGHT_STIMULUS	4.04799e-06		GO:0045239	GO_TRICARBOXYLIC_ACID_CYCLE_ENZYME_COMPLEX	9.81999e-08		GO:0070973	GO_PROTEIN_LOCALIZATION_TO_ENDOPLASMIC_RETICULUM_EXIT_SITE	3.23884e-36		GO:0071243	GO_CELLULAR_RESPONSE_TO_ARSENIC_CONTAINING_SUBSTANCE	9.87041e-22
GO:0031400	GO_NEGATIVE_REGULATION_OF_PROTEIN_MODIFICATION_PROCESS	2.46199e-17		GO:0060126	GO_SOMATOTROPIN_SECRETING_CELL_DIFFERENTIATION	4.04799e-06		GO:0048265	GO_RESPONSE_TO_PAIN	9.88647e-08		GO:2000562	GO_NEGATIVE_REGULATION_OF_CD4_POSITIVE_ALPHA_BETA_T_CELL_PROLIFERATION	3.4632e-36		GO:0006739	GO_NADP_METABOLIC_PROCESS	9.9557e-22
GO:0034113	GO_HETEROTYPIC_CELL_CELL_ADHESION	2.47766e-17		GO:0050651	GO_DERMATAN_SULFATE_PROTEOGLYCAN_BIOSYNTHETIC_PROCESS	4.18521e-06		GO:0006700	GO_C21_STEROID_HORMONE_BIOSYNTHETIC_PROCESS	9.97307e-08		GO:0005902	GO_MICROVILLUS	3.71044e-36		GO:0018345	GO_PROTEIN_PALMITOYLATION	1.00278e-21
GO:2001269	GO_POSITIVE_REGULATION_OF_CYSTEINE_TYPE_ENDOPEPTIDASE_ACTIVITY_INVOLVED_IN_APOPTOTIC_SIGNALING_PATHWAY	2.54493e-17		GO:0007019	GO_MICROTUBULE_DEPOLYMERIZATION	4.18521e-06		GO:0016671	GO_OXIDOREDUCTASE_ACTIVITY_ACTING_ON_A_SULFUR_GROUP_OF_DONORS_DISULFIDE_AS_ACCEPTOR	9.97307e-08		GO:0002698	GO_NEGATIVE_REGULATION_OF_IMMUNE_EFFECTOR_PROCESS	3.72515e-36		GO:0006613	GO_COTRANSLATIONAL_PROTEIN_TARGETING_TO_MEMBRANE	1.00413e-21
GO:0035461	GO_VITAMIN_TRANSMEMBRANE_TRANSPORT	2.54847e-17		GO:0071276	GO_CELLULAR_RESPONSE_TO_CADMIUM_ION	4.24974e-06		GO:0012507	GO_ER_TO_GOLGI_TRANSPORT_VESICLE_MEMBRANE	9.97932e-08		GO:0006890	GO_RETROGRADE_VESICLE_MEDIATED_TRANSPORT_GOLGI_TO_ENDOPLASMIC_RETICULUM	3.79281e-36		GO:0015813	GO_L_GLUTAMATE_TRANSMEMBRANE_TRANSPORT	1.00413e-21
GO:0005774	GO_VACUOLAR_MEMBRANE	2.62786e-17		GO:2000669	GO_NEGATIVE_REGULATION_OF_DENDRITIC_CELL_APOPTOTIC_PROCESS	4.24974e-06		GO:0031937	GO_POSITIVE_REGULATION_OF_CHROMATIN_SILENCING	1.00003e-07		GO:0051250	GO_NEGATIVE_REGULATION_OF_LYMPHOCYTE_ACTIVATION	3.81904e-36		GO:0051540	GO_METAL_CLUSTER_BINDING	1.00413e-21
GO:0016459	GO_MYOSIN_COMPLEX	2.67016e-17		GO:0001956	GO_POSITIVE_REGULATION_OF_NEUROTRANSMITTER_SECRETION	4.24974e-06		GO:0072524	GO_PYRIDINE_CONTAINING_COMPOUND_METABOLIC_PROCESS	1.00222e-07		GO:0051294	GO_ESTABLISHMENT_OF_SPINDLE_ORIENTATION	3.9252e-36		GO:0090101	GO_NEGATIVE_REGULATION_OF_TRANSMEMBRANE_RECEPTOR_PROTEIN_SERINE_THREONINE_KINASE_SIGNALING_PATHWAY	1.00413e-21
GO:0016575	GO_HISTONE_DEACETYLATION	2.68231e-17		GO:0099547	GO_REGULATION_OF_TRANSLATION_AT_SYNAPSE_MODULATING_SYNAPTIC_TRANSMISSION	4.33381e-06		GO:2000542	GO_NEGATIVE_REGULATION_OF_GASTRULATION	1.01918e-07		GO:0044346	GO_FIBROBLAST_APOPTOTIC_PROCESS	4.00705e-36		GO:0016409	GO_PALMITOYLTRANSFERASE_ACTIVITY	1.00413e-21
GO:0070987	GO_ERROR_FREE_TRANSLESION_SYNTHESIS	2.70155e-17		GO:0090263	GO_POSITIVE_REGULATION_OF_CANONICAL_WNT_SIGNALING_PATHWAY	4.39016e-06		GO:0007189	GO_ADENYLATE_CYCLASE_ACTIVATING_G_PROTEIN_COUPLED_RECEPTOR_SIGNALING_PATHWAY	1.04829e-07		GO:0002285	GO_LYMPHOCYTE_ACTIVATION_INVOLVED_IN_IMMUNE_RESPONSE	4.12829e-36		GO:0000922	GO_SPINDLE_POLE	1.01075e-21
GO:0003402	GO_PLANAR_CELL_POLARITY_PATHWAY_INVOLVED_IN_AXIS_ELONGATION	2.82129e-17		GO:0008308	GO_VOLTAGE_GATED_ANION_CHANNEL_ACTIVITY	4.48425e-06		GO:0002043	GO_BLOOD_VESSEL_ENDOTHELIAL_CELL_PROLIFERATION_INVOLVED_IN_SPROUTING_ANGIOGENESIS	1.05522e-07		GO:0007220	GO_NOTCH_RECEPTOR_PROCESSING	4.12829e-36		GO:0048384	GO_RETINOIC_ACID_RECEPTOR_SIGNALING_PATHWAY	1.02149e-21
GO:0010822	GO_POSITIVE_REGULATION_OF_MITOCHONDRION_ORGANIZATION	2.85597e-17		GO:0097386	GO_GLIAL_CELL_PROJECTION	4.50065e-06		GO:0035357	GO_PEROXISOME_PROLIFERATOR_ACTIVATED_RECEPTOR_SIGNALING_PATHWAY	1.05522e-07		GO:0042088	GO_T_HELPER_1_TYPE_IMMUNE_RESPONSE	4.13372e-36		GO:0055076	GO_TRANSITION_METAL_ION_HOMEOSTASIS	1.03102e-21
GO:0010458	GO_EXIT_FROM_MITOSIS	2.89118e-17		GO:0044320	GO_CELLULAR_RESPONSE_TO_LEPTIN_STIMULUS	4.56833e-06		GO:0048240	GO_SPERM_CAPACITATION	1.05522e-07		GO:0005114	GO_TYPE_II_TRANSFORMING_GROWTH_FACTOR_BETA_RECEPTOR_BINDING	4.14997e-36		GO:0032391	GO_PHOTORECEPTOR_CONNECTING_CILIUM	1.04343e-21
GO:0032465	GO_REGULATION_OF_CYTOKINESIS	2.89118e-17		GO:0000287	GO_MAGNESIUM_ION_BINDING	4.58215e-06		GO:0033483	GO_GAS_HOMEOSTASIS	1.06397e-07		GO:0006541	GO_GLUTAMINE_METABOLIC_PROCESS	4.34366e-36		GO:0060628	GO_REGULATION_OF_ER_TO_GOLGI_VESICLE_MEDIATED_TRANSPORT	1.04343e-21
GO:0097153	GO_CYSTEINE_TYPE_ENDOPEPTIDASE_ACTIVITY_INVOLVED_IN_APOPTOTIC_PROCESS	2.89257e-17		GO:0016671	GO_OXIDOREDUCTASE_ACTIVITY_ACTING_ON_A_SULFUR_GROUP_OF_DONORS_DISULFIDE_AS_ACCEPTOR	4.58215e-06		GO:0015740	GO_C4_DICARBOXYLATE_TRANSPORT	1.06873e-07		GO:0017128	GO_PHOSPHOLIPID_SCRAMBLASE_ACTIVITY	4.59329e-36		GO:0010888	GO_NEGATIVE_REGULATION_OF_LIPID_STORAGE	1.08358e-21
GO:0006613	GO_COTRANSLATIONAL_PROTEIN_TARGETING_TO_MEMBRANE	2.91466e-17		GO:0045682	GO_REGULATION_OF_EPIDERMIS_DEVELOPMENT	4.58215e-06		GO:2000143	GO_NEGATIVE_REGULATION_OF_DNA_TEMPLATED_TRANSCRIPTION_INITIATION	1.06873e-07		GO:0044320	GO_CELLULAR_RESPONSE_TO_LEPTIN_STIMULUS	4.85221e-36		GO:0038084	GO_VASCULAR_ENDOTHELIAL_GROWTH_FACTOR_SIGNALING_PATHWAY	1.08358e-21
GO:0043567	GO_REGULATION_OF_INSULIN_LIKE_GROWTH_FACTOR_RECEPTOR_SIGNALING_PATHWAY	2.95081e-17		GO:0019317	GO_FUCOSE_CATABOLIC_PROCESS	4.58264e-06		GO:0006401	GO_RNA_CATABOLIC_PROCESS	1.06873e-07		GO:0005891	GO_VOLTAGE_GATED_CALCIUM_CHANNEL_COMPLEX	5.01824e-36		GO:0016048	GO_DETECTION_OF_TEMPERATURE_STIMULUS	1.09729e-21
GO:0070588	GO_CALCIUM_ION_TRANSMEMBRANE_TRANSPORT	2.98229e-17		GO:0033270	GO_PARANODE_REGION_OF_AXON	4.60052e-06		GO:0005249	GO_VOLTAGE_GATED_POTASSIUM_CHANNEL_ACTIVITY	1.06873e-07		GO:0043518	GO_NEGATIVE_REGULATION_OF_DNA_DAMAGE_RESPONSE_SIGNAL_TRANSDUCTION_BY_P53_CLASS_MEDIATOR	5.20568e-36		GO:0002704	GO_NEGATIVE_REGULATION_OF_LEUKOCYTE_MEDIATED_IMMUNITY	1.1114e-21
GO:0009226	GO_NUCLEOTIDE_SUGAR_BIOSYNTHETIC_PROCESS	3.12301e-17		GO:0030676	GO_RAC_GUANYL_NUCLEOTIDE_EXCHANGE_FACTOR_ACTIVITY	4.63445e-06		GO:0090175	GO_REGULATION_OF_ESTABLISHMENT_OF_PLANAR_POLARITY	1.07664e-07		GO:0070664	GO_NEGATIVE_REGULATION_OF_LEUKOCYTE_PROLIFERATION	5.20568e-36		GO:1905651	GO_REGULATION_OF_ARTERY_MORPHOGENESIS	1.11472e-21
GO:0000139	GO_GOLGI_MEMBRANE	3.22099e-17		GO:0099601	GO_REGULATION_OF_NEUROTRANSMITTER_RECEPTOR_ACTIVITY	4.68134e-06		GO:0006613	GO_COTRANSLATIONAL_PROTEIN_TARGETING_TO_MEMBRANE	1.08459e-07		GO:0046935	GO_1_PHOSPHATIDYLINOSITOL_3_KINASE_REGULATOR_ACTIVITY	5.59855e-36		GO:0006040	GO_AMINO_SUGAR_METABOLIC_PROCESS	1.11763e-21
GO:0004175	GO_ENDOPEPTIDASE_ACTIVITY	3.24875e-17		GO:0015695	GO_ORGANIC_CATION_TRANSPORT	4.71042e-06		GO:0072599	GO_ESTABLISHMENT_OF_PROTEIN_LOCALIZATION_TO_ENDOPLASMIC_RETICULUM	1.08459e-07		GO:0071476	GO_CELLULAR_HYPOTONIC_RESPONSE	5.59855e-36		GO:0005581	GO_COLLAGEN_TRIMER	1.11763e-21
GO:0046365	GO_MONOSACCHARIDE_CATABOLIC_PROCESS	3.36157e-17		GO:0070509	GO_CALCIUM_ION_IMPORT	4.85195e-06		GO:0009100	GO_GLYCOPROTEIN_METABOLIC_PROCESS	1.09371e-07		GO:0045123	GO_CELLULAR_EXTRAVASATION	5.65885e-36		GO:0034614	GO_CELLULAR_RESPONSE_TO_REACTIVE_OXYGEN_SPECIES	1.12445e-21
GO:0070252	GO_ACTIN_MEDIATED_CELL_CONTRACTION	3.40606e-17		GO:0003727	GO_SINGLE_STRANDED_RNA_BINDING	4.85195e-06		GO:0006690	GO_ICOSANOID_METABOLIC_PROCESS	1.09371e-07		GO:0051601	GO_EXOCYST_LOCALIZATION	5.79652e-36		GO:0008201	GO_HEPARIN_BINDING	1.12445e-21
GO:0001765	GO_MEMBRANE_RAFT_ASSEMBLY	3.43276e-17		GO:0048009	GO_INSULIN_LIKE_GROWTH_FACTOR_RECEPTOR_SIGNALING_PATHWAY	4.9112e-06		GO:0045335	GO_PHAGOCYTIC_VESICLE	1.10397e-07		GO:0050900	GO_LEUKOCYTE_MIGRATION	5.85533e-36		GO:0034551	GO_MITOCHONDRIAL_RESPIRATORY_CHAIN_COMPLEX_III_ASSEMBLY	1.14073e-21
GO:0071104	GO_RESPONSE_TO_INTERLEUKIN_9	3.43276e-17		GO:0051852	GO_DISRUPTION_BY_HOST_OF_SYMBIONT_CELLS	4.93946e-06		GO:0016903	GO_OXIDOREDUCTASE_ACTIVITY_ACTING_ON_THE_ALDEHYDE_OR_OXO_GROUP_OF_DONORS	1.11255e-07		GO:0030145	GO_MANGANESE_ION_BINDING	5.98386e-36		GO:0060840	GO_ARTERY_DEVELOPMENT	1.15591e-21
GO:0071467	GO_CELLULAR_RESPONSE_TO_PH	3.53674e-17		GO:0044060	GO_REGULATION_OF_ENDOCRINE_PROCESS	4.97081e-06		GO:0031994	GO_INSULIN_LIKE_GROWTH_FACTOR_I_BINDING	1.13909e-07		GO:0005436	GO_SODIUM_PHOSPHATE_SYMPORTER_ACTIVITY	6.03426e-36		GO:0008514	GO_ORGANIC_ANION_TRANSMEMBRANE_TRANSPORTER_ACTIVITY	1.16421e-21
GO:0010998	GO_REGULATION_OF_TRANSLATIONAL_INITIATION_BY_EIF2_ALPHA_PHOSPHORYLATION	3.55993e-17		GO:0008237	GO_METALLOPEPTIDASE_ACTIVITY	4.97808e-06		GO:0000101	GO_SULFUR_AMINO_ACID_TRANSPORT	1.16057e-07		GO:0031497	GO_CHROMATIN_ASSEMBLY	6.13893e-36		GO:0051957	GO_POSITIVE_REGULATION_OF_AMINO_ACID_TRANSPORT	1.17926e-21
GO:0106058	GO_POSITIVE_REGULATION_OF_CALCINEURIN_MEDIATED_SIGNALING	3.57412e-17		GO:2000641	GO_REGULATION_OF_EARLY_ENDOSOME_TO_LATE_ENDOSOME_TRANSPORT	5.00663e-06		GO:0015291	GO_SECONDARY_ACTIVE_TRANSMEMBRANE_TRANSPORTER_ACTIVITY	1.16847e-07		GO:0097386	GO_GLIAL_CELL_PROJECTION	6.19923e-36		GO:0031228	GO_INTRINSIC_COMPONENT_OF_GOLGI_MEMBRANE	1.18578e-21
GO:0015075	GO_ION_TRANSMEMBRANE_TRANSPORTER_ACTIVITY	3.62343e-17		GO:0015807	GO_L_AMINO_ACID_TRANSPORT	5.00979e-06		GO:0009311	GO_OLIGOSACCHARIDE_METABOLIC_PROCESS	1.17151e-07		GO:0008035	GO_HIGH_DENSITY_LIPOPROTEIN_PARTICLE_BINDING	6.19923e-36		GO:0032934	GO_STEROL_BINDING	1.19426e-21
GO:0021692	GO_CEREBELLAR_PURKINJE_CELL_LAYER_MORPHOGENESIS	3.66831e-17		GO:0015747	GO_URATE_TRANSPORT	5.05142e-06		GO:0038111	GO_INTERLEUKIN_7_MEDIATED_SIGNALING_PATHWAY	1.17947e-07		GO:0021696	GO_CEREBELLAR_CORTEX_MORPHOGENESIS	6.32346e-36		GO:0010998	GO_REGULATION_OF_TRANSLATIONAL_INITIATION_BY_EIF2_ALPHA_PHOSPHORYLATION	1.21333e-21
GO:0019955	GO_CYTOKINE_BINDING	3.72279e-17		GO:0010896	GO_REGULATION_OF_TRIGLYCERIDE_CATABOLIC_PROCESS	5.06728e-06		GO:0030213	GO_HYALURONAN_BIOSYNTHETIC_PROCESS	1.18138e-07		GO:0045576	GO_MAST_CELL_ACTIVATION	6.32669e-36		GO:0062009	GO_SECONDARY_PALATE_DEVELOPMENT	1.23298e-21
GO:0000972	GO_TRANSCRIPTION_DEPENDENT_TETHERING_OF_RNA_POLYMERASE_II_GENE_DNA_AT_NUCLEAR_PERIPHERY	3.80728e-17		GO:0070571	GO_NEGATIVE_REGULATION_OF_NEURON_PROJECTION_REGENERATION	5.11526e-06		GO:0120009	GO_INTERMEMBRANE_LIPID_TRANSFER	1.1892e-07		GO:0072686	GO_MITOTIC_SPINDLE	6.57509e-36		GO:0043320	GO_NATURAL_KILLER_CELL_DEGRANULATION	1.24009e-21
GO:0045992	GO_NEGATIVE_REGULATION_OF_EMBRYONIC_DEVELOPMENT	3.80776e-17		GO:0098930	GO_AXONAL_TRANSPORT	5.17285e-06		GO:0120013	GO_INTERMEMBRANE_LIPID_TRANSFER_ACTIVITY	1.1892e-07		GO:0070878	GO_PRIMARY_MIRNA_BINDING	6.70915e-36		GO:0001923	GO_B_1_B_CELL_DIFFERENTIATION	1.24559e-21
GO:0070646	GO_PROTEIN_MODIFICATION_BY_SMALL_PROTEIN_REMOVAL	3.86148e-17		GO:0046854	GO_PHOSPHATIDYLINOSITOL_PHOSPHORYLATION	5.21303e-06		GO:0033270	GO_PARANODE_REGION_OF_AXON	1.19454e-07		GO:0044843	GO_CELL_CYCLE_G1_S_PHASE_TRANSITION	6.72561e-36		GO:0033270	GO_PARANODE_REGION_OF_AXON	1.25129e-21
GO:0002705	GO_POSITIVE_REGULATION_OF_LEUKOCYTE_MEDIATED_IMMUNITY	3.8892e-17		GO:0022853	GO_ACTIVE_ION_TRANSMEMBRANE_TRANSPORTER_ACTIVITY	5.21474e-06		GO:0033194	GO_RESPONSE_TO_HYDROPEROXIDE	1.21442e-07		GO:0006401	GO_RNA_CATABOLIC_PROCESS	6.75011e-36		GO:2000320	GO_NEGATIVE_REGULATION_OF_T_HELPER_17_CELL_DIFFERENTIATION	1.28636e-21
GO:0015651	GO_QUATERNARY_AMMONIUM_GROUP_TRANSMEMBRANE_TRANSPORTER_ACTIVITY	3.94848e-17		GO:0036376	GO_SODIUM_ION_EXPORT_ACROSS_PLASMA_MEMBRANE	5.22492e-06		GO:0006890	GO_RETROGRADE_VESICLE_MEDIATED_TRANSPORT_GOLGI_TO_ENDOPLASMIC_RETICULUM	1.2159e-07		GO:0043648	GO_DICARBOXYLIC_ACID_METABOLIC_PROCESS	7.10053e-36		GO:0050866	GO_NEGATIVE_REGULATION_OF_CELL_ACTIVATION	1.33802e-21
GO:0035306	GO_POSITIVE_REGULATION_OF_DEPHOSPHORYLATION	3.95811e-17		GO:0072599	GO_ESTABLISHMENT_OF_PROTEIN_LOCALIZATION_TO_ENDOPLASMIC_RETICULUM	5.36277e-06		GO:2000773	GO_NEGATIVE_REGULATION_OF_CELLULAR_SENESCENCE	1.22061e-07		GO:0002712	GO_REGULATION_OF_B_CELL_MEDIATED_IMMUNITY	7.11386e-36		GO:0042461	GO_PHOTORECEPTOR_CELL_DEVELOPMENT	1.35974e-21
GO:0042102	GO_POSITIVE_REGULATION_OF_T_CELL_PROLIFERATION	3.95811e-17		GO:0010464	GO_REGULATION_OF_MESENCHYMAL_CELL_PROLIFERATION	5.38547e-06		GO:0098739	GO_IMPORT_ACROSS_PLASMA_MEMBRANE	1.22613e-07		GO:0006775	GO_FAT_SOLUBLE_VITAMIN_METABOLIC_PROCESS	7.13103e-36		GO:0012507	GO_ER_TO_GOLGI_TRANSPORT_VESICLE_MEMBRANE	1.36333e-21
GO:0042887	GO_AMIDE_TRANSMEMBRANE_TRANSPORTER_ACTIVITY	4.04435e-17		GO:0035860	GO_GLIAL_CELL_DERIVED_NEUROTROPHIC_FACTOR_RECEPTOR_SIGNALING_PATHWAY	5.40055e-06		GO:0019317	GO_FUCOSE_CATABOLIC_PROCESS	1.23914e-07		GO:0004386	GO_HELICASE_ACTIVITY	7.20633e-36		GO:0072505	GO_DIVALENT_INORGANIC_ANION_HOMEOSTASIS	1.37155e-21
GO:0098792	GO_XENOPHAGY	4.06179e-17		GO:0031956	GO_MEDIUM_CHAIN_FATTY_ACID_COA_LIGASE_ACTIVITY	5.55267e-06		GO:0001938	GO_POSITIVE_REGULATION_OF_ENDOTHELIAL_CELL_PROLIFERATION	1.24543e-07		GO:0046325	GO_NEGATIVE_REGULATION_OF_GLUCOSE_IMPORT	7.28892e-36		GO:0031514	GO_MOTILE_CILIUM	1.37358e-21
GO:0015804	GO_NEUTRAL_AMINO_ACID_TRANSPORT	4.22787e-17		GO:0043313	GO_REGULATION_OF_NEUTROPHIL_DEGRANULATION	5.61546e-06		GO:0035864	GO_RESPONSE_TO_POTASSIUM_ION	1.24543e-07		GO:0007093	GO_MITOTIC_CELL_CYCLE_CHECKPOINT	7.58288e-36		GO:0090288	GO_NEGATIVE_REGULATION_OF_CELLULAR_RESPONSE_TO_GROWTH_FACTOR_STIMULUS	1.38146e-21
GO:2001258	GO_NEGATIVE_REGULATION_OF_CATION_CHANNEL_ACTIVITY	4.25986e-17		GO:0034703	GO_CATION_CHANNEL_COMPLEX	5.66027e-06		GO:0030159	GO_RECEPTOR_SIGNALING_COMPLEX_SCAFFOLD_ACTIVITY	1.24892e-07		GO:0002688	GO_REGULATION_OF_LEUKOCYTE_CHEMOTAXIS	7.64639e-36		GO:0048169	GO_REGULATION_OF_LONG_TERM_NEURONAL_SYNAPTIC_PLASTICITY	1.38146e-21
GO:0032967	GO_POSITIVE_REGULATION_OF_COLLAGEN_BIOSYNTHETIC_PROCESS	4.34264e-17		GO:0015377	GO_CATION_CHLORIDE_SYMPORTER_ACTIVITY	5.69194e-06		GO:0097048	GO_DENDRITIC_CELL_APOPTOTIC_PROCESS	1.263e-07		GO:0036092	GO_PHOSPHATIDYLINOSITOL_3_PHOSPHATE_BIOSYNTHETIC_PROCESS	8.39201e-36		GO:0046873	GO_METAL_ION_TRANSMEMBRANE_TRANSPORTER_ACTIVITY	1.40251e-21
GO:0044854	GO_PLASMA_MEMBRANE_RAFT_ASSEMBLY	4.37405e-17		GO:0001841	GO_NEURAL_TUBE_FORMATION	5.69194e-06		GO:0019207	GO_KINASE_REGULATOR_ACTIVITY	1.26706e-07		GO:0030159	GO_RECEPTOR_SIGNALING_COMPLEX_SCAFFOLD_ACTIVITY	8.41131e-36		GO:0009110	GO_VITAMIN_BIOSYNTHETIC_PROCESS	1.42618e-21
GO:0070665	GO_POSITIVE_REGULATION_OF_LEUKOCYTE_PROLIFERATION	4.421e-17		GO:0060019	GO_RADIAL_GLIAL_CELL_DIFFERENTIATION	5.69194e-06		GO:0032703	GO_NEGATIVE_REGULATION_OF_INTERLEUKIN_2_PRODUCTION	1.32302e-07		GO:0031664	GO_REGULATION_OF_LIPOPOLYSACCHARIDE_MEDIATED_SIGNALING_PATHWAY	8.5292e-36		GO:0071549	GO_CELLULAR_RESPONSE_TO_DEXAMETHASONE_STIMULUS	1.44021e-21
GO:1904894	GO_POSITIVE_REGULATION_OF_RECEPTOR_SIGNALING_PATHWAY_VIA_STAT	4.64346e-17		GO:0090533	GO_CATION_TRANSPORTING_ATPASE_COMPLEX	5.69443e-06		GO:1990928	GO_RESPONSE_TO_AMINO_ACID_STARVATION	1.32302e-07		GO:0032623	GO_INTERLEUKIN_2_PRODUCTION	8.73075e-36		GO:0016942	GO_INSULIN_LIKE_GROWTH_FACTOR_BINDING_PROTEIN_COMPLEX	1.44781e-21
GO:0006699	GO_BILE_ACID_BIOSYNTHETIC_PROCESS	4.80825e-17		GO:0015605	GO_ORGANOPHOSPHATE_ESTER_TRANSMEMBRANE_TRANSPORTER_ACTIVITY	5.70635e-06		GO:0004711	GO_RIBOSOMAL_PROTEIN_S6_KINASE_ACTIVITY	1.32681e-07		GO:0071624	GO_POSITIVE_REGULATION_OF_GRANULOCYTE_CHEMOTAXIS	9.14378e-36		GO:2001244	GO_POSITIVE_REGULATION_OF_INTRINSIC_APOPTOTIC_SIGNALING_PATHWAY	1.44781e-21
GO:0022404	GO_MOLTING_CYCLE_PROCESS	4.85598e-17		GO:0042760	GO_VERY_LONG_CHAIN_FATTY_ACID_CATABOLIC_PROCESS	5.71693e-06		GO:0015299	GO_SOLUTE_PROTON_ANTIPORTER_ACTIVITY	1.33717e-07		GO:0048291	GO_ISOTYPE_SWITCHING_TO_IGG_ISOTYPES	9.35593e-36		GO:0044305	GO_CALYX_OF_HELD	1.46033e-21
GO:0007018	GO_MICROTUBULE_BASED_MOVEMENT	4.86175e-17		GO:0004994	GO_SOMATOSTATIN_RECEPTOR_ACTIVITY	5.72378e-06		GO:0032011	GO_ARF_PROTEIN_SIGNAL_TRANSDUCTION	1.33906e-07		GO:0014888	GO_STRIATED_MUSCLE_ADAPTATION	9.60747e-36		GO:2000678	GO_NEGATIVE_REGULATION_OF_TRANSCRIPTION_REGULATORY_REGION_DNA_BINDING	1.46033e-21
GO:0015186	GO_L_GLUTAMINE_TRANSMEMBRANE_TRANSPORTER_ACTIVITY	4.90533e-17		GO:0038169	GO_SOMATOSTATIN_RECEPTOR_SIGNALING_PATHWAY	5.72378e-06		GO:0042178	GO_XENOBIOTIC_CATABOLIC_PROCESS	1.33906e-07		GO:0005819	GO_SPINDLE	9.6125e-36		GO:0018958	GO_PHENOL_CONTAINING_COMPOUND_METABOLIC_PROCESS	1.47244e-21
GO:0061245	GO_ESTABLISHMENT_OR_MAINTENANCE_OF_BIPOLAR_CELL_POLARITY	4.9066e-17		GO:0007190	GO_ACTIVATION_OF_ADENYLATE_CYCLASE_ACTIVITY	5.74935e-06		GO:0000099	GO_SULFUR_AMINO_ACID_TRANSMEMBRANE_TRANSPORTER_ACTIVITY	1.35972e-07		GO:2000779	GO_REGULATION_OF_DOUBLE_STRAND_BREAK_REPAIR	9.79742e-36		GO:0007214	GO_GAMMA_AMINOBUTYRIC_ACID_SIGNALING_PATHWAY	1.49332e-21
GO:1904738	GO_VASCULAR_ASSOCIATED_SMOOTH_MUSCLE_CELL_MIGRATION	5.0355e-17		GO:0031994	GO_INSULIN_LIKE_GROWTH_FACTOR_I_BINDING	5.90034e-06		GO:0005068	GO_TRANSMEMBRANE_RECEPTOR_PROTEIN_TYROSINE_KINASE_ADAPTOR_ACTIVITY	1.3651e-07		GO:0008028	GO_MONOCARBOXYLIC_ACID_TRANSMEMBRANE_TRANSPORTER_ACTIVITY	9.83084e-36		GO:0015800	GO_ACIDIC_AMINO_ACID_TRANSPORT	1.50644e-21
GO:0002755	GO_MYD88_DEPENDENT_TOLL_LIKE_RECEPTOR_SIGNALING_PATHWAY	5.06042e-17		GO:0042940	GO_D_AMINO_ACID_TRANSPORT	5.98526e-06		GO:0071230	GO_CELLULAR_RESPONSE_TO_AMINO_ACID_STIMULUS	1.37173e-07		GO:0046916	GO_CELLULAR_TRANSITION_METAL_ION_HOMEOSTASIS	1.02719e-35		GO:1904837	GO_BETA_CATENIN_TCF_COMPLEX_ASSEMBLY	1.50792e-21
GO:0008593	GO_REGULATION_OF_NOTCH_SIGNALING_PATHWAY	5.11756e-17		GO:0035929	GO_STEROID_HORMONE_SECRETION	6.03698e-06		GO:0072501	GO_CELLULAR_DIVALENT_INORGANIC_ANION_HOMEOSTASIS	1.39471e-07		GO:0006862	GO_NUCLEOTIDE_TRANSPORT	1.04125e-35		GO:0031648	GO_PROTEIN_DESTABILIZATION	1.51048e-21
GO:0044391	GO_RIBOSOMAL_SUBUNIT	5.13912e-17		GO:0008340	GO_DETERMINATION_OF_ADULT_LIFESPAN	6.08906e-06		GO:0060090	GO_MOLECULAR_ADAPTOR_ACTIVITY	1.41144e-07		GO:0042448	GO_PROGESTERONE_METABOLIC_PROCESS	1.04388e-35		GO:0098840	GO_PROTEIN_TRANSPORT_ALONG_MICROTUBULE	1.52305e-21
GO:1990782	GO_PROTEIN_TYROSINE_KINASE_BINDING	5.25597e-17		GO:0015740	GO_C4_DICARBOXYLATE_TRANSPORT	6.08927e-06		GO:0098831	GO_PRESYNAPTIC_ACTIVE_ZONE_CYTOPLASMIC_COMPONENT	1.41144e-07		GO:0051784	GO_NEGATIVE_REGULATION_OF_NUCLEAR_DIVISION	1.05064e-35		GO:0031570	GO_DNA_INTEGRITY_CHECKPOINT	1.61372e-21
GO:0098586	GO_CELLULAR_RESPONSE_TO_VIRUS	5.30986e-17		GO:0007257	GO_ACTIVATION_OF_JUN_KINASE_ACTIVITY	6.12325e-06		GO:0070566	GO_ADENYLYLTRANSFERASE_ACTIVITY	1.41745e-07		GO:0048265	GO_RESPONSE_TO_PAIN	1.07515e-35		GO:0015988	GO_ENERGY_COUPLED_PROTON_TRANSMEMBRANE_TRANSPORT_AGAINST_ELECTROCHEMICAL_GRADIENT	1.62047e-21
GO:0016251	GO_RNA_POLYMERASE_II_GENERAL_TRANSCRIPTION_INITIATION_FACTOR_ACTIVITY	5.39804e-17		GO:0042589	GO_ZYMOGEN_GRANULE_MEMBRANE	6.12325e-06		GO:0032934	GO_STEROL_BINDING	1.42016e-07		GO:0090313	GO_REGULATION_OF_PROTEIN_TARGETING_TO_MEMBRANE	1.08875e-35		GO:0070562	GO_REGULATION_OF_VITAMIN_D_RECEPTOR_SIGNALING_PATHWAY	1.63154e-21
GO:0002448	GO_MAST_CELL_MEDIATED_IMMUNITY	5.64983e-17		GO:0097060	GO_SYNAPTIC_MEMBRANE	6.12376e-06		GO:0070717	GO_POLY_PURINE_TRACT_BINDING	1.45043e-07		GO:0007346	GO_REGULATION_OF_MITOTIC_CELL_CYCLE	1.13344e-35		GO:0014745	GO_NEGATIVE_REGULATION_OF_MUSCLE_ADAPTATION	1.63631e-21
GO:0031228	GO_INTRINSIC_COMPONENT_OF_GOLGI_MEMBRANE	5.67527e-17		GO:2000542	GO_NEGATIVE_REGULATION_OF_GASTRULATION	6.1647e-06		GO:0008553	GO_PROTON_EXPORTING_ATPASE_ACTIVITY_PHOSPHORYLATIVE_MECHANISM	1.4551e-07		GO:0000288	GO_NUCLEAR_TRANSCRIBED_MRNA_CATABOLIC_PROCESS_DEADENYLATION_DEPENDENT_DECAY	1.19847e-35		GO:0031094	GO_PLATELET_DENSE_TUBULAR_NETWORK	1.6368e-21
GO:0015935	GO_SMALL_RIBOSOMAL_SUBUNIT	5.84952e-17		GO:0007215	GO_GLUTAMATE_RECEPTOR_SIGNALING_PATHWAY	6.23136e-06		GO:0070531	GO_BRCA1_A_COMPLEX	1.46321e-07		GO:0035014	GO_PHOSPHATIDYLINOSITOL_3_KINASE_REGULATOR_ACTIVITY	1.23074e-35		GO:0005834	GO_HETEROTRIMERIC_G_PROTEIN_COMPLEX	1.66123e-21
GO:0007257	GO_ACTIVATION_OF_JUN_KINASE_ACTIVITY	6.05674e-17		GO:0015079	GO_POTASSIUM_ION_TRANSMEMBRANE_TRANSPORTER_ACTIVITY	6.28746e-06		GO:0006706	GO_STEROID_CATABOLIC_PROCESS	1.46799e-07		GO:0002921	GO_NEGATIVE_REGULATION_OF_HUMORAL_IMMUNE_RESPONSE	1.26276e-35		GO:0000041	GO_TRANSITION_METAL_ION_TRANSPORT	1.69251e-21
GO:0044458	GO_MOTILE_CILIUM_ASSEMBLY	6.05674e-17		GO:0015204	GO_UREA_TRANSMEMBRANE_TRANSPORTER_ACTIVITY	6.44183e-06		GO:0071837	GO_HMG_BOX_DOMAIN_BINDING	1.47209e-07		GO:0019883	GO_ANTIGEN_PROCESSING_AND_PRESENTATION_OF_ENDOGENOUS_ANTIGEN	1.29476e-35		GO:0021984	GO_ADENOHYPOPHYSIS_DEVELOPMENT	1.72783e-21
GO:0005025	GO_TRANSFORMING_GROWTH_FACTOR_BETA_RECEPTOR_ACTIVITY_TYPE_I	6.08317e-17		GO:0015645	GO_FATTY_ACID_LIGASE_ACTIVITY	6.48687e-06		GO:1904396	GO_REGULATION_OF_NEUROMUSCULAR_JUNCTION_DEVELOPMENT	1.48576e-07		GO:0072425	GO_SIGNAL_TRANSDUCTION_INVOLVED_IN_G2_DNA_DAMAGE_CHECKPOINT	1.30517e-35		GO:0044857	GO_PLASMA_MEMBRANE_RAFT_ORGANIZATION	1.78313e-21
GO:0042809	GO_VITAMIN_D_RECEPTOR_BINDING	6.08317e-17		GO:0043090	GO_AMINO_ACID_IMPORT	6.51384e-06		GO:0051132	GO_NK_T_CELL_ACTIVATION	1.48801e-07		GO:0009913	GO_EPIDERMAL_CELL_DIFFERENTIATION	1.3118e-35		GO:0061097	GO_REGULATION_OF_PROTEIN_TYROSINE_KINASE_ACTIVITY	1.78313e-21
GO:0061418	GO_REGULATION_OF_TRANSCRIPTION_FROM_RNA_POLYMERASE_II_PROMOTER_IN_RESPONSE_TO_HYPOXIA	6.08513e-17		GO:0005579	GO_MEMBRANE_ATTACK_COMPLEX	6.56799e-06		GO:0098748	GO_ENDOCYTIC_ADAPTOR_ACTIVITY	1.51223e-07		GO:0050661	GO_NADP_BINDING	1.31351e-35		GO:0030145	GO_MANGANESE_ION_BINDING	1.79313e-21
GO:0060028	GO_CONVERGENT_EXTENSION_INVOLVED_IN_AXIS_ELONGATION	6.11991e-17		GO:2000320	GO_NEGATIVE_REGULATION_OF_T_HELPER_17_CELL_DIFFERENTIATION	6.56799e-06		GO:0010822	GO_POSITIVE_REGULATION_OF_MITOCHONDRION_ORGANIZATION	1.52456e-07		GO:0030007	GO_CELLULAR_POTASSIUM_ION_HOMEOSTASIS	1.40488e-35		GO:0001016	GO_RNA_POLYMERASE_III_REGULATORY_REGION_DNA_BINDING	1.79513e-21
GO:0046527	GO_GLUCOSYLTRANSFERASE_ACTIVITY	6.32414e-17		GO:0048169	GO_REGULATION_OF_LONG_TERM_NEURONAL_SYNAPTIC_PLASTICITY	6.678e-06		GO:0035082	GO_AXONEME_ASSEMBLY	1.53674e-07		GO:0007062	GO_SISTER_CHROMATID_COHESION	1.44142e-35		GO:0003700	GO_DNA_BINDING_TRANSCRIPTION_FACTOR_ACTIVITY	1.86517e-21
GO:0048644	GO_MUSCLE_ORGAN_MORPHOGENESIS	6.43169e-17		GO:0004857	GO_ENZYME_INHIBITOR_ACTIVITY	6.72025e-06		GO:0090263	GO_POSITIVE_REGULATION_OF_CANONICAL_WNT_SIGNALING_PATHWAY	1.53674e-07		GO:0019207	GO_KINASE_REGULATOR_ACTIVITY	1.4575e-35		GO:0005942	GO_PHOSPHATIDYLINOSITOL_3_KINASE_COMPLEX	1.91526e-21
GO:0042249	GO_ESTABLISHMENT_OF_PLANAR_POLARITY_OF_EMBRYONIC_EPITHELIUM	6.43424e-17		GO:0008201	GO_HEPARIN_BINDING	6.72025e-06		GO:0010934	GO_MACROPHAGE_CYTOKINE_PRODUCTION	1.54831e-07		GO:0000380	GO_ALTERNATIVE_MRNA_SPLICING_VIA_SPLICEOSOME	1.46722e-35		GO:0090103	GO_COCHLEA_MORPHOGENESIS	1.94059e-21
GO:0009101	GO_GLYCOPROTEIN_BIOSYNTHETIC_PROCESS	6.62121e-17		GO:0099641	GO_ANTEROGRADE_AXONAL_PROTEIN_TRANSPORT	6.72155e-06		GO:0007257	GO_ACTIVATION_OF_JUN_KINASE_ACTIVITY	1.57816e-07		GO:0000187	GO_ACTIVATION_OF_MAPK_ACTIVITY	1.47176e-35		GO:2000310	GO_REGULATION_OF_NMDA_RECEPTOR_ACTIVITY	1.97738e-21
GO:0043473	GO_PIGMENTATION	6.66332e-17		GO:0009065	GO_GLUTAMINE_FAMILY_AMINO_ACID_CATABOLIC_PROCESS	6.73305e-06		GO:0031225	GO_ANCHORED_COMPONENT_OF_MEMBRANE	1.57954e-07		GO:0000226	GO_MICROTUBULE_CYTOSKELETON_ORGANIZATION	1.50722e-35		GO:0006706	GO_STEROID_CATABOLIC_PROCESS	1.97738e-21
GO:0035567	GO_NON_CANONICAL_WNT_SIGNALING_PATHWAY	6.73433e-17		GO:0055105	GO_UBIQUITIN_PROTEIN_TRANSFERASE_INHIBITOR_ACTIVITY	6.94903e-06		GO:0016878	GO_ACID_THIOL_LIGASE_ACTIVITY	1.59188e-07		GO:0032602	GO_CHEMOKINE_PRODUCTION	1.54592e-35		GO:0044320	GO_CELLULAR_RESPONSE_TO_LEPTIN_STIMULUS	1.97919e-21
GO:0072733	GO_RESPONSE_TO_STAUROSPORINE	6.87066e-17		GO:0050679	GO_POSITIVE_REGULATION_OF_EPITHELIAL_CELL_PROLIFERATION	7.03159e-06		GO:0090398	GO_CELLULAR_SENESCENCE	1.59188e-07		GO:0048146	GO_POSITIVE_REGULATION_OF_FIBROBLAST_PROLIFERATION	1.54602e-35		GO:0070402	GO_NADPH_BINDING	1.99304e-21
GO:0033194	GO_RESPONSE_TO_HYDROPEROXIDE	6.87253e-17		GO:0034310	GO_PRIMARY_ALCOHOL_CATABOLIC_PROCESS	7.20394e-06		GO:0016713	GO_OXIDOREDUCTASE_ACTIVITY_ACTING_ON_PAIRED_DONORS_WITH_INCORPORATION_OR_REDUCTION_OF_MOLECULAR_OXYGEN_REDUCED_IRON_SULFUR_PROTEIN_AS_ONE_DONOR_AND_INCORPORATION_OF_ONE_ATOM_OF_OXYGEN	1.60982e-07		GO:0007162	GO_NEGATIVE_REGULATION_OF_CELL_ADHESION	1.61351e-35		GO:0070167	GO_REGULATION_OF_BIOMINERAL_TISSUE_DEVELOPMENT	2.00007e-21
GO:0061339	GO_ESTABLISHMENT_OR_MAINTENANCE_OF_MONOPOLAR_CELL_POLARITY	6.90818e-17		GO:0005581	GO_COLLAGEN_TRIMER	7.29022e-06		GO:0006612	GO_PROTEIN_TARGETING_TO_MEMBRANE	1.62191e-07		GO:0060840	GO_ARTERY_DEVELOPMENT	1.63414e-35		GO:0036473	GO_CELL_DEATH_IN_RESPONSE_TO_OXIDATIVE_STRESS	2.00965e-21
GO:0000422	GO_AUTOPHAGY_OF_MITOCHONDRION	6.9095e-17		GO:0008227	GO_G_PROTEIN_COUPLED_AMINE_RECEPTOR_ACTIVITY	7.29022e-06		GO:0032588	GO_TRANS_GOLGI_NETWORK_MEMBRANE	1.6356e-07		GO:0051270	GO_REGULATION_OF_CELLULAR_COMPONENT_MOVEMENT	1.63769e-35		GO:1905369	GO_ENDOPEPTIDASE_COMPLEX	2.00965e-21
GO:0050853	GO_B_CELL_RECEPTOR_SIGNALING_PATHWAY	6.94307e-17		GO:0045117	GO_AZOLE_TRANSPORT	7.34793e-06		GO:0000186	GO_ACTIVATION_OF_MAPKK_ACTIVITY	1.64974e-07		GO:0021575	GO_HINDBRAIN_MORPHOGENESIS	1.69818e-35		GO:0005539	GO_GLYCOSAMINOGLYCAN_BINDING	2.0103e-21
GO:0010737	GO_PROTEIN_KINASE_A_SIGNALING	6.96293e-17		GO:0042445	GO_HORMONE_METABOLIC_PROCESS	7.34793e-06		GO:0016409	GO_PALMITOYLTRANSFERASE_ACTIVITY	1.65775e-07		GO:0070206	GO_PROTEIN_TRIMERIZATION	1.71639e-35		GO:0044003	GO_MODIFICATION_BY_SYMBIONT_OF_HOST_MORPHOLOGY_OR_PHYSIOLOGY	2.01817e-21
GO:0002706	GO_REGULATION_OF_LYMPHOCYTE_MEDIATED_IMMUNITY	7.08252e-17		GO:0040001	GO_ESTABLISHMENT_OF_MITOTIC_SPINDLE_LOCALIZATION	7.36963e-06		GO:0060687	GO_REGULATION_OF_BRANCHING_INVOLVED_IN_PROSTATE_GLAND_MORPHOGENESIS	1.65775e-07		GO:0060019	GO_RADIAL_GLIAL_CELL_DIFFERENTIATION	1.72755e-35		GO:0007017	GO_MICROTUBULE_BASED_PROCESS	2.03792e-21
GO:0007501	GO_MESODERMAL_CELL_FATE_SPECIFICATION	7.17905e-17		GO:0006956	GO_COMPLEMENT_ACTIVATION	7.53818e-06		GO:0009247	GO_GLYCOLIPID_BIOSYNTHETIC_PROCESS	1.69546e-07		GO:0098656	GO_ANION_TRANSMEMBRANE_TRANSPORT	1.73352e-35		GO:0001047	GO_CORE_PROMOTER_BINDING	2.04538e-21
GO:0071276	GO_CELLULAR_RESPONSE_TO_CADMIUM_ION	7.52232e-17		GO:0061370	GO_TESTOSTERONE_BIOSYNTHETIC_PROCESS	7.53818e-06		GO:0018958	GO_PHENOL_CONTAINING_COMPOUND_METABOLIC_PROCESS	1.71043e-07		GO:0004674	GO_PROTEIN_SERINE_THREONINE_KINASE_ACTIVITY	1.73352e-35		GO:0009201	GO_RIBONUCLEOSIDE_TRIPHOSPHATE_BIOSYNTHETIC_PROCESS	2.04914e-21
GO:0006941	GO_STRIATED_MUSCLE_CONTRACTION	7.65019e-17		GO:0015370	GO_SOLUTE_SODIUM_SYMPORTER_ACTIVITY	7.68318e-06		GO:0017085	GO_RESPONSE_TO_INSECTICIDE	1.72096e-07		GO:0016595	GO_GLUTAMATE_BINDING	1.77261e-35		GO:0010692	GO_REGULATION_OF_ALKALINE_PHOSPHATASE_ACTIVITY	2.06917e-21
GO:0008201	GO_HEPARIN_BINDING	7.79509e-17		GO:0046676	GO_NEGATIVE_REGULATION_OF_INSULIN_SECRETION	7.69514e-06		GO:0046642	GO_NEGATIVE_REGULATION_OF_ALPHA_BETA_T_CELL_PROLIFERATION	1.73623e-07		GO:0040017	GO_POSITIVE_REGULATION_OF_LOCOMOTION	1.77261e-35		GO:0019897	GO_EXTRINSIC_COMPONENT_OF_PLASMA_MEMBRANE	2.07629e-21
GO:0010644	GO_CELL_COMMUNICATION_BY_ELECTRICAL_COUPLING	8.26563e-17		GO:0006766	GO_VITAMIN_METABOLIC_PROCESS	7.82153e-06		GO:0031111	GO_NEGATIVE_REGULATION_OF_MICROTUBULE_POLYMERIZATION_OR_DEPOLYMERIZATION	1.78825e-07		GO:0008138	GO_PROTEIN_TYROSINE_SERINE_THREONINE_PHOSPHATASE_ACTIVITY	1.78214e-35		GO:0008544	GO_EPIDERMIS_DEVELOPMENT	2.09073e-21
GO:0032733	GO_POSITIVE_REGULATION_OF_INTERLEUKIN_10_PRODUCTION	8.27587e-17		GO:0044548	GO_S100_PROTEIN_BINDING	7.87405e-06		GO:0030315	GO_T_TUBULE	1.79247e-07		GO:0007007	GO_INNER_MITOCHONDRIAL_MEMBRANE_ORGANIZATION	1.8262e-35		GO:0042100	GO_B_CELL_PROLIFERATION	2.10317e-21
GO:0051570	GO_REGULATION_OF_HISTONE_H3_K9_METHYLATION	8.50118e-17		GO:0005892	GO_ACETYLCHOLINE_GATED_CHANNEL_COMPLEX	7.93445e-06		GO:0010998	GO_REGULATION_OF_TRANSLATIONAL_INITIATION_BY_EIF2_ALPHA_PHOSPHORYLATION	1.80366e-07		GO:0044003	GO_MODIFICATION_BY_SYMBIONT_OF_HOST_MORPHOLOGY_OR_PHYSIOLOGY	1.83693e-35		GO:0016281	GO_EUKARYOTIC_TRANSLATION_INITIATION_FACTOR_4F_COMPLEX	2.11292e-21
GO:0004497	GO_MONOOXYGENASE_ACTIVITY	8.62973e-17		GO:0098739	GO_IMPORT_ACROSS_PLASMA_MEMBRANE	7.9506e-06		GO:0098534	GO_CENTRIOLE_ASSEMBLY	1.83798e-07		GO:0008544	GO_EPIDERMIS_DEVELOPMENT	1.84182e-35		GO:0018198	GO_PEPTIDYL_CYSTEINE_MODIFICATION	2.11801e-21
GO:0001941	GO_POSTSYNAPTIC_MEMBRANE_ORGANIZATION	8.62989e-17		GO:0060046	GO_REGULATION_OF_ACROSOME_REACTION	8.0719e-06		GO:0035825	GO_HOMOLOGOUS_RECOMBINATION	1.83798e-07		GO:0015630	GO_MICROTUBULE_CYTOSKELETON	1.85561e-35		GO:0045444	GO_FAT_CELL_DIFFERENTIATION	2.13028e-21
GO:0019209	GO_KINASE_ACTIVATOR_ACTIVITY	9.11338e-17		GO:0021762	GO_SUBSTANTIA_NIGRA_DEVELOPMENT	8.11529e-06		GO:0005539	GO_GLYCOSAMINOGLYCAN_BINDING	1.8635e-07		GO:0050920	GO_REGULATION_OF_CHEMOTAXIS	1.86227e-35		GO:0050679	GO_POSITIVE_REGULATION_OF_EPITHELIAL_CELL_PROLIFERATION	2.19665e-21
GO:0071377	GO_CELLULAR_RESPONSE_TO_GLUCAGON_STIMULUS	9.60465e-17		GO:0015874	GO_NOREPINEPHRINE_TRANSPORT	8.29045e-06		GO:0016338	GO_CALCIUM_INDEPENDENT_CELL_CELL_ADHESION_VIA_PLASMA_MEMBRANE_CELL_ADHESION_MOLECULES	1.88052e-07		GO:0000314	GO_ORGANELLAR_SMALL_RIBOSOMAL_SUBUNIT	1.9823e-35		GO:0002292	GO_T_CELL_DIFFERENTIATION_INVOLVED_IN_IMMUNE_RESPONSE	2.20885e-21
GO:0000187	GO_ACTIVATION_OF_MAPK_ACTIVITY	9.65911e-17		GO:0045916	GO_NEGATIVE_REGULATION_OF_COMPLEMENT_ACTIVATION	8.35355e-06		GO:0015085	GO_CALCIUM_ION_TRANSMEMBRANE_TRANSPORTER_ACTIVITY	1.9787e-07		GO:0005310	GO_DICARBOXYLIC_ACID_TRANSMEMBRANE_TRANSPORTER_ACTIVITY	2.03503e-35		GO:0006346	GO_METHYLATION_DEPENDENT_CHROMATIN_SILENCING	2.26875e-21
GO:0030547	GO_RECEPTOR_INHIBITOR_ACTIVITY	1.01414e-16		GO:0030020	GO_EXTRACELLULAR_MATRIX_STRUCTURAL_CONSTITUENT_CONFERRING_TENSILE_STRENGTH	8.41222e-06		GO:2000105	GO_POSITIVE_REGULATION_OF_DNA_DEPENDENT_DNA_REPLICATION	1.98486e-07		GO:0045606	GO_POSITIVE_REGULATION_OF_EPIDERMAL_CELL_DIFFERENTIATION	2.11881e-35		GO:0051928	GO_POSITIVE_REGULATION_OF_CALCIUM_ION_TRANSPORT	2.27604e-21
GO:0043248	GO_PROTEASOME_ASSEMBLY	1.02727e-16		GO:0010612	GO_REGULATION_OF_CARDIAC_MUSCLE_ADAPTATION	8.41222e-06		GO:0005579	GO_MEMBRANE_ATTACK_COMPLEX	1.99124e-07		GO:0000307	GO_CYCLIN_DEPENDENT_PROTEIN_KINASE_HOLOENZYME_COMPLEX	2.24977e-35		GO:0045745	GO_POSITIVE_REGULATION_OF_G_PROTEIN_COUPLED_RECEPTOR_SIGNALING_PATHWAY	2.33917e-21
GO:0033673	GO_NEGATIVE_REGULATION_OF_KINASE_ACTIVITY	1.07426e-16		GO:0001046	GO_CORE_PROMOTER_SEQUENCE_SPECIFIC_DNA_BINDING	8.48902e-06		GO:0051281	GO_POSITIVE_REGULATION_OF_RELEASE_OF_SEQUESTERED_CALCIUM_ION_INTO_CYTOSOL	2.05717e-07		GO:0006998	GO_NUCLEAR_ENVELOPE_ORGANIZATION	2.38218e-35		GO:0009635	GO_RESPONSE_TO_HERBICIDE	2.34792e-21
GO:0044331	GO_CELL_CELL_ADHESION_MEDIATED_BY_CADHERIN	1.08438e-16		GO:0032634	GO_INTERLEUKIN_5_PRODUCTION	8.57901e-06		GO:1905369	GO_ENDOPEPTIDASE_COMPLEX	2.06613e-07		GO:0043506	GO_REGULATION_OF_JUN_KINASE_ACTIVITY	2.4223e-35		GO:0071025	GO_RNA_SURVEILLANCE	2.38793e-21
GO:0035162	GO_EMBRYONIC_HEMOPOIESIS	1.09917e-16		GO:0042461	GO_PHOTORECEPTOR_CELL_DEVELOPMENT	8.63373e-06		GO:0016705	GO_OXIDOREDUCTASE_ACTIVITY_ACTING_ON_PAIRED_DONORS_WITH_INCORPORATION_OR_REDUCTION_OF_MOLECULAR_OXYGEN	2.06628e-07		GO:0036473	GO_CELL_DEATH_IN_RESPONSE_TO_OXIDATIVE_STRESS	2.49313e-35		GO:0090175	GO_REGULATION_OF_ESTABLISHMENT_OF_PLANAR_POLARITY	2.45003e-21
GO:0035335	GO_PEPTIDYL_TYROSINE_DEPHOSPHORYLATION	1.09938e-16		GO:0015935	GO_SMALL_RIBOSOMAL_SUBUNIT	8.71561e-06		GO:0017070	GO_U6_SNRNA_BINDING	2.09967e-07		GO:0006266	GO_DNA_LIGATION	2.55705e-35		GO:0050770	GO_REGULATION_OF_AXONOGENESIS	2.50765e-21
GO:0004725	GO_PROTEIN_TYROSINE_PHOSPHATASE_ACTIVITY	1.09938e-16		GO:0022627	GO_CYTOSOLIC_SMALL_RIBOSOMAL_SUBUNIT	8.74411e-06		GO:0071875	GO_ADRENERGIC_RECEPTOR_SIGNALING_PATHWAY	2.11512e-07		GO:0004712	GO_PROTEIN_SERINE_THREONINE_TYROSINE_KINASE_ACTIVITY	2.62661e-35		GO:0070403	GO_NADPLUS_BINDING	2.54052e-21
GO:0044782	GO_CILIUM_ORGANIZATION	1.09957e-16		GO:2001199	GO_NEGATIVE_REGULATION_OF_DENDRITIC_CELL_DIFFERENTIATION	8.78245e-06		GO:0031145	GO_ANAPHASE_PROMOTING_COMPLEX_DEPENDENT_CATABOLIC_PROCESS	2.14264e-07		GO:0072348	GO_SULFUR_COMPOUND_TRANSPORT	2.65934e-35		GO:0001841	GO_NEURAL_TUBE_FORMATION	2.54052e-21
GO:0098937	GO_ANTEROGRADE_DENDRITIC_TRANSPORT	1.14272e-16		GO:0046184	GO_ALDEHYDE_BIOSYNTHETIC_PROCESS	8.78247e-06		GO:0060026	GO_CONVERGENT_EXTENSION	2.14264e-07		GO:0061099	GO_NEGATIVE_REGULATION_OF_PROTEIN_TYROSINE_KINASE_ACTIVITY	2.69736e-35		GO:0006359	GO_REGULATION_OF_TRANSCRIPTION_BY_RNA_POLYMERASE_III	2.55121e-21
GO:0002707	GO_NEGATIVE_REGULATION_OF_LYMPHOCYTE_MEDIATED_IMMUNITY	1.14833e-16		GO:0032007	GO_NEGATIVE_REGULATION_OF_TOR_SIGNALING	8.84228e-06		GO:0070972	GO_PROTEIN_LOCALIZATION_TO_ENDOPLASMIC_RETICULUM	2.14264e-07		GO:0071901	GO_NEGATIVE_REGULATION_OF_PROTEIN_SERINE_THREONINE_KINASE_ACTIVITY	2.73338e-35		GO:0015630	GO_MICROTUBULE_CYTOSKELETON	2.55637e-21
GO:0036507	GO_PROTEIN_DEMANNOSYLATION	1.14833e-16		GO:0015238	GO_DRUG_TRANSMEMBRANE_TRANSPORTER_ACTIVITY	8.93749e-06		GO:2000050	GO_REGULATION_OF_NON_CANONICAL_WNT_SIGNALING_PATHWAY	2.15071e-07		GO:0051181	GO_COFACTOR_TRANSPORT	2.85377e-35		GO:0043090	GO_AMINO_ACID_IMPORT	2.56112e-21
GO:0043949	GO_REGULATION_OF_CAMP_MEDIATED_SIGNALING	1.1645e-16		GO:0055131	GO_C3HC4_TYPE_RING_FINGER_DOMAIN_BINDING	9.09223e-06		GO:0051938	GO_L_GLUTAMATE_IMPORT	2.15801e-07		GO:0061082	GO_MYELOID_LEUKOCYTE_CYTOKINE_PRODUCTION	2.93774e-35		GO:0032184	GO_SUMO_POLYMER_BINDING	2.56112e-21
GO:0070498	GO_INTERLEUKIN_1_MEDIATED_SIGNALING_PATHWAY	1.16485e-16		GO:1990573	GO_POTASSIUM_ION_IMPORT_ACROSS_PLASMA_MEMBRANE	9.09223e-06		GO:0072505	GO_DIVALENT_INORGANIC_ANION_HOMEOSTASIS	2.20496e-07		GO:0032456	GO_ENDOCYTIC_RECYCLING	2.95295e-35		GO:0021575	GO_HINDBRAIN_MORPHOGENESIS	2.57272e-21
GO:0015179	GO_L_AMINO_ACID_TRANSMEMBRANE_TRANSPORTER_ACTIVITY	1.18873e-16		GO:0009247	GO_GLYCOLIPID_BIOSYNTHETIC_PROCESS	9.15639e-06		GO:0042737	GO_DRUG_CATABOLIC_PROCESS	2.21417e-07		GO:0048247	GO_LYMPHOCYTE_CHEMOTAXIS	3.00881e-35		GO:0046365	GO_MONOSACCHARIDE_CATABOLIC_PROCESS	2.72894e-21
GO:0005343	GO_ORGANIC_ACID_SODIUM_SYMPORTER_ACTIVITY	1.19276e-16		GO:0005092	GO_GDP_DISSOCIATION_INHIBITOR_ACTIVITY	9.25124e-06		GO:0072523	GO_PURINE_CONTAINING_COMPOUND_CATABOLIC_PROCESS	2.23079e-07		GO:0050765	GO_NEGATIVE_REGULATION_OF_PHAGOCYTOSIS	3.08602e-35		GO:0045930	GO_NEGATIVE_REGULATION_OF_MITOTIC_CELL_CYCLE	2.7481e-21
GO:0070064	GO_PROLINE_RICH_REGION_BINDING	1.2238e-16		GO:0000184	GO_NUCLEAR_TRANSCRIBED_MRNA_CATABOLIC_PROCESS_NONSENSE_MEDIATED_DECAY	9.31901e-06		GO:0034451	GO_CENTRIOLAR_SATELLITE	2.23087e-07		GO:0022402	GO_CELL_CYCLE_PROCESS	3.32054e-35		GO:0008234	GO_CYSTEINE_TYPE_PEPTIDASE_ACTIVITY	2.78425e-21
GO:0006768	GO_BIOTIN_METABOLIC_PROCESS	1.23162e-16		GO:0030177	GO_POSITIVE_REGULATION_OF_WNT_SIGNALING_PATHWAY	9.31901e-06		GO:0007217	GO_TACHYKININ_RECEPTOR_SIGNALING_PATHWAY	2.23799e-07		GO:0051347	GO_POSITIVE_REGULATION_OF_TRANSFERASE_ACTIVITY	3.37021e-35		GO:0055083	GO_MONOVALENT_INORGANIC_ANION_HOMEOSTASIS	2.78425e-21
GO:0030670	GO_PHAGOCYTIC_VESICLE_MEMBRANE	1.25165e-16		GO:0060547	GO_NEGATIVE_REGULATION_OF_NECROTIC_CELL_DEATH	9.37743e-06		GO:0010694	GO_POSITIVE_REGULATION_OF_ALKALINE_PHOSPHATASE_ACTIVITY	2.24503e-07		GO:0046634	GO_REGULATION_OF_ALPHA_BETA_T_CELL_ACTIVATION	3.49108e-35		GO:0030166	GO_PROTEOGLYCAN_BIOSYNTHETIC_PROCESS	2.84385e-21
GO:0002360	GO_T_CELL_LINEAGE_COMMITMENT	1.26894e-16		GO:0046513	GO_CERAMIDE_BIOSYNTHETIC_PROCESS	9.74949e-06		GO:0045542	GO_POSITIVE_REGULATION_OF_CHOLESTEROL_BIOSYNTHETIC_PROCESS	2.25958e-07		GO:0005901	GO_CAVEOLA	3.52984e-35		GO:0004867	GO_SERINE_TYPE_ENDOPEPTIDASE_INHIBITOR_ACTIVITY	2.86295e-21
GO:0030056	GO_HEMIDESMOSOME	1.28442e-16		GO:0006821	GO_CHLORIDE_TRANSPORT	9.83128e-06		GO:0030521	GO_ANDROGEN_RECEPTOR_SIGNALING_PATHWAY	2.26207e-07		GO:0051301	GO_CELL_DIVISION	3.58977e-35		GO:0007059	GO_CHROMOSOME_SEGREGATION	2.86308e-21
GO:0046470	GO_PHOSPHATIDYLCHOLINE_METABOLIC_PROCESS	1.28442e-16		GO:0031579	GO_MEMBRANE_RAFT_ORGANIZATION	9.83128e-06		GO:0048168	GO_REGULATION_OF_NEURONAL_SYNAPTIC_PLASTICITY	2.26207e-07		GO:0015662	GO_ATPASE_ACTIVITY_COUPLED_TO_TRANSMEMBRANE_MOVEMENT_OF_IONS_PHOSPHORYLATIVE_MECHANISM	3.60819e-35		GO:0006893	GO_GOLGI_TO_PLASMA_MEMBRANE_TRANSPORT	2.89284e-21
GO:0002819	GO_REGULATION_OF_ADAPTIVE_IMMUNE_RESPONSE	1.29879e-16		GO:0003735	GO_STRUCTURAL_CONSTITUENT_OF_RIBOSOME	9.83128e-06		GO:0019774	GO_PROTEASOME_CORE_COMPLEX_BETA_SUBUNIT_COMPLEX	2.40057e-07		GO:0030148	GO_SPHINGOLIPID_BIOSYNTHETIC_PROCESS	3.65817e-35		GO:0007606	GO_SENSORY_PERCEPTION_OF_CHEMICAL_STIMULUS	2.89284e-21
GO:0002711	GO_POSITIVE_REGULATION_OF_T_CELL_MEDIATED_IMMUNITY	1.32713e-16		GO:0001533	GO_CORNIFIED_ENVELOPE	9.98262e-06		GO:0030676	GO_RAC_GUANYL_NUCLEOTIDE_EXCHANGE_FACTOR_ACTIVITY	2.44523e-07		GO:0046914	GO_TRANSITION_METAL_ION_BINDING	3.79525e-35		GO:0070301	GO_CELLULAR_RESPONSE_TO_HYDROGEN_PEROXIDE	2.91357e-21
GO:0045986	GO_NEGATIVE_REGULATION_OF_SMOOTH_MUSCLE_CONTRACTION	1.35266e-16		GO:0010513	GO_POSITIVE_REGULATION_OF_PHOSPHATIDYLINOSITOL_BIOSYNTHETIC_PROCESS	1.00255e-05		GO:0015747	GO_URATE_TRANSPORT	2.4665e-07		GO:0021940	GO_POSITIVE_REGULATION_OF_CEREBELLAR_GRANULE_CELL_PRECURSOR_PROLIFERATION	3.8753e-35		GO:0019433	GO_TRIGLYCERIDE_CATABOLIC_PROCESS	2.95155e-21
GO:0071887	GO_LEUKOCYTE_APOPTOTIC_PROCESS	1.41439e-16		GO:0046599	GO_REGULATION_OF_CENTRIOLE_REPLICATION	1.0065e-05		GO:0006956	GO_COMPLEMENT_ACTIVATION	2.46893e-07		GO:0050865	GO_REGULATION_OF_CELL_ACTIVATION	3.9339e-35		GO:0032241	GO_POSITIVE_REGULATION_OF_NUCLEOBASE_CONTAINING_COMPOUND_TRANSPORT	2.99953e-21
GO:0009141	GO_NUCLEOSIDE_TRIPHOSPHATE_METABOLIC_PROCESS	1.42147e-16		GO:0008509	GO_ANION_TRANSMEMBRANE_TRANSPORTER_ACTIVITY	1.01438e-05		GO:0048169	GO_REGULATION_OF_LONG_TERM_NEURONAL_SYNAPTIC_PLASTICITY	2.47051e-07		GO:0070227	GO_LYMPHOCYTE_APOPTOTIC_PROCESS	4.09115e-35		GO:0071559	GO_RESPONSE_TO_TRANSFORMING_GROWTH_FACTOR_BETA	2.99953e-21
GO:0090659	GO_WALKING_BEHAVIOR	1.47677e-16		GO:0044391	GO_RIBOSOMAL_SUBUNIT	1.02197e-05		GO:0097617	GO_ANNEALING_ACTIVITY	2.50974e-07		GO:0050777	GO_NEGATIVE_REGULATION_OF_IMMUNE_RESPONSE	4.09144e-35		GO:0007224	GO_SMOOTHENED_SIGNALING_PATHWAY	3.04274e-21
GO:0006890	GO_RETROGRADE_VESICLE_MEDIATED_TRANSPORT_GOLGI_TO_ENDOPLASMIC_RETICULUM	1.49474e-16		GO:0005840	GO_RIBOSOME	1.02197e-05		GO:0060573	GO_CELL_FATE_SPECIFICATION_INVOLVED_IN_PATTERN_SPECIFICATION	2.52588e-07		GO:0060326	GO_CELL_CHEMOTAXIS	4.12814e-35		GO:0050961	GO_DETECTION_OF_TEMPERATURE_STIMULUS_INVOLVED_IN_SENSORY_PERCEPTION	3.09891e-21
GO:0032421	GO_STEREOCILIUM_BUNDLE	1.51907e-16		GO:0007193	GO_ADENYLATE_CYCLASE_INHIBITING_G_PROTEIN_COUPLED_RECEPTOR_SIGNALING_PATHWAY	1.0304e-05		GO:0034249	GO_NEGATIVE_REGULATION_OF_CELLULAR_AMIDE_METABOLIC_PROCESS	2.53051e-07		GO:0015813	GO_L_GLUTAMATE_TRANSMEMBRANE_TRANSPORT	4.16021e-35		GO:0070640	GO_VITAMIN_D3_METABOLIC_PROCESS	3.26128e-21
GO:0008194	GO_UDP_GLYCOSYLTRANSFERASE_ACTIVITY	1.5205e-16		GO:0022804	GO_ACTIVE_TRANSMEMBRANE_TRANSPORTER_ACTIVITY	1.03944e-05		GO:0035567	GO_NON_CANONICAL_WNT_SIGNALING_PATHWAY	2.53051e-07		GO:0001938	GO_POSITIVE_REGULATION_OF_ENDOTHELIAL_CELL_PROLIFERATION	4.21805e-35		GO:0001227	GO_DNA_BINDING_TRANSCRIPTION_REPRESSOR_ACTIVITY_RNA_POLYMERASE_II_SPECIFIC	3.28034e-21
GO:0004721	GO_PHOSPHOPROTEIN_PHOSPHATASE_ACTIVITY	1.59657e-16		GO:0031145	GO_ANAPHASE_PROMOTING_COMPLEX_DEPENDENT_CATABOLIC_PROCESS	1.0575e-05		GO:0043130	GO_UBIQUITIN_BINDING	2.53051e-07		GO:0005506	GO_IRON_ION_BINDING	4.25672e-35		GO:0009755	GO_HORMONE_MEDIATED_SIGNALING_PATHWAY	3.28034e-21
GO:0002697	GO_REGULATION_OF_IMMUNE_EFFECTOR_PROCESS	1.62733e-16		GO:0015205	GO_NUCLEOBASE_TRANSMEMBRANE_TRANSPORTER_ACTIVITY	1.06148e-05		GO:0002178	GO_PALMITOYLTRANSFERASE_COMPLEX	2.53218e-07		GO:0045620	GO_NEGATIVE_REGULATION_OF_LYMPHOCYTE_DIFFERENTIATION	4.2661e-35		GO:0060090	GO_MOLECULAR_ADAPTOR_ACTIVITY	3.30261e-21
GO:0010563	GO_NEGATIVE_REGULATION_OF_PHOSPHORUS_METABOLIC_PROCESS	1.69111e-16		GO:0042359	GO_VITAMIN_D_METABOLIC_PROCESS	1.06802e-05		GO:0030208	GO_DERMATAN_SULFATE_BIOSYNTHETIC_PROCESS	2.55636e-07		GO:0030217	GO_T_CELL_DIFFERENTIATION	4.28994e-35		GO:0016338	GO_CALCIUM_INDEPENDENT_CELL_CELL_ADHESION_VIA_PLASMA_MEMBRANE_CELL_ADHESION_MOLECULES	3.33639e-21
GO:0001704	GO_FORMATION_OF_PRIMARY_GERM_LAYER	1.70395e-16		GO:0016409	GO_PALMITOYLTRANSFERASE_ACTIVITY	1.07376e-05		GO:0005942	GO_PHOSPHATIDYLINOSITOL_3_KINASE_COMPLEX	2.57516e-07		GO:0090197	GO_POSITIVE_REGULATION_OF_CHEMOKINE_SECRETION	4.39375e-35		GO:0016051	GO_CARBOHYDRATE_BIOSYNTHETIC_PROCESS	3.34708e-21
GO:0031666	GO_POSITIVE_REGULATION_OF_LIPOPOLYSACCHARIDE_MEDIATED_SIGNALING_PATHWAY	1.70775e-16		GO:0035014	GO_PHOSPHATIDYLINOSITOL_3_KINASE_REGULATOR_ACTIVITY	1.07733e-05		GO:0098686	GO_HIPPOCAMPAL_MOSSY_FIBER_TO_CA3_SYNAPSE	2.60608e-07		GO:0007096	GO_REGULATION_OF_EXIT_FROM_MITOSIS	4.39375e-35		GO:0007193	GO_ADENYLATE_CYCLASE_INHIBITING_G_PROTEIN_COUPLED_RECEPTOR_SIGNALING_PATHWAY	3.36748e-21
GO:0098656	GO_ANION_TRANSMEMBRANE_TRANSPORT	1.73555e-16		GO:0071051	GO_POLYADENYLATION_DEPENDENT_SNORNA_3_END_PROCESSING	1.07733e-05		GO:0046513	GO_CERAMIDE_BIOSYNTHETIC_PROCESS	2.6154e-07		GO:0002360	GO_T_CELL_LINEAGE_COMMITMENT	4.54521e-35		GO:0090263	GO_POSITIVE_REGULATION_OF_CANONICAL_WNT_SIGNALING_PATHWAY	3.39203e-21
GO:0009247	GO_GLYCOLIPID_BIOSYNTHETIC_PROCESS	1.74395e-16		GO:0035650	GO_AP_1_ADAPTOR_COMPLEX_BINDING	1.07933e-05		GO:0071466	GO_CELLULAR_RESPONSE_TO_XENOBIOTIC_STIMULUS	2.61822e-07		GO:0031109	GO_MICROTUBULE_POLYMERIZATION_OR_DEPOLYMERIZATION	4.60754e-35		GO:0061476	GO_RESPONSE_TO_ANTICOAGULANT	3.39203e-21
GO:0048194	GO_GOLGI_VESICLE_BUDDING	1.74421e-16		GO:0046602	GO_REGULATION_OF_MITOTIC_CENTROSOME_SEPARATION	1.08921e-05		GO:0010524	GO_POSITIVE_REGULATION_OF_CALCIUM_ION_TRANSPORT_INTO_CYTOSOL	2.63315e-07		GO:0006090	GO_PYRUVATE_METABOLIC_PROCESS	4.60754e-35		GO:0070234	GO_POSITIVE_REGULATION_OF_T_CELL_APOPTOTIC_PROCESS	3.50173e-21
GO:0043405	GO_REGULATION_OF_MAP_KINASE_ACTIVITY	1.77935e-16		GO:0072511	GO_DIVALENT_INORGANIC_CATION_TRANSPORT	1.09056e-05		GO:0050864	GO_REGULATION_OF_B_CELL_ACTIVATION	2.63552e-07		GO:0007569	GO_CELL_AGING	4.68105e-35		GO:0010857	GO_CALCIUM_DEPENDENT_PROTEIN_KINASE_ACTIVITY	3.50539e-21
GO:0007162	GO_NEGATIVE_REGULATION_OF_CELL_ADHESION	1.79484e-16		GO:0021983	GO_PITUITARY_GLAND_DEVELOPMENT	1.09834e-05		GO:0016595	GO_GLUTAMATE_BINDING	2.66617e-07		GO:0097062	GO_DENDRITIC_SPINE_MAINTENANCE	4.74674e-35		GO:2000301	GO_NEGATIVE_REGULATION_OF_SYNAPTIC_VESICLE_EXOCYTOSIS	3.54755e-21
GO:0005916	GO_FASCIA_ADHERENS	1.82041e-16		GO:0045335	GO_PHAGOCYTIC_VESICLE	1.09846e-05		GO:0046686	GO_RESPONSE_TO_CADMIUM_ION	2.7079e-07		GO:0005871	GO_KINESIN_COMPLEX	4.89389e-35		GO:0098739	GO_IMPORT_ACROSS_PLASMA_MEMBRANE	3.58408e-21
GO:0043296	GO_APICAL_JUNCTION_COMPLEX	1.84025e-16		GO:0006401	GO_RNA_CATABOLIC_PROCESS	1.13054e-05		GO:0090533	GO_CATION_TRANSPORTING_ATPASE_COMPLEX	2.72892e-07		GO:0003700	GO_DNA_BINDING_TRANSCRIPTION_FACTOR_ACTIVITY	5.00149e-35		GO:0050930	GO_INDUCTION_OF_POSITIVE_CHEMOTAXIS	3.58479e-21
GO:0060401	GO_CYTOSOLIC_CALCIUM_ION_TRANSPORT	1.85732e-16		GO:0010994	GO_FREE_UBIQUITIN_CHAIN_POLYMERIZATION	1.13639e-05		GO:0006023	GO_AMINOGLYCAN_BIOSYNTHETIC_PROCESS	2.78612e-07		GO:0004016	GO_ADENYLATE_CYCLASE_ACTIVITY	5.04491e-35		GO:0008408	GO_3_5_EXONUCLEASE_ACTIVITY	3.61441e-21
GO:0000717	GO_NUCLEOTIDE_EXCISION_REPAIR_DNA_DUPLEX_UNWINDING	1.85834e-16		GO:0061140	GO_LUNG_SECRETORY_CELL_DIFFERENTIATION	1.13639e-05		GO:0034706	GO_SODIUM_CHANNEL_COMPLEX	2.79589e-07		GO:0006171	GO_CAMP_BIOSYNTHETIC_PROCESS	5.04491e-35		GO:0042599	GO_LAMELLAR_BODY	3.62178e-21
GO:2000516	GO_POSITIVE_REGULATION_OF_CD4_POSITIVE_ALPHA_BETA_T_CELL_ACTIVATION	1.85834e-16		GO:0070070	GO_PROTON_TRANSPORTING_V_TYPE_ATPASE_COMPLEX_ASSEMBLY	1.13652e-05		GO:0043376	GO_REGULATION_OF_CD8_POSITIVE_ALPHA_BETA_T_CELL_DIFFERENTIATION	2.81661e-07		GO:0042092	GO_TYPE_2_IMMUNE_RESPONSE	5.06275e-35		GO:0000075	GO_CELL_CYCLE_CHECKPOINT	3.7727e-21
GO:0006703	GO_ESTROGEN_BIOSYNTHETIC_PROCESS	1.92527e-16		GO:0046530	GO_PHOTORECEPTOR_CELL_DIFFERENTIATION	1.14188e-05		GO:0043558	GO_REGULATION_OF_TRANSLATIONAL_INITIATION_IN_RESPONSE_TO_STRESS	2.88398e-07		GO:0022604	GO_REGULATION_OF_CELL_MORPHOGENESIS	5.0646e-35		GO:0050802	GO_CIRCADIAN_SLEEP_WAKE_CYCLE_SLEEP	3.79975e-21
GO:0035308	GO_NEGATIVE_REGULATION_OF_PROTEIN_DEPHOSPHORYLATION	1.94918e-16		GO:0033194	GO_RESPONSE_TO_HYDROPEROXIDE	1.14188e-05		GO:0010939	GO_REGULATION_OF_NECROTIC_CELL_DEATH	2.91325e-07		GO:0050854	GO_REGULATION_OF_ANTIGEN_RECEPTOR_MEDIATED_SIGNALING_PATHWAY	5.32111e-35		GO:0004467	GO_LONG_CHAIN_FATTY_ACID_COA_LIGASE_ACTIVITY	4.13362e-21
GO:0008553	GO_PROTON_EXPORTING_ATPASE_ACTIVITY_PHOSPHORYLATIVE_MECHANISM	1.95893e-16		GO:0000041	GO_TRANSITION_METAL_ION_TRANSPORT	1.14188e-05		GO:0044391	GO_RIBOSOMAL_SUBUNIT	2.91325e-07		GO:0071577	GO_ZINC_ION_TRANSMEMBRANE_TRANSPORT	5.40167e-35		GO:0034767	GO_POSITIVE_REGULATION_OF_ION_TRANSMEMBRANE_TRANSPORT	4.16568e-21
GO:0050688	GO_REGULATION_OF_DEFENSE_RESPONSE_TO_VIRUS	1.96184e-16		GO:0006612	GO_PROTEIN_TARGETING_TO_MEMBRANE	1.162e-05		GO:0046069	GO_CGMP_CATABOLIC_PROCESS	2.98229e-07		GO:0005385	GO_ZINC_ION_TRANSMEMBRANE_TRANSPORTER_ACTIVITY	5.40167e-35		GO:0046935	GO_1_PHOSPHATIDYLINOSITOL_3_KINASE_REGULATOR_ACTIVITY	4.18407e-21
GO:0071312	GO_CELLULAR_RESPONSE_TO_ALKALOID	1.97193e-16		GO:0006700	GO_C21_STEROID_HORMONE_BIOSYNTHETIC_PROCESS	1.172e-05		GO:0015205	GO_NUCLEOBASE_TRANSMEMBRANE_TRANSPORTER_ACTIVITY	2.98229e-07		GO:2000241	GO_REGULATION_OF_REPRODUCTIVE_PROCESS	5.50109e-35		GO:0019935	GO_CYCLIC_NUCLEOTIDE_MEDIATED_SIGNALING	4.19081e-21
GO:0072511	GO_DIVALENT_INORGANIC_CATION_TRANSPORT	1.97193e-16		GO:0021861	GO_FOREBRAIN_RADIAL_GLIAL_CELL_DIFFERENTIATION	1.17238e-05		GO:2000736	GO_REGULATION_OF_STEM_CELL_DIFFERENTIATION	2.98894e-07		GO:0043368	GO_POSITIVE_T_CELL_SELECTION	5.56488e-35		GO:0045619	GO_REGULATION_OF_LYMPHOCYTE_DIFFERENTIATION	4.21453e-21
GO:0042438	GO_MELANIN_BIOSYNTHETIC_PROCESS	1.97193e-16		GO:0044665	GO_MLL1_2_COMPLEX	1.18959e-05		GO:0062009	GO_SECONDARY_PALATE_DEVELOPMENT	2.98894e-07		GO:0006333	GO_CHROMATIN_ASSEMBLY_OR_DISASSEMBLY	5.64604e-35		GO:0006892	GO_POST_GOLGI_VESICLE_MEDIATED_TRANSPORT	4.23954e-21
GO:0009311	GO_OLIGOSACCHARIDE_METABOLIC_PROCESS	1.97499e-16		GO:0051281	GO_POSITIVE_REGULATION_OF_RELEASE_OF_SEQUESTERED_CALCIUM_ION_INTO_CYTOSOL	1.20766e-05		GO:0021984	GO_ADENOHYPOPHYSIS_DEVELOPMENT	3.06097e-07		GO:0042599	GO_LAMELLAR_BODY	5.64604e-35		GO:0060174	GO_LIMB_BUD_FORMATION	4.26824e-21
GO:0022408	GO_NEGATIVE_REGULATION_OF_CELL_CELL_ADHESION	2.06203e-16		GO:0030208	GO_DERMATAN_SULFATE_BIOSYNTHETIC_PROCESS	1.22125e-05		GO:0061383	GO_TRABECULA_MORPHOGENESIS	3.06942e-07		GO:2001243	GO_NEGATIVE_REGULATION_OF_INTRINSIC_APOPTOTIC_SIGNALING_PATHWAY	5.64836e-35		GO:0070937	GO_CRD_MEDIATED_MRNA_STABILITY_COMPLEX	4.33258e-21
GO:0016407	GO_ACETYLTRANSFERASE_ACTIVITY	2.07109e-16		GO:0021514	GO_VENTRAL_SPINAL_CORD_INTERNEURON_DIFFERENTIATION	1.22125e-05		GO:1905383	GO_PROTEIN_LOCALIZATION_TO_PRESYNAPSE	3.08712e-07		GO:0002418	GO_IMMUNE_RESPONSE_TO_TUMOR_CELL	5.67371e-35		GO:0005891	GO_VOLTAGE_GATED_CALCIUM_CHANNEL_COMPLEX	4.39368e-21
GO:0045910	GO_NEGATIVE_REGULATION_OF_DNA_RECOMBINATION	2.09227e-16		GO:0019212	GO_PHOSPHATASE_INHIBITOR_ACTIVITY	1.22343e-05		GO:0004697	GO_PROTEIN_KINASE_C_ACTIVITY	3.08858e-07		GO:0070160	GO_TIGHT_JUNCTION	5.69623e-35		GO:0030213	GO_HYALURONAN_BIOSYNTHETIC_PROCESS	4.47546e-21
GO:0030234	GO_ENZYME_REGULATOR_ACTIVITY	2.15731e-16		GO:0005416	GO_AMINO_ACID_CATION_SYMPORTER_ACTIVITY	1.23846e-05		GO:0000287	GO_MAGNESIUM_ION_BINDING	3.15813e-07		GO:0008097	GO_5S_RRNA_BINDING	5.89108e-35		GO:0042589	GO_ZYMOGEN_GRANULE_MEMBRANE	4.50897e-21
GO:0002381	GO_IMMUNOGLOBULIN_PRODUCTION_INVOLVED_IN_IMMUNOGLOBULIN_MEDIATED_IMMUNE_RESPONSE	2.2474e-16		GO:0035747	GO_NATURAL_KILLER_CELL_CHEMOTAXIS	1.24711e-05		GO:0019732	GO_ANTIFUNGAL_HUMORAL_RESPONSE	3.18167e-07		GO:0048880	GO_SENSORY_SYSTEM_DEVELOPMENT	6.09904e-35		GO:0033143	GO_REGULATION_OF_INTRACELLULAR_STEROID_HORMONE_RECEPTOR_SIGNALING_PATHWAY	4.54549e-21
GO:0009612	GO_RESPONSE_TO_MECHANICAL_STIMULUS	2.25759e-16		GO:0034350	GO_REGULATION_OF_GLIAL_CELL_APOPTOTIC_PROCESS	1.25273e-05		GO:0005604	GO_BASEMENT_MEMBRANE	3.18167e-07		GO:0042590	GO_ANTIGEN_PROCESSING_AND_PRESENTATION_OF_EXOGENOUS_PEPTIDE_ANTIGEN_VIA_MHC_CLASS_I	6.1294e-35		GO:0090231	GO_REGULATION_OF_SPINDLE_CHECKPOINT	4.61527e-21
GO:0010506	GO_REGULATION_OF_AUTOPHAGY	2.27791e-16		GO:1905369	GO_ENDOPEPTIDASE_COMPLEX	1.30759e-05		GO:0005581	GO_COLLAGEN_TRIMER	3.24438e-07		GO:0070545	GO_PEBOW_COMPLEX	6.24373e-35		GO:0030856	GO_REGULATION_OF_EPITHELIAL_CELL_DIFFERENTIATION	4.76509e-21
GO:0006995	GO_CELLULAR_RESPONSE_TO_NITROGEN_STARVATION	2.3379e-16		GO:0030983	GO_MISMATCHED_DNA_BINDING	1.30759e-05		GO:0008308	GO_VOLTAGE_GATED_ANION_CHANNEL_ACTIVITY	3.29164e-07		GO:0031570	GO_DNA_INTEGRITY_CHECKPOINT	6.31401e-35		GO:0006584	GO_CATECHOLAMINE_METABOLIC_PROCESS	4.90385e-21
GO:0002702	GO_POSITIVE_REGULATION_OF_PRODUCTION_OF_MOLECULAR_MEDIATOR_OF_IMMUNE_RESPONSE	2.35774e-16		GO:0072562	GO_BLOOD_MICROPARTICLE	1.33221e-05		GO:0015079	GO_POTASSIUM_ION_TRANSMEMBRANE_TRANSPORTER_ACTIVITY	3.30072e-07		GO:0008270	GO_ZINC_ION_BINDING	6.339e-35		GO:0090150	GO_ESTABLISHMENT_OF_PROTEIN_LOCALIZATION_TO_MEMBRANE	4.90385e-21
GO:0009799	GO_SPECIFICATION_OF_SYMMETRY	2.35774e-16		GO:0046873	GO_METAL_ION_TRANSMEMBRANE_TRANSPORTER_ACTIVITY	1.33221e-05		GO:0044342	GO_TYPE_B_PANCREATIC_CELL_PROLIFERATION	3.35986e-07		GO:0044853	GO_PLASMA_MEMBRANE_RAFT	6.39177e-35		GO:0046914	GO_TRANSITION_METAL_ION_BINDING	4.90385e-21
GO:0002716	GO_NEGATIVE_REGULATION_OF_NATURAL_KILLER_CELL_MEDIATED_IMMUNITY	2.36949e-16		GO:0005345	GO_PURINE_NUCLEOBASE_TRANSMEMBRANE_TRANSPORTER_ACTIVITY	1.33916e-05		GO:0098690	GO_GLYCINERGIC_SYNAPSE	3.42716e-07		GO:0005518	GO_COLLAGEN_BINDING	6.51111e-35		GO:0005310	GO_DICARBOXYLIC_ACID_TRANSMEMBRANE_TRANSPORTER_ACTIVITY	4.93729e-21
GO:0035064	GO_METHYLATED_HISTONE_BINDING	2.4367e-16		GO:0060753	GO_REGULATION_OF_MAST_CELL_CHEMOTAXIS	1.35347e-05		GO:0070167	GO_REGULATION_OF_BIOMINERAL_TISSUE_DEVELOPMENT	3.45219e-07		GO:0033674	GO_POSITIVE_REGULATION_OF_KINASE_ACTIVITY	6.51111e-35		GO:0045916	GO_NEGATIVE_REGULATION_OF_COMPLEMENT_ACTIVATION	4.99779e-21
GO:0003857	GO_3_HYDROXYACYL_COA_DEHYDROGENASE_ACTIVITY	2.44924e-16		GO:0015294	GO_SOLUTE_CATION_SYMPORTER_ACTIVITY	1.35347e-05		GO:0005890	GO_SODIUM_POTASSIUM_EXCHANGING_ATPASE_COMPLEX	3.45219e-07		GO:0051205	GO_PROTEIN_INSERTION_INTO_MEMBRANE	6.54053e-35		GO:0030670	GO_PHAGOCYTIC_VESICLE_MEMBRANE	5.0295e-21
GO:0051117	GO_ATPASE_BINDING	2.457e-16		GO:0060766	GO_NEGATIVE_REGULATION_OF_ANDROGEN_RECEPTOR_SIGNALING_PATHWAY	1.36771e-05		GO:0042100	GO_B_CELL_PROLIFERATION	3.48444e-07		GO:0048285	GO_ORGANELLE_FISSION	6.91408e-35		GO:0005070	GO_SH3_SH2_ADAPTOR_ACTIVITY	5.06168e-21
GO:0032613	GO_INTERLEUKIN_10_PRODUCTION	2.46431e-16		GO:0044232	GO_ORGANELLE_MEMBRANE_CONTACT_SITE	1.36926e-05		GO:0015370	GO_SOLUTE_SODIUM_SYMPORTER_ACTIVITY	3.54794e-07		GO:0050954	GO_SENSORY_PERCEPTION_OF_MECHANICAL_STIMULUS	6.91408e-35		GO:0015491	GO_CATION_CATION_ANTIPORTER_ACTIVITY	5.13481e-21
GO:0033617	GO_MITOCHONDRIAL_RESPIRATORY_CHAIN_COMPLEX_IV_ASSEMBLY	2.486e-16		GO:0006862	GO_NUCLEOTIDE_TRANSPORT	1.37059e-05		GO:2000272	GO_NEGATIVE_REGULATION_OF_SIGNALING_RECEPTOR_ACTIVITY	3.56466e-07		GO:0072678	GO_T_CELL_MIGRATION	6.91408e-35		GO:0060056	GO_MAMMARY_GLAND_INVOLUTION	5.16995e-21
GO:0031690	GO_ADRENERGIC_RECEPTOR_BINDING	2.56595e-16		GO:0070972	GO_PROTEIN_LOCALIZATION_TO_ENDOPLASMIC_RETICULUM	1.37226e-05		GO:0048385	GO_REGULATION_OF_RETINOIC_ACID_RECEPTOR_SIGNALING_PATHWAY	3.62155e-07		GO:0007050	GO_CELL_CYCLE_ARREST	7.27162e-35		GO:0098661	GO_INORGANIC_ANION_TRANSMEMBRANE_TRANSPORT	5.21535e-21
GO:0031341	GO_REGULATION_OF_CELL_KILLING	2.56595e-16		GO:0010939	GO_REGULATION_OF_NECROTIC_CELL_DEATH	1.38417e-05		GO:0098930	GO_AXONAL_TRANSPORT	3.63505e-07		GO:2000678	GO_NEGATIVE_REGULATION_OF_TRANSCRIPTION_REGULATORY_REGION_DNA_BINDING	7.55949e-35		GO:0044769	GO_ATPASE_ACTIVITY_COUPLED_TO_TRANSMEMBRANE_MOVEMENT_OF_IONS_ROTATIONAL_MECHANISM	5.23055e-21
GO:0006942	GO_REGULATION_OF_STRIATED_MUSCLE_CONTRACTION	2.72231e-16		GO:0070717	GO_POLY_PURINE_TRACT_BINDING	1.39741e-05		GO:0008207	GO_C21_STEROID_HORMONE_METABOLIC_PROCESS	3.63505e-07		GO:0006605	GO_PROTEIN_TARGETING	7.65871e-35		GO:0046961	GO_PROTON_TRANSPORTING_ATPASE_ACTIVITY_ROTATIONAL_MECHANISM	5.23055e-21
GO:0032755	GO_POSITIVE_REGULATION_OF_INTERLEUKIN_6_PRODUCTION	2.79663e-16		GO:0015179	GO_L_AMINO_ACID_TRANSMEMBRANE_TRANSPORTER_ACTIVITY	1.40499e-05		GO:0071514	GO_GENETIC_IMPRINTING	3.63505e-07		GO:0097242	GO_AMYLOID_BETA_CLEARANCE	7.79813e-35		GO:0035014	GO_PHOSPHATIDYLINOSITOL_3_KINASE_REGULATOR_ACTIVITY	5.24269e-21
GO:0002312	GO_B_CELL_ACTIVATION_INVOLVED_IN_IMMUNE_RESPONSE	2.81833e-16		GO:0008432	GO_JUN_KINASE_BINDING	1.42847e-05		GO:0003735	GO_STRUCTURAL_CONSTITUENT_OF_RIBOSOME	3.63505e-07		GO:0008395	GO_STEROID_HYDROXYLASE_ACTIVITY	7.79813e-35		GO:0007019	GO_MICROTUBULE_DEPOLYMERIZATION	5.32416e-21
GO:0004012	GO_PHOSPHOLIPID_TRANSLOCATING_ATPASE_ACTIVITY	2.81833e-16		GO:1904427	GO_POSITIVE_REGULATION_OF_CALCIUM_ION_TRANSMEMBRANE_TRANSPORT	1.42921e-05		GO:0016722	GO_OXIDOREDUCTASE_ACTIVITY_OXIDIZING_METAL_IONS	3.6552e-07		GO:0009060	GO_AEROBIC_RESPIRATION	7.86799e-35		GO:0009267	GO_CELLULAR_RESPONSE_TO_STARVATION	5.35264e-21
GO:0045646	GO_REGULATION_OF_ERYTHROCYTE_DIFFERENTIATION	2.81833e-16		GO:0034110	GO_REGULATION_OF_HOMOTYPIC_CELL_CELL_ADHESION	1.42921e-05		GO:1990573	GO_POTASSIUM_ION_IMPORT_ACROSS_PLASMA_MEMBRANE	3.65693e-07		GO:0035184	GO_HISTONE_THREONINE_KINASE_ACTIVITY	7.96415e-35		GO:0070509	GO_CALCIUM_ION_IMPORT	5.42083e-21
GO:0007492	GO_ENDODERM_DEVELOPMENT	2.86462e-16		GO:0060717	GO_CHORION_DEVELOPMENT	1.43466e-05		GO:0038084	GO_VASCULAR_ENDOTHELIAL_GROWTH_FACTOR_SIGNALING_PATHWAY	3.6799e-07		GO:0035405	GO_HISTONE_THREONINE_PHOSPHORYLATION	7.96415e-35		GO:0072384	GO_ORGANELLE_TRANSPORT_ALONG_MICROTUBULE	5.42083e-21
GO:0001818	GO_NEGATIVE_REGULATION_OF_CYTOKINE_PRODUCTION	2.86508e-16		GO:0008540	GO_PROTEASOME_REGULATORY_PARTICLE_BASE_SUBCOMPLEX	1.43466e-05		GO:0051253	GO_NEGATIVE_REGULATION_OF_RNA_METABOLIC_PROCESS	3.68534e-07		GO:0071675	GO_REGULATION_OF_MONONUCLEAR_CELL_MIGRATION	8.04986e-35		GO:2000272	GO_NEGATIVE_REGULATION_OF_SIGNALING_RECEPTOR_ACTIVITY	5.45384e-21
GO:0001953	GO_NEGATIVE_REGULATION_OF_CELL_MATRIX_ADHESION	2.92181e-16		GO:0048757	GO_PIGMENT_GRANULE_MATURATION	1.43837e-05		GO:0001676	GO_LONG_CHAIN_FATTY_ACID_METABOLIC_PROCESS	3.72052e-07		GO:0071900	GO_REGULATION_OF_PROTEIN_SERINE_THREONINE_KINASE_ACTIVITY	8.12014e-35		GO:0021694	GO_CEREBELLAR_PURKINJE_CELL_LAYER_FORMATION	5.6278e-21
GO:0007157	GO_HETEROPHILIC_CELL_CELL_ADHESION_VIA_PLASMA_MEMBRANE_CELL_ADHESION_MOLECULES	2.94315e-16		GO:0046935	GO_1_PHOSPHATIDYLINOSITOL_3_KINASE_REGULATOR_ACTIVITY	1.44299e-05		GO:0045916	GO_NEGATIVE_REGULATION_OF_COMPLEMENT_ACTIVATION	3.72052e-07		GO:0060837	GO_BLOOD_VESSEL_ENDOTHELIAL_CELL_DIFFERENTIATION	8.27717e-35		GO:0098505	GO_G_RICH_STRAND_TELOMERIC_DNA_BINDING	5.74269e-21
GO:0090199	GO_REGULATION_OF_RELEASE_OF_CYTOCHROME_C_FROM_MITOCHONDRIA	2.97501e-16		GO:0015075	GO_ION_TRANSMEMBRANE_TRANSPORTER_ACTIVITY	1.44678e-05		GO:0048672	GO_POSITIVE_REGULATION_OF_COLLATERAL_SPROUTING	3.72052e-07		GO:0051984	GO_POSITIVE_REGULATION_OF_CHROMOSOME_SEGREGATION	8.28793e-35		GO:0097105	GO_PRESYNAPTIC_MEMBRANE_ASSEMBLY	5.77048e-21
GO:2001021	GO_NEGATIVE_REGULATION_OF_RESPONSE_TO_DNA_DAMAGE_STIMULUS	2.98656e-16		GO:0006413	GO_TRANSLATIONAL_INITIATION	1.44678e-05		GO:0048025	GO_NEGATIVE_REGULATION_OF_MRNA_SPLICING_VIA_SPLICEOSOME	3.72998e-07		GO:0031233	GO_INTRINSIC_COMPONENT_OF_EXTERNAL_SIDE_OF_PLASMA_MEMBRANE	8.55876e-35		GO:0000176	GO_NUCLEAR_EXOSOME_RNASE_COMPLEX_	5.79506e-21
GO:0007413	GO_AXONAL_FASCICULATION	2.99449e-16		GO:0035434	GO_COPPER_ION_TRANSMEMBRANE_TRANSPORT	1.45209e-05		GO:0033592	GO_RNA_STRAND_ANNEALING_ACTIVITY	3.80381e-07		GO:0031647	GO_REGULATION_OF_PROTEIN_STABILITY	8.83073e-35		GO:0006621	GO_PROTEIN_RETENTION_IN_ER_LUMEN	5.86402e-21
GO:0045722	GO_POSITIVE_REGULATION_OF_GLUCONEOGENESIS	3.03567e-16		GO:0055057	GO_NEUROBLAST_DIVISION	1.46468e-05		GO:0008510	GO_SODIUM_BICARBONATE_SYMPORTER_ACTIVITY	3.80381e-07		GO:0004867	GO_SERINE_TYPE_ENDOPEPTIDASE_INHIBITOR_ACTIVITY	9.11357e-35		GO:0006401	GO_RNA_CATABOLIC_PROCESS	5.92073e-21
GO:0008233	GO_PEPTIDASE_ACTIVITY	3.10577e-16		GO:1904666	GO_REGULATION_OF_UBIQUITIN_PROTEIN_LIGASE_ACTIVITY	1.46756e-05		GO:0032462	GO_REGULATION_OF_PROTEIN_HOMOOLIGOMERIZATION	3.8211e-07		GO:0032703	GO_NEGATIVE_REGULATION_OF_INTERLEUKIN_2_PRODUCTION	9.32839e-35		GO:0015294	GO_SOLUTE_CATION_SYMPORTER_ACTIVITY	6.05168e-21
GO:0016817	GO_HYDROLASE_ACTIVITY_ACTING_ON_ACID_ANHYDRIDES	3.1292e-16		GO:0005343	GO_ORGANIC_ACID_SODIUM_SYMPORTER_ACTIVITY	1.47406e-05		GO:0050961	GO_DETECTION_OF_TEMPERATURE_STIMULUS_INVOLVED_IN_SENSORY_PERCEPTION	3.82657e-07		GO:0016620	GO_OXIDOREDUCTASE_ACTIVITY_ACTING_ON_THE_ALDEHYDE_OR_OXO_GROUP_OF_DONORS_NAD_OR_NADP_AS_ACCEPTOR	9.39157e-35		GO:0009062	GO_FATTY_ACID_CATABOLIC_PROCESS	6.07789e-21
GO:0019838	GO_GROWTH_FACTOR_BINDING	3.21516e-16		GO:0006657	GO_CDP_CHOLINE_PATHWAY	1.47518e-05		GO:0000956	GO_NUCLEAR_TRANSCRIBED_MRNA_CATABOLIC_PROCESS	3.84203e-07		GO:0009953	GO_DORSAL_VENTRAL_PATTERN_FORMATION	9.52372e-35		GO:0043407	GO_NEGATIVE_REGULATION_OF_MAP_KINASE_ACTIVITY	6.07789e-21
GO:0003924	GO_GTPASE_ACTIVITY	3.21516e-16		GO:0005549	GO_ODORANT_BINDING	1.4809e-05		GO:0008237	GO_METALLOPEPTIDASE_ACTIVITY	3.94345e-07		GO:0033143	GO_REGULATION_OF_INTRACELLULAR_STEROID_HORMONE_RECEPTOR_SIGNALING_PATHWAY	9.83817e-35		GO:0035929	GO_STEROID_HORMONE_SECRETION	6.07789e-21
GO:0005794	GO_GOLGI_APPARATUS	3.24364e-16		GO:0007217	GO_TACHYKININ_RECEPTOR_SIGNALING_PATHWAY	1.4809e-05		GO:0010464	GO_REGULATION_OF_MESENCHYMAL_CELL_PROLIFERATION	3.96408e-07		GO:0022804	GO_ACTIVE_TRANSMEMBRANE_TRANSPORTER_ACTIVITY	1.00421e-34		GO:0005261	GO_CATION_CHANNEL_ACTIVITY	6.27118e-21
GO:0045294	GO_ALPHA_CATENIN_BINDING	3.32579e-16		GO:0045620	GO_NEGATIVE_REGULATION_OF_LYMPHOCYTE_DIFFERENTIATION	1.48504e-05		GO:0019212	GO_PHOSPHATASE_INHIBITOR_ACTIVITY	4.05882e-07		GO:0005791	GO_ROUGH_ENDOPLASMIC_RETICULUM	1.01548e-34		GO:0033238	GO_REGULATION_OF_CELLULAR_AMINE_METABOLIC_PROCESS	6.30474e-21
GO:0033314	GO_MITOTIC_DNA_REPLICATION_CHECKPOINT	3.35122e-16		GO:0007218	GO_NEUROPEPTIDE_SIGNALING_PATHWAY	1.50136e-05		GO:0060442	GO_BRANCHING_INVOLVED_IN_PROSTATE_GLAND_MORPHOGENESIS	4.07485e-07		GO:0007049	GO_CELL_CYCLE	1.01943e-34		GO:0006023	GO_AMINOGLYCAN_BIOSYNTHETIC_PROCESS	6.40296e-21
GO:0042326	GO_NEGATIVE_REGULATION_OF_PHOSPHORYLATION	3.35923e-16		GO:0030547	GO_RECEPTOR_INHIBITOR_ACTIVITY	1.52415e-05		GO:0098722	GO_ASYMMETRIC_STEM_CELL_DIVISION	4.0822e-07		GO:0046686	GO_RESPONSE_TO_CADMIUM_ION	1.02857e-34		GO:0006302	GO_DOUBLE_STRAND_BREAK_REPAIR	6.49244e-21
GO:0060087	GO_RELAXATION_OF_VASCULAR_SMOOTH_MUSCLE	3.35923e-16		GO:0042166	GO_ACETYLCHOLINE_BINDING	1.53394e-05		GO:0098840	GO_PROTEIN_TRANSPORT_ALONG_MICROTUBULE	4.12014e-07		GO:0002683	GO_NEGATIVE_REGULATION_OF_IMMUNE_SYSTEM_PROCESS	1.04495e-34		GO:0042417	GO_DOPAMINE_METABOLIC_PROCESS	6.50183e-21
GO:0050954	GO_SENSORY_PERCEPTION_OF_MECHANICAL_STIMULUS	3.41611e-16		GO:0018057	GO_PEPTIDYL_LYSINE_OXIDATION	1.54951e-05		GO:0015662	GO_ATPASE_ACTIVITY_COUPLED_TO_TRANSMEMBRANE_MOVEMENT_OF_IONS_PHOSPHORYLATIVE_MECHANISM	4.15352e-07		GO:0006883	GO_CELLULAR_SODIUM_ION_HOMEOSTASIS	1.05851e-34		GO:0034661	GO_NCRNA_CATABOLIC_PROCESS	6.50183e-21
GO:0099587	GO_INORGANIC_ION_IMPORT_ACROSS_PLASMA_MEMBRANE	3.50661e-16		GO:0004720	GO_PROTEIN_LYSINE_6_OXIDASE_ACTIVITY	1.54951e-05		GO:0015800	GO_ACIDIC_AMINO_ACID_TRANSPORT	4.27957e-07		GO:0003678	GO_DNA_HELICASE_ACTIVITY	1.10435e-34		GO:0006863	GO_PURINE_NUCLEOBASE_TRANSPORT	6.50183e-21
GO:0032616	GO_INTERLEUKIN_13_PRODUCTION	3.52112e-16		GO:0030199	GO_COLLAGEN_FIBRIL_ORGANIZATION	1.54956e-05		GO:0042723	GO_THIAMINE_CONTAINING_COMPOUND_METABOLIC_PROCESS	4.27957e-07		GO:0071103	GO_DNA_CONFORMATION_CHANGE	1.11002e-34		GO:0006754	GO_ATP_BIOSYNTHETIC_PROCESS	6.53437e-21
GO:0050691	GO_REGULATION_OF_DEFENSE_RESPONSE_TO_VIRUS_BY_HOST	3.52627e-16		GO:0030316	GO_OSTEOCLAST_DIFFERENTIATION	1.54956e-05		GO:0030901	GO_MIDBRAIN_DEVELOPMENT	4.31744e-07		GO:2000310	GO_REGULATION_OF_NMDA_RECEPTOR_ACTIVITY	1.16059e-34		GO:0046930	GO_PORE_COMPLEX	6.92389e-21
GO:0006853	GO_CARNITINE_SHUTTLE	3.58134e-16		GO:0015081	GO_SODIUM_ION_TRANSMEMBRANE_TRANSPORTER_ACTIVITY	1.54956e-05		GO:0036442	GO_PROTON_EXPORTING_ATPASE_ACTIVITY	4.37975e-07		GO:0030901	GO_MIDBRAIN_DEVELOPMENT	1.23165e-34		GO:0000076	GO_DNA_REPLICATION_CHECKPOINT	7.19134e-21
GO:0005813	GO_CENTROSOME	3.67506e-16		GO:0071985	GO_MULTIVESICULAR_BODY_SORTING_PATHWAY	1.57532e-05		GO:0000726	GO_NON_RECOMBINATIONAL_REPAIR	4.39335e-07		GO:0098562	GO_CYTOPLASMIC_SIDE_OF_MEMBRANE	1.25111e-34		GO:0034199	GO_ACTIVATION_OF_PROTEIN_KINASE_A_ACTIVITY	7.19726e-21
GO:0045542	GO_POSITIVE_REGULATION_OF_CHOLESTEROL_BIOSYNTHETIC_PROCESS	3.73773e-16		GO:0050926	GO_REGULATION_OF_POSITIVE_CHEMOTAXIS	1.59811e-05		GO:0090316	GO_POSITIVE_REGULATION_OF_INTRACELLULAR_PROTEIN_TRANSPORT	4.39335e-07		GO:0051905	GO_ESTABLISHMENT_OF_PIGMENT_GRANULE_LOCALIZATION	1.26858e-34		GO:0009204	GO_DEOXYRIBONUCLEOSIDE_TRIPHOSPHATE_CATABOLIC_PROCESS	7.20643e-21
GO:0031994	GO_INSULIN_LIKE_GROWTH_FACTOR_I_BINDING	3.85963e-16		GO:0050975	GO_SENSORY_PERCEPTION_OF_TOUCH	1.59811e-05		GO:1990776	GO_RESPONSE_TO_ANGIOTENSIN	4.39335e-07		GO:0034502	GO_PROTEIN_LOCALIZATION_TO_CHROMOSOME	1.32542e-34		GO:0002924	GO_NEGATIVE_REGULATION_OF_HUMORAL_IMMUNE_RESPONSE_MEDIATED_BY_CIRCULATING_IMMUNOGLOBULIN	7.38871e-21
GO:0070265	GO_NECROTIC_CELL_DEATH	3.87589e-16		GO:0000956	GO_NUCLEAR_TRANSCRIBED_MRNA_CATABOLIC_PROCESS	1.60247e-05		GO:0015108	GO_CHLORIDE_TRANSMEMBRANE_TRANSPORTER_ACTIVITY	4.4297e-07		GO:0032102	GO_NEGATIVE_REGULATION_OF_RESPONSE_TO_EXTERNAL_STIMULUS	1.33287e-34		GO:0048306	GO_CALCIUM_DEPENDENT_PROTEIN_BINDING	7.48093e-21
GO:0008038	GO_NEURON_RECOGNITION	3.89106e-16		GO:0019098	GO_REPRODUCTIVE_BEHAVIOR	1.60247e-05		GO:0035358	GO_REGULATION_OF_PEROXISOME_PROLIFERATOR_ACTIVATED_RECEPTOR_SIGNALING_PATHWAY	4.43577e-07		GO:0006012	GO_GALACTOSE_METABOLIC_PROCESS	1.33721e-34		GO:0021940	GO_POSITIVE_REGULATION_OF_CEREBELLAR_GRANULE_CELL_PRECURSOR_PROLIFERATION	7.5431e-21
GO:0070911	GO_GLOBAL_GENOME_NUCLEOTIDE_EXCISION_REPAIR	3.92746e-16		GO:0002292	GO_T_CELL_DIFFERENTIATION_INVOLVED_IN_IMMUNE_RESPONSE	1.61478e-05		GO:0009065	GO_GLUTAMINE_FAMILY_AMINO_ACID_CATABOLIC_PROCESS	4.52597e-07		GO:0098982	GO_GABA_ERGIC_SYNAPSE	1.3447e-34		GO:0009881	GO_PHOTORECEPTOR_ACTIVITY	7.64787e-21
GO:0090114	GO_COPII_COATED_VESICLE_BUDDING	4.16672e-16		GO:0016917	GO_GABA_RECEPTOR_ACTIVITY	1.62299e-05		GO:0046676	GO_NEGATIVE_REGULATION_OF_INSULIN_SECRETION	4.52597e-07		GO:0071888	GO_MACROPHAGE_APOPTOTIC_PROCESS	1.35025e-34		GO:0007097	GO_NUCLEAR_MIGRATION	7.65158e-21
GO:0032838	GO_PLASMA_MEMBRANE_BOUNDED_CELL_PROJECTION_CYTOPLASM	4.17301e-16		GO:0051540	GO_METAL_CLUSTER_BINDING	1.62299e-05		GO:0048306	GO_CALCIUM_DEPENDENT_PROTEIN_BINDING	4.54502e-07		GO:0035930	GO_CORTICOSTEROID_HORMONE_SECRETION	1.37078e-34		GO:0045005	GO_DNA_DEPENDENT_DNA_REPLICATION_MAINTENANCE_OF_FIDELITY	8.00606e-21
GO:0032722	GO_POSITIVE_REGULATION_OF_CHEMOKINE_PRODUCTION	4.18668e-16		GO:0034111	GO_NEGATIVE_REGULATION_OF_HOMOTYPIC_CELL_CELL_ADHESION	1.62299e-05		GO:0043395	GO_HEPARAN_SULFATE_PROTEOGLYCAN_BINDING	4.55173e-07		GO:0005890	GO_SODIUM_POTASSIUM_EXCHANGING_ATPASE_COMPLEX	1.39704e-34		GO:0090154	GO_POSITIVE_REGULATION_OF_SPHINGOLIPID_BIOSYNTHETIC_PROCESS	8.29389e-21
GO:0090435	GO_PROTEIN_LOCALIZATION_TO_NUCLEAR_ENVELOPE	4.18668e-16		GO:0090331	GO_NEGATIVE_REGULATION_OF_PLATELET_AGGREGATION	1.62299e-05		GO:0071871	GO_RESPONSE_TO_EPINEPHRINE	4.55173e-07		GO:0045005	GO_DNA_DEPENDENT_DNA_REPLICATION_MAINTENANCE_OF_FIDELITY	1.44411e-34		GO:0051279	GO_REGULATION_OF_RELEASE_OF_SEQUESTERED_CALCIUM_ION_INTO_CYTOSOL	8.30174e-21
GO:0044304	GO_MAIN_AXON	4.19141e-16		GO:0015293	GO_SYMPORTER_ACTIVITY	1.62299e-05		GO:0045620	GO_NEGATIVE_REGULATION_OF_LYMPHOCYTE_DIFFERENTIATION	4.56835e-07		GO:0055105	GO_UBIQUITIN_PROTEIN_TRANSFERASE_INHIBITOR_ACTIVITY	1.44664e-34		GO:0035825	GO_HOMOLOGOUS_RECOMBINATION	8.37302e-21
GO:0000387	GO_SPLICEOSOMAL_SNRNP_ASSEMBLY	4.3162e-16		GO:0002313	GO_MATURE_B_CELL_DIFFERENTIATION_INVOLVED_IN_IMMUNE_RESPONSE	1.64769e-05		GO:0060013	GO_RIGHTING_REFLEX	4.5746e-07		GO:0001906	GO_CELL_KILLING	1.48209e-34		GO:0033262	GO_REGULATION_OF_NUCLEAR_CELL_CYCLE_DNA_REPLICATION	8.51127e-21
GO:0044440	GO_ENDOSOMAL_PART	4.44366e-16		GO:0045956	GO_POSITIVE_REGULATION_OF_CALCIUM_ION_DEPENDENT_EXOCYTOSIS	1.64769e-05		GO:0004301	GO_EPOXIDE_HYDROLASE_ACTIVITY	4.60695e-07		GO:0044782	GO_CILIUM_ORGANIZATION	1.49383e-34		GO:0002043	GO_BLOOD_VESSEL_ENDOTHELIAL_CELL_PROLIFERATION_INVOLVED_IN_SPROUTING_ANGIOGENESIS	8.53752e-21
GO:0043666	GO_REGULATION_OF_PHOSPHOPROTEIN_PHOSPHATASE_ACTIVITY	4.47139e-16		GO:0007612	GO_LEARNING	1.64939e-05		GO:0090482	GO_VITAMIN_TRANSMEMBRANE_TRANSPORTER_ACTIVITY	4.60874e-07		GO:0060090	GO_MOLECULAR_ADAPTOR_ACTIVITY	1.49383e-34		GO:0034141	GO_POSITIVE_REGULATION_OF_TOLL_LIKE_RECEPTOR_3_SIGNALING_PATHWAY	8.61316e-21
GO:0005604	GO_BASEMENT_MEMBRANE	4.51587e-16		GO:0043570	GO_MAINTENANCE_OF_DNA_REPEAT_ELEMENTS	1.65217e-05		GO:0051353	GO_POSITIVE_REGULATION_OF_OXIDOREDUCTASE_ACTIVITY	4.72985e-07		GO:0030228	GO_LIPOPROTEIN_PARTICLE_RECEPTOR_ACTIVITY	1.50336e-34		GO:0001938	GO_POSITIVE_REGULATION_OF_ENDOTHELIAL_CELL_PROLIFERATION	8.72991e-21
GO:0060766	GO_NEGATIVE_REGULATION_OF_ANDROGEN_RECEPTOR_SIGNALING_PATHWAY	4.5879e-16		GO:0032104	GO_REGULATION_OF_RESPONSE_TO_EXTRACELLULAR_STIMULUS	1.66076e-05		GO:0046906	GO_TETRAPYRROLE_BINDING	4.7353e-07		GO:0012507	GO_ER_TO_GOLGI_TRANSPORT_VESICLE_MEMBRANE	1.51154e-34		GO:0062013	GO_POSITIVE_REGULATION_OF_SMALL_MOLECULE_METABOLIC_PROCESS	8.85734e-21
GO:0051610	GO_SEROTONIN_UPTAKE	4.58795e-16		GO:0050686	GO_NEGATIVE_REGULATION_OF_MRNA_PROCESSING	1.68217e-05		GO:1904666	GO_REGULATION_OF_UBIQUITIN_PROTEIN_LIGASE_ACTIVITY	4.74596e-07		GO:2001022	GO_POSITIVE_REGULATION_OF_RESPONSE_TO_DNA_DAMAGE_STIMULUS	1.51182e-34		GO:0035461	GO_VITAMIN_TRANSMEMBRANE_TRANSPORT	8.98836e-21
GO:0005338	GO_NUCLEOTIDE_SUGAR_TRANSMEMBRANE_TRANSPORTER_ACTIVITY	4.68966e-16		GO:0042301	GO_PHOSPHATE_ION_BINDING	1.69311e-05		GO:0005244	GO_VOLTAGE_GATED_ION_CHANNEL_ACTIVITY	4.77315e-07		GO:0032794	GO_GTPASE_ACTIVATING_PROTEIN_BINDING	1.6881e-34		GO:0002455	GO_HUMORAL_IMMUNE_RESPONSE_MEDIATED_BY_CIRCULATING_IMMUNOGLOBULIN	9.0361e-21
GO:0051959	GO_DYNEIN_LIGHT_INTERMEDIATE_CHAIN_BINDING	4.96216e-16		GO:0008347	GO_GLIAL_CELL_MIGRATION	1.70045e-05		GO:0045606	GO_POSITIVE_REGULATION_OF_EPIDERMAL_CELL_DIFFERENTIATION	4.80792e-07		GO:0006047	GO_UDP_N_ACETYLGLUCOSAMINE_METABOLIC_PROCESS	1.70416e-34		GO:0016469	GO_PROTON_TRANSPORTING_TWO_SECTOR_ATPASE_COMPLEX	9.07038e-21
GO:0031490	GO_CHROMATIN_DNA_BINDING	4.97398e-16		GO:0072507	GO_DIVALENT_INORGANIC_CATION_HOMEOSTASIS	1.72979e-05		GO:0005840	GO_RIBOSOME	4.85357e-07		GO:0033045	GO_REGULATION_OF_SISTER_CHROMATID_SEGREGATION	1.72074e-34		GO:0000987	GO_PROXIMAL_PROMOTER_SEQUENCE_SPECIFIC_DNA_BINDING	9.11006e-21
GO:0034104	GO_NEGATIVE_REGULATION_OF_TISSUE_REMODELING	5.03565e-16		GO:0019883	GO_ANTIGEN_PROCESSING_AND_PRESENTATION_OF_ENDOGENOUS_ANTIGEN	1.73312e-05		GO:0015294	GO_SOLUTE_CATION_SYMPORTER_ACTIVITY	4.85357e-07		GO:0001780	GO_NEUTROPHIL_HOMEOSTASIS	1.7586e-34		GO:2000736	GO_REGULATION_OF_STEM_CELL_DIFFERENTIATION	9.38616e-21
GO:0008574	GO_ATP_DEPENDENT_MICROTUBULE_MOTOR_ACTIVITY_PLUS_END_DIRECTED	5.06367e-16		GO:0070562	GO_REGULATION_OF_VITAMIN_D_RECEPTOR_SIGNALING_PATHWAY	1.73325e-05		GO:0098533	GO_ATPASE_DEPENDENT_TRANSMEMBRANE_TRANSPORT_COMPLEX	4.88639e-07		GO:0031514	GO_MOTILE_CILIUM	1.77517e-34		GO:0043531	GO_ADP_BINDING	9.41678e-21
GO:0030217	GO_T_CELL_DIFFERENTIATION	5.08222e-16		GO:0099240	GO_INTRINSIC_COMPONENT_OF_SYNAPTIC_MEMBRANE	1.73895e-05		GO:0015238	GO_DRUG_TRANSMEMBRANE_TRANSPORTER_ACTIVITY	4.88639e-07		GO:0030131	GO_CLATHRIN_ADAPTOR_COMPLEX	1.84339e-34		GO:0007202	GO_ACTIVATION_OF_PHOSPHOLIPASE_C_ACTIVITY	9.43516e-21
GO:0060442	GO_BRANCHING_INVOLVED_IN_PROSTATE_GLAND_MORPHOGENESIS	5.19217e-16		GO:0042165	GO_NEUROTRANSMITTER_BINDING	1.73895e-05		GO:0021940	GO_POSITIVE_REGULATION_OF_CEREBELLAR_GRANULE_CELL_PRECURSOR_PROLIFERATION	4.90451e-07		GO:0031490	GO_CHROMATIN_DNA_BINDING	1.85323e-34		GO:0051301	GO_CELL_DIVISION	9.43516e-21
GO:0072488	GO_AMMONIUM_TRANSMEMBRANE_TRANSPORT	5.26513e-16		GO:1990351	GO_TRANSPORTER_COMPLEX	1.75409e-05		GO:0070286	GO_AXONEMAL_DYNEIN_COMPLEX_ASSEMBLY	4.93471e-07		GO:0008333	GO_ENDOSOME_TO_LYSOSOME_TRANSPORT	1.85323e-34		GO:0032459	GO_REGULATION_OF_PROTEIN_OLIGOMERIZATION	9.65163e-21
GO:0099505	GO_REGULATION_OF_PRESYNAPTIC_MEMBRANE_POTENTIAL	5.27459e-16		GO:0010216	GO_MAINTENANCE_OF_DNA_METHYLATION	1.76385e-05		GO:0015081	GO_SODIUM_ION_TRANSMEMBRANE_TRANSPORTER_ACTIVITY	5.01632e-07		GO:0090309	GO_POSITIVE_REGULATION_OF_METHYLATION_DEPENDENT_CHROMATIN_SILENCING	1.85323e-34		GO:0044450	GO_MICROTUBULE_ORGANIZING_CENTER_PART	9.71104e-21
GO:0043256	GO_LAMININ_COMPLEX	5.53428e-16		GO:0051966	GO_REGULATION_OF_SYNAPTIC_TRANSMISSION_GLUTAMATERGIC	1.76385e-05		GO:0051029	GO_RRNA_TRANSPORT	5.09296e-07		GO:0043524	GO_NEGATIVE_REGULATION_OF_NEURON_APOPTOTIC_PROCESS	1.88674e-34		GO:0005201	GO_EXTRACELLULAR_MATRIX_STRUCTURAL_CONSTITUENT	9.77908e-21
GO:0007249	GO_I_KAPPAB_KINASE_NF_KAPPAB_SIGNALING	5.73703e-16		GO:0016628	GO_OXIDOREDUCTASE_ACTIVITY_ACTING_ON_THE_CH_CH_GROUP_OF_DONORS_NAD_OR_NADP_AS_ACCEPTOR	1.76946e-05		GO:0032933	GO_SREBP_SIGNALING_PATHWAY	5.11101e-07		GO:0036475	GO_NEURON_DEATH_IN_RESPONSE_TO_OXIDATIVE_STRESS	1.89161e-34		GO:0045730	GO_RESPIRATORY_BURST	9.78827e-21
GO:0060433	GO_BRONCHUS_DEVELOPMENT	5.99798e-16		GO:2000501	GO_REGULATION_OF_NATURAL_KILLER_CELL_CHEMOTAXIS	1.78631e-05		GO:0071168	GO_PROTEIN_LOCALIZATION_TO_CHROMATIN	5.17471e-07		GO:0002449	GO_LYMPHOCYTE_MEDIATED_IMMUNITY	1.91569e-34		GO:0044849	GO_ESTROUS_CYCLE	1.00986e-20
GO:0001906	GO_CELL_KILLING	5.99805e-16		GO:0008191	GO_METALLOENDOPEPTIDASE_INHIBITOR_ACTIVITY	1.79156e-05		GO:0015103	GO_INORGANIC_ANION_TRANSMEMBRANE_TRANSPORTER_ACTIVITY	5.20023e-07		GO:0001664	GO_G_PROTEIN_COUPLED_RECEPTOR_BINDING	1.93252e-34		GO:0003682	GO_CHROMATIN_BINDING	1.01395e-20
GO:0007369	GO_GASTRULATION	5.99805e-16		GO:0019233	GO_SENSORY_PERCEPTION_OF_PAIN	1.79156e-05		GO:0030177	GO_POSITIVE_REGULATION_OF_WNT_SIGNALING_PATHWAY	5.2479e-07		GO:0044770	GO_CELL_CYCLE_PHASE_TRANSITION	1.98805e-34		GO:0006729	GO_TETRAHYDROBIOPTERIN_BIOSYNTHETIC_PROCESS	1.0208e-20
GO:0001819	GO_POSITIVE_REGULATION_OF_CYTOKINE_PRODUCTION	5.99805e-16		GO:0000801	GO_CENTRAL_ELEMENT	1.79313e-05		GO:0019433	GO_TRIGLYCERIDE_CATABOLIC_PROCESS	5.30825e-07		GO:0035929	GO_STEROID_HORMONE_SECRETION	2.0126e-34		GO:0097386	GO_GLIAL_CELL_PROJECTION	1.02623e-20
GO:0006814	GO_SODIUM_ION_TRANSPORT	6.34903e-16		GO:0051928	GO_POSITIVE_REGULATION_OF_CALCIUM_ION_TRANSPORT	1.8052e-05		GO:0005583	GO_FIBRILLAR_COLLAGEN_TRIMER	5.3839e-07		GO:0032222	GO_REGULATION_OF_SYNAPTIC_TRANSMISSION_CHOLINERGIC	2.04521e-34		GO:0021675	GO_NERVE_DEVELOPMENT	1.04781e-20
GO:0008375	GO_ACETYLGLUCOSAMINYLTRANSFERASE_ACTIVITY	6.56979e-16		GO:0098840	GO_PROTEIN_TRANSPORT_ALONG_MICROTUBULE	1.8189e-05		GO:0016500	GO_PROTEIN_HORMONE_RECEPTOR_ACTIVITY	5.38811e-07		GO:0048870	GO_CELL_MOTILITY	2.04862e-34		GO:0001837	GO_EPITHELIAL_TO_MESENCHYMAL_TRANSITION	1.05678e-20
GO:0071470	GO_CELLULAR_RESPONSE_TO_OSMOTIC_STRESS	6.57673e-16		GO:0005539	GO_GLYCOSAMINOGLYCAN_BINDING	1.81948e-05		GO:0008574	GO_ATP_DEPENDENT_MICROTUBULE_MOTOR_ACTIVITY_PLUS_END_DIRECTED	5.39493e-07		GO:0006703	GO_ESTROGEN_BIOSYNTHETIC_PROCESS	2.09464e-34		GO:0090085	GO_REGULATION_OF_PROTEIN_DEUBIQUITINATION	1.06489e-20
GO:0042446	GO_HORMONE_BIOSYNTHETIC_PROCESS	6.63472e-16		GO:0035145	GO_EXON_EXON_JUNCTION_COMPLEX	1.92489e-05		GO:0035308	GO_NEGATIVE_REGULATION_OF_PROTEIN_DEPHOSPHORYLATION	5.59002e-07		GO:0008553	GO_PROTON_EXPORTING_ATPASE_ACTIVITY_PHOSPHORYLATIVE_MECHANISM	2.13357e-34		GO:0016671	GO_OXIDOREDUCTASE_ACTIVITY_ACTING_ON_A_SULFUR_GROUP_OF_DONORS_DISULFIDE_AS_ACCEPTOR	1.08438e-20
GO:0004869	GO_CYSTEINE_TYPE_ENDOPEPTIDASE_INHIBITOR_ACTIVITY	6.70432e-16		GO:0046606	GO_NEGATIVE_REGULATION_OF_CENTROSOME_CYCLE	1.92673e-05		GO:0031929	GO_TOR_SIGNALING	5.64782e-07		GO:0045039	GO_PROTEIN_INSERTION_INTO_MITOCHONDRIAL_INNER_MEMBRANE	2.21757e-34		GO:2000779	GO_REGULATION_OF_DOUBLE_STRAND_BREAK_REPAIR	1.10581e-20
GO:0030165	GO_PDZ_DOMAIN_BINDING	6.93643e-16		GO:0032688	GO_NEGATIVE_REGULATION_OF_INTERFERON_BETA_PRODUCTION	1.93696e-05		GO:0042609	GO_CD4_RECEPTOR_BINDING	5.6999e-07		GO:0019724	GO_B_CELL_MEDIATED_IMMUNITY	2.28404e-34		GO:0060081	GO_MEMBRANE_HYPERPOLARIZATION	1.14768e-20
GO:0032682	GO_NEGATIVE_REGULATION_OF_CHEMOKINE_PRODUCTION	6.99136e-16		GO:0019433	GO_TRIGLYCERIDE_CATABOLIC_PROCESS	1.93696e-05		GO:0005787	GO_SIGNAL_PEPTIDASE_COMPLEX	5.6999e-07		GO:0000070	GO_MITOTIC_SISTER_CHROMATID_SEGREGATION	2.29404e-34		GO:0016528	GO_SARCOPLASM	1.14943e-20
GO:0005671	GO_ADA2_GCN5_ADA3_TRANSCRIPTION_ACTIVATOR_COMPLEX	7.06345e-16		GO:0016338	GO_CALCIUM_INDEPENDENT_CELL_CELL_ADHESION_VIA_PLASMA_MEMBRANE_CELL_ADHESION_MOLECULES	1.9503e-05		GO:0051181	GO_COFACTOR_TRANSPORT	5.72594e-07		GO:0006023	GO_AMINOGLYCAN_BIOSYNTHETIC_PROCESS	2.31897e-34		GO:0005244	GO_VOLTAGE_GATED_ION_CHANNEL_ACTIVITY	1.15034e-20
GO:0070006	GO_METALLOAMINOPEPTIDASE_ACTIVITY	7.16966e-16		GO:0072505	GO_DIVALENT_INORGANIC_ANION_HOMEOSTASIS	1.97293e-05		GO:0006729	GO_TETRAHYDROBIOPTERIN_BIOSYNTHETIC_PROCESS	5.72594e-07		GO:0019789	GO_SUMO_TRANSFERASE_ACTIVITY	2.32509e-34		GO:0008270	GO_ZINC_ION_BINDING	1.15846e-20
GO:0043506	GO_REGULATION_OF_JUN_KINASE_ACTIVITY	7.25377e-16		GO:0035173	GO_HISTONE_KINASE_ACTIVITY	1.97974e-05		GO:0034472	GO_SNRNA_3_END_PROCESSING	5.80961e-07		GO:0051983	GO_REGULATION_OF_CHROMOSOME_SEGREGATION	2.48403e-34		GO:0032437	GO_CUTICULAR_PLATE	1.16894e-20
GO:0043011	GO_MYELOID_DENDRITIC_CELL_DIFFERENTIATION	7.36358e-16		GO:0098533	GO_ATPASE_DEPENDENT_TRANSMEMBRANE_TRANSPORT_COMPLEX	1.98122e-05		GO:0042887	GO_AMIDE_TRANSMEMBRANE_TRANSPORTER_ACTIVITY	5.94855e-07		GO:0032106	GO_POSITIVE_REGULATION_OF_RESPONSE_TO_EXTRACELLULAR_STIMULUS	2.48886e-34		GO:0030228	GO_LIPOPROTEIN_PARTICLE_RECEPTOR_ACTIVITY	1.17703e-20
GO:0004112	GO_CYCLIC_NUCLEOTIDE_PHOSPHODIESTERASE_ACTIVITY	7.52474e-16		GO:0006855	GO_DRUG_TRANSMEMBRANE_TRANSPORT	2.00797e-05		GO:0021798	GO_FOREBRAIN_DORSAL_VENTRAL_PATTERN_FORMATION	5.94994e-07		GO:0046854	GO_PHOSPHATIDYLINOSITOL_PHOSPHORYLATION	2.49676e-34		GO:0051409	GO_RESPONSE_TO_NITROSATIVE_STRESS	1.18766e-20
GO:0008391	GO_ARACHIDONIC_ACID_MONOOXYGENASE_ACTIVITY	7.5427e-16		GO:0051253	GO_NEGATIVE_REGULATION_OF_RNA_METABOLIC_PROCESS	2.00797e-05		GO:0071225	GO_CELLULAR_RESPONSE_TO_MURAMYL_DIPEPTIDE	5.96089e-07		GO:0004672	GO_PROTEIN_KINASE_ACTIVITY	2.50165e-34		GO:0090382	GO_PHAGOSOME_MATURATION	1.19484e-20
GO:0046513	GO_CERAMIDE_BIOSYNTHETIC_PROCESS	7.5427e-16		GO:0043320	GO_NATURAL_KILLER_CELL_DEGRANULATION	2.04718e-05		GO:0030890	GO_POSITIVE_REGULATION_OF_B_CELL_PROLIFERATION	6.05069e-07		GO:0004857	GO_ENZYME_INHIBITOR_ACTIVITY	2.64949e-34		GO:0048240	GO_SPERM_CAPACITATION	1.20302e-20
GO:0008083	GO_GROWTH_FACTOR_ACTIVITY	7.55605e-16		GO:2000503	GO_POSITIVE_REGULATION_OF_NATURAL_KILLER_CELL_CHEMOTAXIS	2.05891e-05		GO:0090342	GO_REGULATION_OF_CELL_AGING	6.17219e-07		GO:0030990	GO_INTRACILIARY_TRANSPORT_PARTICLE	2.6987e-34		GO:0055067	GO_MONOVALENT_INORGANIC_CATION_HOMEOSTASIS	1.20636e-20
GO:0061134	GO_PEPTIDASE_REGULATOR_ACTIVITY	7.55605e-16		GO:0098656	GO_ANION_TRANSMEMBRANE_TRANSPORT	2.05894e-05		GO:0032232	GO_NEGATIVE_REGULATION_OF_ACTIN_FILAMENT_BUNDLE_ASSEMBLY	6.18493e-07		GO:0000922	GO_SPINDLE_POLE	2.83715e-34		GO:0016705	GO_OXIDOREDUCTASE_ACTIVITY_ACTING_ON_PAIRED_DONORS_WITH_INCORPORATION_OR_REDUCTION_OF_MOLECULAR_OXYGEN	1.21404e-20
GO:0014888	GO_STRIATED_MUSCLE_ADAPTATION	7.5763e-16		GO:0060090	GO_MOLECULAR_ADAPTOR_ACTIVITY	2.05894e-05		GO:0022836	GO_GATED_CHANNEL_ACTIVITY	6.2253e-07		GO:0098533	GO_ATPASE_DEPENDENT_TRANSMEMBRANE_TRANSPORT_COMPLEX	2.86938e-34		GO:0032506	GO_CYTOKINETIC_PROCESS	1.22769e-20
GO:2001233	GO_REGULATION_OF_APOPTOTIC_SIGNALING_PATHWAY	7.61515e-16		GO:0097187	GO_DENTINOGENESIS	2.06466e-05		GO:0046599	GO_REGULATION_OF_CENTRIOLE_REPLICATION	6.2558e-07		GO:0002328	GO_PRO_B_CELL_DIFFERENTIATION	2.89984e-34		GO:0042747	GO_CIRCADIAN_SLEEP_WAKE_CYCLE_REM_SLEEP	1.24245e-20
GO:0071679	GO_COMMISSURAL_NEURON_AXON_GUIDANCE	7.7636e-16		GO:0099536	GO_SYNAPTIC_SIGNALING	2.09476e-05		GO:0060872	GO_SEMICIRCULAR_CANAL_DEVELOPMENT	6.2558e-07		GO:0006261	GO_DNA_DEPENDENT_DNA_REPLICATION	3.04247e-34		GO:0031903	GO_MICROBODY_MEMBRANE	1.25465e-20
GO:0098858	GO_ACTIN_BASED_CELL_PROJECTION	7.81315e-16		GO:0044107	GO_CELLULAR_ALCOHOL_METABOLIC_PROCESS	2.10469e-05		GO:0015807	GO_L_AMINO_ACID_TRANSPORT	6.26e-07		GO:0010639	GO_NEGATIVE_REGULATION_OF_ORGANELLE_ORGANIZATION	3.21531e-34		GO:0031573	GO_INTRA_S_DNA_DAMAGE_CHECKPOINT	1.28808e-20
GO:0016342	GO_CATENIN_COMPLEX	7.92109e-16		GO:0046686	GO_RESPONSE_TO_CADMIUM_ION	2.12832e-05		GO:0005891	GO_VOLTAGE_GATED_CALCIUM_CHANNEL_COMPLEX	6.42227e-07		GO:0072604	GO_INTERLEUKIN_6_SECRETION	3.30073e-34		GO:0051983	GO_REGULATION_OF_CHROMOSOME_SEGREGATION	1.30454e-20
GO:0006470	GO_PROTEIN_DEPHOSPHORYLATION	8.10717e-16		GO:0051957	GO_POSITIVE_REGULATION_OF_AMINO_ACID_TRANSPORT	2.13851e-05		GO:0030522	GO_INTRACELLULAR_RECEPTOR_SIGNALING_PATHWAY	6.43966e-07		GO:0050921	GO_POSITIVE_REGULATION_OF_CHEMOTAXIS	3.31123e-34		GO:0008510	GO_SODIUM_BICARBONATE_SYMPORTER_ACTIVITY	1.30923e-20
GO:0008080	GO_N_ACETYLTRANSFERASE_ACTIVITY	8.32286e-16		GO:0010543	GO_REGULATION_OF_PLATELET_ACTIVATION	2.16027e-05		GO:0071243	GO_CELLULAR_RESPONSE_TO_ARSENIC_CONTAINING_SUBSTANCE	6.51055e-07		GO:0004653	GO_POLYPEPTIDE_N_ACETYLGALACTOSAMINYLTRANSFERASE_ACTIVITY	3.32361e-34		GO:0071888	GO_MACROPHAGE_APOPTOTIC_PROCESS	1.31457e-20
GO:0016757	GO_TRANSFERASE_ACTIVITY_TRANSFERRING_GLYCOSYL_GROUPS	8.32525e-16		GO:0106057	GO_NEGATIVE_REGULATION_OF_CALCINEURIN_MEDIATED_SIGNALING	2.16449e-05		GO:0060148	GO_POSITIVE_REGULATION_OF_POSTTRANSCRIPTIONAL_GENE_SILENCING	6.51309e-07		GO:0016281	GO_EUKARYOTIC_TRANSLATION_INITIATION_FACTOR_4F_COMPLEX	3.37161e-34		GO:0043565	GO_SEQUENCE_SPECIFIC_DNA_BINDING	1.34299e-20
GO:0015988	GO_ENERGY_COUPLED_PROTON_TRANSMEMBRANE_TRANSPORT_AGAINST_ELECTROCHEMICAL_GRADIENT	8.49347e-16		GO:0003333	GO_AMINO_ACID_TRANSMEMBRANE_TRANSPORT	2.17874e-05		GO:0030856	GO_REGULATION_OF_EPITHELIAL_CELL_DIFFERENTIATION	6.54131e-07		GO:0007256	GO_ACTIVATION_OF_JNKK_ACTIVITY	3.45941e-34		GO:1990837	GO_SEQUENCE_SPECIFIC_DOUBLE_STRANDED_DNA_BINDING	1.38424e-20
GO:0035520	GO_MONOUBIQUITINATED_PROTEIN_DEUBIQUITINATION	8.51897e-16		GO:0030670	GO_PHAGOCYTIC_VESICLE_MEMBRANE	2.17874e-05		GO:0043878	GO_GLYCERALDEHYDE_3_PHOSPHATE_DEHYDROGENASE_NADPLUS__NON_PHOSPHORYLATING_ACTIVITY	6.54603e-07		GO:0004706	GO_JUN_KINASE_KINASE_KINASE_ACTIVITY	3.45941e-34		GO:0045540	GO_REGULATION_OF_CHOLESTEROL_BIOSYNTHETIC_PROCESS	1.38841e-20
GO:0005911	GO_CELL_CELL_JUNCTION	8.54114e-16		GO:0042562	GO_HORMONE_BINDING	2.19552e-05		GO:0050998	GO_NITRIC_OXIDE_SYNTHASE_BINDING	6.58712e-07		GO:0048025	GO_NEGATIVE_REGULATION_OF_MRNA_SPLICING_VIA_SPLICEOSOME	3.45978e-34		GO:0030521	GO_ANDROGEN_RECEPTOR_SIGNALING_PATHWAY	1.39878e-20
GO:0099566	GO_REGULATION_OF_POSTSYNAPTIC_CYTOSOLIC_CALCIUM_ION_CONCENTRATION	8.54114e-16		GO:0031929	GO_TOR_SIGNALING	2.19552e-05		GO:0071108	GO_PROTEIN_K48_LINKED_DEUBIQUITINATION	6.58712e-07		GO:0044706	GO_MULTI_MULTICELLULAR_ORGANISM_PROCESS	3.56406e-34		GO:0015804	GO_NEUTRAL_AMINO_ACID_TRANSPORT	1.40052e-20
GO:0015711	GO_ORGANIC_ANION_TRANSPORT	8.6114e-16		GO:0016281	GO_EUKARYOTIC_TRANSLATION_INITIATION_FACTOR_4F_COMPLEX	2.25024e-05		GO:0017171	GO_SERINE_HYDROLASE_ACTIVITY	6.58712e-07		GO:0099601	GO_REGULATION_OF_NEUROTRANSMITTER_RECEPTOR_ACTIVITY	3.56406e-34		GO:0010464	GO_REGULATION_OF_MESENCHYMAL_CELL_PROLIFERATION	1.40135e-20
GO:0097035	GO_REGULATION_OF_MEMBRANE_LIPID_DISTRIBUTION	8.82032e-16		GO:0005245	GO_VOLTAGE_GATED_CALCIUM_CHANNEL_ACTIVITY	2.25044e-05		GO:0046364	GO_MONOSACCHARIDE_BIOSYNTHETIC_PROCESS	6.70041e-07		GO:0070679	GO_INOSITOL_1_4_5_TRISPHOSPHATE_BINDING	3.63438e-34		GO:0022836	GO_GATED_CHANNEL_ACTIVITY	1.4193e-20
GO:0050905	GO_NEUROMUSCULAR_PROCESS	8.8221e-16		GO:0005179	GO_HORMONE_ACTIVITY	2.25173e-05		GO:0097001	GO_CERAMIDE_BINDING	6.71784e-07		GO:0010165	GO_RESPONSE_TO_X_RAY	3.641e-34		GO:0030159	GO_RECEPTOR_SIGNALING_COMPLEX_SCAFFOLD_ACTIVITY	1.42834e-20
GO:1905269	GO_POSITIVE_REGULATION_OF_CHROMATIN_ORGANIZATION	8.98591e-16		GO:0000002	GO_MITOCHONDRIAL_GENOME_MAINTENANCE	2.2747e-05		GO:0061476	GO_RESPONSE_TO_ANTICOAGULANT	6.76388e-07		GO:0055076	GO_TRANSITION_METAL_ION_HOMEOSTASIS	3.67029e-34		GO:1904396	GO_REGULATION_OF_NEUROMUSCULAR_JUNCTION_DEVELOPMENT	1.42888e-20
GO:0043568	GO_POSITIVE_REGULATION_OF_INSULIN_LIKE_GROWTH_FACTOR_RECEPTOR_SIGNALING_PATHWAY	8.98591e-16		GO:0001676	GO_LONG_CHAIN_FATTY_ACID_METABOLIC_PROCESS	2.28959e-05		GO:2000562	GO_NEGATIVE_REGULATION_OF_CD4_POSITIVE_ALPHA_BETA_T_CELL_PROLIFERATION	6.87722e-07		GO:0005245	GO_VOLTAGE_GATED_CALCIUM_CHANNEL_ACTIVITY	3.68482e-34		GO:0060696	GO_REGULATION_OF_PHOSPHOLIPID_CATABOLIC_PROCESS	1.43726e-20
GO:0015800	GO_ACIDIC_AMINO_ACID_TRANSPORT	9.03818e-16		GO:0035437	GO_MAINTENANCE_OF_PROTEIN_LOCALIZATION_IN_ENDOPLASMIC_RETICULUM	2.29474e-05		GO:0072530	GO_PURINE_CONTAINING_COMPOUND_TRANSMEMBRANE_TRANSPORT	7.06811e-07		GO:0001227	GO_DNA_BINDING_TRANSCRIPTION_REPRESSOR_ACTIVITY_RNA_POLYMERASE_II_SPECIFIC	3.74529e-34		GO:0038064	GO_COLLAGEN_RECEPTOR_ACTIVITY	1.4404e-20
GO:1905710	GO_POSITIVE_REGULATION_OF_MEMBRANE_PERMEABILITY	9.03818e-16		GO:0030165	GO_PDZ_DOMAIN_BINDING	2.30805e-05		GO:0043407	GO_NEGATIVE_REGULATION_OF_MAP_KINASE_ACTIVITY	7.07923e-07		GO:0090647	GO_MODULATION_OF_AGE_RELATED_BEHAVIORAL_DECLINE	3.82932e-34		GO:0045670	GO_REGULATION_OF_OSTEOCLAST_DIFFERENTIATION	1.44077e-20
GO:0016709	GO_OXIDOREDUCTASE_ACTIVITY_ACTING_ON_PAIRED_DONORS_WITH_INCORPORATION_OR_REDUCTION_OF_MOLECULAR_OXYGEN_NAD_P_H_AS_ONE_DONOR_AND_INCORPORATION_OF_ONE_ATOM_OF_OXYGEN	9.07683e-16		GO:0090136	GO_EPITHELIAL_CELL_CELL_ADHESION	2.30857e-05		GO:0005245	GO_VOLTAGE_GATED_CALCIUM_CHANNEL_ACTIVITY	7.12688e-07		GO:0071499	GO_CELLULAR_RESPONSE_TO_LAMINAR_FLUID_SHEAR_STRESS	3.89062e-34		GO:0015291	GO_SECONDARY_ACTIVE_TRANSMEMBRANE_TRANSPORTER_ACTIVITY	1.44407e-20
GO:0002645	GO_POSITIVE_REGULATION_OF_TOLERANCE_INDUCTION	9.2156e-16		GO:0004697	GO_PROTEIN_KINASE_C_ACTIVITY	2.32625e-05		GO:0016875	GO_LIGASE_ACTIVITY_FORMING_CARBON_OXYGEN_BONDS	7.25782e-07		GO:0051087	GO_CHAPERONE_BINDING	3.91878e-34		GO:0000186	GO_ACTIVATION_OF_MAPKK_ACTIVITY	1.47269e-20
GO:0015079	GO_POTASSIUM_ION_TRANSMEMBRANE_TRANSPORTER_ACTIVITY	9.2156e-16		GO:0031371	GO_UBIQUITIN_CONJUGATING_ENZYME_COMPLEX	2.32625e-05		GO:0051444	GO_NEGATIVE_REGULATION_OF_UBIQUITIN_PROTEIN_TRANSFERASE_ACTIVITY	7.29687e-07		GO:0101003	GO_FICOLIN_1_RICH_GRANULE_MEMBRANE	3.99382e-34		GO:0006767	GO_WATER_SOLUBLE_VITAMIN_METABOLIC_PROCESS	1.4734e-20
GO:0035790	GO_PLATELET_DERIVED_GROWTH_FACTOR_RECEPTOR_ALPHA_SIGNALING_PATHWAY	9.22746e-16		GO:0032792	GO_NEGATIVE_REGULATION_OF_CREB_TRANSCRIPTION_FACTOR_ACTIVITY	2.32969e-05		GO:0035905	GO_ASCENDING_AORTA_DEVELOPMENT	7.33303e-07		GO:0040011	GO_LOCOMOTION	4.03811e-34		GO:0050710	GO_NEGATIVE_REGULATION_OF_CYTOKINE_SECRETION	1.48042e-20
GO:0019787	GO_UBIQUITIN_LIKE_PROTEIN_TRANSFERASE_ACTIVITY	9.28944e-16		GO:0001653	GO_PEPTIDE_RECEPTOR_ACTIVITY	2.33951e-05		GO:0000725	GO_RECOMBINATIONAL_REPAIR	7.38829e-07		GO:0061512	GO_PROTEIN_LOCALIZATION_TO_CILIUM	4.0546e-34		GO:0033144	GO_NEGATIVE_REGULATION_OF_INTRACELLULAR_STEROID_HORMONE_RECEPTOR_SIGNALING_PATHWAY	1.49115e-20
GO:0000138	GO_GOLGI_TRANS_CISTERNA	9.36444e-16		GO:0010838	GO_POSITIVE_REGULATION_OF_KERATINOCYTE_PROLIFERATION	2.34439e-05		GO:0031664	GO_REGULATION_OF_LIPOPOLYSACCHARIDE_MEDIATED_SIGNALING_PATHWAY	7.38829e-07		GO:0072337	GO_MODIFIED_AMINO_ACID_TRANSPORT	4.33073e-34		GO:0030890	GO_POSITIVE_REGULATION_OF_B_CELL_PROLIFERATION	1.49946e-20
GO:0006541	GO_GLUTAMINE_METABOLIC_PROCESS	9.45859e-16		GO:0033687	GO_OSTEOBLAST_PROLIFERATION	2.35708e-05		GO:0005092	GO_GDP_DISSOCIATION_INHIBITOR_ACTIVITY	7.51228e-07		GO:0005267	GO_POTASSIUM_CHANNEL_ACTIVITY	4.3391e-34		GO:0006690	GO_ICOSANOID_METABOLIC_PROCESS	1.51487e-20
GO:0036514	GO_DOPAMINERGIC_NEURON_AXON_GUIDANCE	9.4707e-16		GO:0005283	GO_AMINO_ACID_SODIUM_SYMPORTER_ACTIVITY	2.35862e-05		GO:0099640	GO_AXO_DENDRITIC_PROTEIN_TRANSPORT	7.62284e-07		GO:0045786	GO_NEGATIVE_REGULATION_OF_CELL_CYCLE	4.34705e-34		GO:0042737	GO_DRUG_CATABOLIC_PROCESS	1.53536e-20
GO:0031065	GO_POSITIVE_REGULATION_OF_HISTONE_DEACETYLATION	9.57154e-16		GO:0000281	GO_MITOTIC_CYTOKINESIS	2.37084e-05		GO:0032060	GO_BLEB_ASSEMBLY	7.62284e-07		GO:0051928	GO_POSITIVE_REGULATION_OF_CALCIUM_ION_TRANSPORT	4.42562e-34		GO:0005198	GO_STRUCTURAL_MOLECULE_ACTIVITY	1.53536e-20
GO:0030315	GO_T_TUBULE	9.82771e-16		GO:0071230	GO_CELLULAR_RESPONSE_TO_AMINO_ACID_STIMULUS	2.38409e-05		GO:0043649	GO_DICARBOXYLIC_ACID_CATABOLIC_PROCESS	7.62284e-07		GO:0009267	GO_CELLULAR_RESPONSE_TO_STARVATION	4.51977e-34		GO:0045581	GO_NEGATIVE_REGULATION_OF_T_CELL_DIFFERENTIATION	1.53592e-20
GO:0015791	GO_POLYOL_TRANSPORT	9.85788e-16		GO:0045992	GO_NEGATIVE_REGULATION_OF_EMBRYONIC_DEVELOPMENT	2.38443e-05		GO:0086010	GO_MEMBRANE_DEPOLARIZATION_DURING_ACTION_POTENTIAL	7.62284e-07		GO:0072611	GO_INTERLEUKIN_13_SECRETION	4.53745e-34		GO:0006814	GO_SODIUM_ION_TRANSPORT	1.54413e-20
GO:0044390	GO_UBIQUITIN_LIKE_PROTEIN_CONJUGATING_ENZYME_BINDING	9.92374e-16		GO:0060371	GO_REGULATION_OF_ATRIAL_CARDIAC_MUSCLE_CELL_MEMBRANE_DEPOLARIZATION	2.39528e-05		GO:0045876	GO_POSITIVE_REGULATION_OF_SISTER_CHROMATID_COHESION	7.62284e-07		GO:0045171	GO_INTERCELLULAR_BRIDGE	4.57102e-34		GO:0009913	GO_EPIDERMAL_CELL_DIFFERENTIATION	1.56668e-20
GO:0043508	GO_NEGATIVE_REGULATION_OF_JUN_KINASE_ACTIVITY	1.00712e-15		GO:0002043	GO_BLOOD_VESSEL_ENDOTHELIAL_CELL_PROLIFERATION_INVOLVED_IN_SPROUTING_ANGIOGENESIS	2.41497e-05		GO:0060606	GO_TUBE_CLOSURE	7.62284e-07		GO:2001020	GO_REGULATION_OF_RESPONSE_TO_DNA_DAMAGE_STIMULUS	4.57972e-34		GO:0016572	GO_HISTONE_PHOSPHORYLATION	1.57108e-20
GO:0046906	GO_TETRAPYRROLE_BINDING	1.01313e-15		GO:2000301	GO_NEGATIVE_REGULATION_OF_SYNAPTIC_VESICLE_EXOCYTOSIS	2.44749e-05		GO:0005248	GO_VOLTAGE_GATED_SODIUM_CHANNEL_ACTIVITY	7.62284e-07		GO:0048143	GO_ASTROCYTE_ACTIVATION	4.74145e-34		GO:0006885	GO_REGULATION_OF_PH	1.57395e-20
GO:0019935	GO_CYCLIC_NUCLEOTIDE_MEDIATED_SIGNALING	1.08312e-15		GO:2000736	GO_REGULATION_OF_STEM_CELL_DIFFERENTIATION	2.46026e-05		GO:0022627	GO_CYTOSOLIC_SMALL_RIBOSOMAL_SUBUNIT	7.62842e-07		GO:1990774	GO_TUMOR_NECROSIS_FACTOR_SECRETION	4.75815e-34		GO:0043506	GO_REGULATION_OF_JUN_KINASE_ACTIVITY	1.57396e-20
GO:0090342	GO_REGULATION_OF_CELL_AGING	1.08504e-15		GO:0051444	GO_NEGATIVE_REGULATION_OF_UBIQUITIN_PROTEIN_TRANSFERASE_ACTIVITY	2.46426e-05		GO:0006893	GO_GOLGI_TO_PLASMA_MEMBRANE_TRANSPORT	7.67074e-07		GO:0008643	GO_CARBOHYDRATE_TRANSPORT	4.79925e-34		GO:0038111	GO_INTERLEUKIN_7_MEDIATED_SIGNALING_PATHWAY	1.57774e-20
GO:0030897	GO_HOPS_COMPLEX	1.08554e-15		GO:0060081	GO_MEMBRANE_HYPERPOLARIZATION	2.4697e-05		GO:0036376	GO_SODIUM_ION_EXPORT_ACROSS_PLASMA_MEMBRANE	7.67074e-07		GO:0051959	GO_DYNEIN_LIGHT_INTERMEDIATE_CHAIN_BINDING	5.00897e-34		GO:0060479	GO_LUNG_CELL_DIFFERENTIATION	1.58735e-20
GO:0098552	GO_SIDE_OF_MEMBRANE	1.11189e-15		GO:0071638	GO_NEGATIVE_REGULATION_OF_MONOCYTE_CHEMOTACTIC_PROTEIN_1_PRODUCTION	2.4697e-05		GO:0005834	GO_HETEROTRIMERIC_G_PROTEIN_COMPLEX	7.67169e-07		GO:0051783	GO_REGULATION_OF_NUCLEAR_DIVISION	5.03651e-34		GO:0046069	GO_CGMP_CATABOLIC_PROCESS	1.60223e-20
GO:0046914	GO_TRANSITION_METAL_ION_BINDING	1.13232e-15		GO:0071466	GO_CELLULAR_RESPONSE_TO_XENOBIOTIC_STIMULUS	2.47222e-05		GO:0008589	GO_REGULATION_OF_SMOOTHENED_SIGNALING_PATHWAY	7.73004e-07		GO:0005797	GO_GOLGI_MEDIAL_CISTERNA	5.04951e-34		GO:0045240	GO_DIHYDROLIPOYL_DEHYDROGENASE_COMPLEX	1.60852e-20
GO:0034501	GO_PROTEIN_LOCALIZATION_TO_KINETOCHORE	1.14341e-15		GO:0008207	GO_C21_STEROID_HORMONE_METABOLIC_PROCESS	2.5121e-05		GO:0099571	GO_POSTSYNAPTIC_CYTOSKELETON	7.8103e-07		GO:0070757	GO_INTERLEUKIN_35_MEDIATED_SIGNALING_PATHWAY	5.05374e-34		GO:0031400	GO_NEGATIVE_REGULATION_OF_PROTEIN_MODIFICATION_PROCESS	1.61315e-20
GO:0005516	GO_CALMODULIN_BINDING	1.15173e-15		GO:0034308	GO_PRIMARY_ALCOHOL_METABOLIC_PROCESS	2.51231e-05		GO:0048027	GO_MRNA_5_UTR_BINDING	7.92748e-07		GO:0051726	GO_REGULATION_OF_CELL_CYCLE	5.18319e-34		GO:0004711	GO_RIBOSOMAL_PROTEIN_S6_KINASE_ACTIVITY	1.61315e-20
GO:0005507	GO_COPPER_ION_BINDING	1.15431e-15		GO:0015373	GO_ANION_SODIUM_SYMPORTER_ACTIVITY	2.54795e-05		GO:0015183	GO_L_ASPARTATE_TRANSMEMBRANE_TRANSPORTER_ACTIVITY	7.98574e-07		GO:0032733	GO_POSITIVE_REGULATION_OF_INTERLEUKIN_10_PRODUCTION	5.28982e-34		GO:0045786	GO_NEGATIVE_REGULATION_OF_CELL_CYCLE	1.62413e-20
GO:0015802	GO_BASIC_AMINO_ACID_TRANSPORT	1.18803e-15		GO:0042609	GO_CD4_RECEPTOR_BINDING	2.55262e-05		GO:0004022	GO_ALCOHOL_DEHYDROGENASE_NAD_ACTIVITY	8.0732e-07		GO:0030098	GO_LYMPHOCYTE_DIFFERENTIATION	5.37225e-34		GO:0038203	GO_TORC2_SIGNALING	1.65671e-20
GO:0008211	GO_GLUCOCORTICOID_METABOLIC_PROCESS	1.20057e-15		GO:0033523	GO_HISTONE_H2B_UBIQUITINATION	2.57687e-05		GO:0006657	GO_CDP_CHOLINE_PATHWAY	8.1166e-07		GO:0030864	GO_CORTICAL_ACTIN_CYTOSKELETON	5.48941e-34		GO:0014829	GO_VASCULAR_SMOOTH_MUSCLE_CONTRACTION	1.65954e-20
GO:0033108	GO_MITOCHONDRIAL_RESPIRATORY_CHAIN_COMPLEX_ASSEMBLY	1.21833e-15		GO:0060606	GO_TUBE_CLOSURE	2.57687e-05		GO:0031497	GO_CHROMATIN_ASSEMBLY	8.14032e-07		GO:0032147	GO_ACTIVATION_OF_PROTEIN_KINASE_ACTIVITY	5.49339e-34		GO:0015205	GO_NUCLEOBASE_TRANSMEMBRANE_TRANSPORTER_ACTIVITY	1.66338e-20
GO:0070633	GO_TRANSEPITHELIAL_TRANSPORT	1.21833e-15		GO:0070527	GO_PLATELET_AGGREGATION	2.59442e-05		GO:0051928	GO_POSITIVE_REGULATION_OF_CALCIUM_ION_TRANSPORT	8.21501e-07		GO:0006767	GO_WATER_SOLUBLE_VITAMIN_METABOLIC_PROCESS	5.65683e-34		GO:0050691	GO_REGULATION_OF_DEFENSE_RESPONSE_TO_VIRUS_BY_HOST	1.67292e-20
GO:0034707	GO_CHLORIDE_CHANNEL_COMPLEX	1.22392e-15		GO:0015077	GO_MONOVALENT_INORGANIC_CATION_TRANSMEMBRANE_TRANSPORTER_ACTIVITY	2.59471e-05		GO:0032437	GO_CUTICULAR_PLATE	8.22641e-07		GO:0005070	GO_SH3_SH2_ADAPTOR_ACTIVITY	5.74368e-34		GO:0004022	GO_ALCOHOL_DEHYDROGENASE_NAD_ACTIVITY	1.67587e-20
GO:0097526	GO_SPLICEOSOMAL_TRI_SNRNP_COMPLEX	1.24395e-15		GO:0006213	GO_PYRIMIDINE_NUCLEOSIDE_METABOLIC_PROCESS	2.59557e-05		GO:0033691	GO_SIALIC_ACID_BINDING	8.22641e-07		GO:2000403	GO_POSITIVE_REGULATION_OF_LYMPHOCYTE_MIGRATION	5.80316e-34		GO:0071481	GO_CELLULAR_RESPONSE_TO_X_RAY	1.68093e-20
GO:0050732	GO_NEGATIVE_REGULATION_OF_PEPTIDYL_TYROSINE_PHOSPHORYLATION	1.25412e-15		GO:0032222	GO_REGULATION_OF_SYNAPTIC_TRANSMISSION_CHOLINERGIC	2.62142e-05		GO:0090150	GO_ESTABLISHMENT_OF_PROTEIN_LOCALIZATION_TO_MEMBRANE	8.34859e-07		GO:0048710	GO_REGULATION_OF_ASTROCYTE_DIFFERENTIATION	5.98269e-34		GO:0034599	GO_CELLULAR_RESPONSE_TO_OXIDATIVE_STRESS	1.71489e-20
GO:0051087	GO_CHAPERONE_BINDING	1.26655e-15		GO:0098644	GO_COMPLEX_OF_COLLAGEN_TRIMERS	2.6244e-05		GO:0032388	GO_POSITIVE_REGULATION_OF_INTRACELLULAR_TRANSPORT	8.42264e-07		GO:0043373	GO_CD4_POSITIVE_ALPHA_BETA_T_CELL_LINEAGE_COMMITMENT	6.17684e-34		GO:0019915	GO_LIPID_STORAGE	1.72084e-20
GO:0030011	GO_MAINTENANCE_OF_CELL_POLARITY	1.28474e-15		GO:0006099	GO_TRICARBOXYLIC_ACID_CYCLE	2.67084e-05		GO:0038095	GO_FC_EPSILON_RECEPTOR_SIGNALING_PATHWAY	8.49135e-07		GO:0034703	GO_CATION_CHANNEL_COMPLEX	6.24261e-34		GO:0045947	GO_NEGATIVE_REGULATION_OF_TRANSLATIONAL_INITIATION	1.72084e-20
GO:0070555	GO_RESPONSE_TO_INTERLEUKIN_1	1.28953e-15		GO:0070640	GO_VITAMIN_D3_METABOLIC_PROCESS	2.68127e-05		GO:0044321	GO_RESPONSE_TO_LEPTIN	8.49135e-07		GO:0090092	GO_REGULATION_OF_TRANSMEMBRANE_RECEPTOR_PROTEIN_SERINE_THREONINE_KINASE_SIGNALING_PATHWAY	6.267e-34		GO:0072395	GO_SIGNAL_TRANSDUCTION_INVOLVED_IN_CELL_CYCLE_CHECKPOINT	1.72084e-20
GO:0090200	GO_POSITIVE_REGULATION_OF_RELEASE_OF_CYTOCHROME_C_FROM_MITOCHONDRIA	1.30055e-15		GO:0042436	GO_INDOLE_CONTAINING_COMPOUND_CATABOLIC_PROCESS	2.70483e-05		GO:0042589	GO_ZYMOGEN_GRANULE_MEMBRANE	8.60299e-07		GO:0044450	GO_MICROTUBULE_ORGANIZING_CENTER_PART	6.38201e-34		GO:0008356	GO_ASYMMETRIC_CELL_DIVISION	1.75204e-20
GO:0022624	GO_PROTEASOME_ACCESSORY_COMPLEX	1.33701e-15		GO:0034754	GO_CELLULAR_HORMONE_METABOLIC_PROCESS	2.71935e-05		GO:0048002	GO_ANTIGEN_PROCESSING_AND_PRESENTATION_OF_PEPTIDE_ANTIGEN	8.61684e-07		GO:0005342	GO_ORGANIC_ACID_TRANSMEMBRANE_TRANSPORTER_ACTIVITY	6.55745e-34		GO:0014014	GO_NEGATIVE_REGULATION_OF_GLIOGENESIS	1.76019e-20
GO:0005545	GO_1_PHOSPHATIDYLINOSITOL_BINDING	1.3396e-15		GO:0070840	GO_DYNEIN_COMPLEX_BINDING	2.71935e-05		GO:0046530	GO_PHOTORECEPTOR_CELL_DIFFERENTIATION	8.61684e-07		GO:0071421	GO_MANGANESE_ION_TRANSMEMBRANE_TRANSPORT	7.26264e-34		GO:0050996	GO_POSITIVE_REGULATION_OF_LIPID_CATABOLIC_PROCESS	1.78958e-20
GO:0007017	GO_MICROTUBULE_BASED_PROCESS	1.34797e-15		GO:0030371	GO_TRANSLATION_REPRESSOR_ACTIVITY	2.71935e-05		GO:0015935	GO_SMALL_RIBOSOMAL_SUBUNIT	8.61684e-07		GO:0005384	GO_MANGANESE_ION_TRANSMEMBRANE_TRANSPORTER_ACTIVITY	7.26264e-34		GO:0019724	GO_B_CELL_MEDIATED_IMMUNITY	1.82406e-20
GO:0034453	GO_MICROTUBULE_ANCHORING	1.36267e-15		GO:0051180	GO_VITAMIN_TRANSPORT	2.73033e-05		GO:0030547	GO_RECEPTOR_INHIBITOR_ACTIVITY	8.66112e-07		GO:0022408	GO_NEGATIVE_REGULATION_OF_CELL_CELL_ADHESION	7.26264e-34		GO:0030947	GO_REGULATION_OF_VASCULAR_ENDOTHELIAL_GROWTH_FACTOR_RECEPTOR_SIGNALING_PATHWAY	1.82886e-20
GO:0035304	GO_REGULATION_OF_PROTEIN_DEPHOSPHORYLATION	1.4511e-15		GO:0005201	GO_EXTRACELLULAR_MATRIX_STRUCTURAL_CONSTITUENT	2.74057e-05		GO:0021683	GO_CEREBELLAR_GRANULAR_LAYER_MORPHOGENESIS	8.69031e-07		GO:0035307	GO_POSITIVE_REGULATION_OF_PROTEIN_DEPHOSPHORYLATION	7.40757e-34		GO:0006657	GO_CDP_CHOLINE_PATHWAY	1.88079e-20
GO:0043620	GO_REGULATION_OF_DNA_TEMPLATED_TRANSCRIPTION_IN_RESPONSE_TO_STRESS	1.46414e-15		GO:0006883	GO_CELLULAR_SODIUM_ION_HOMEOSTASIS	2.76107e-05		GO:0046873	GO_METAL_ION_TRANSMEMBRANE_TRANSPORTER_ACTIVITY	8.76408e-07		GO:0045739	GO_POSITIVE_REGULATION_OF_DNA_REPAIR	7.52648e-34		GO:0008553	GO_PROTON_EXPORTING_ATPASE_ACTIVITY_PHOSPHORYLATIVE_MECHANISM	1.90135e-20
GO:0098810	GO_NEUROTRANSMITTER_REUPTAKE	1.49561e-15		GO:0030145	GO_MANGANESE_ION_BINDING	2.76107e-05		GO:0017121	GO_PLASMA_MEMBRANE_PHOSPHOLIPID_SCRAMBLING	8.98131e-07		GO:0030166	GO_PROTEOGLYCAN_BIOSYNTHETIC_PROCESS	7.70201e-34		GO:0022625	GO_CYTOSOLIC_LARGE_RIBOSOMAL_SUBUNIT	1.91372e-20
GO:0005791	GO_ROUGH_ENDOPLASMIC_RETICULUM	1.50093e-15		GO:0035567	GO_NON_CANONICAL_WNT_SIGNALING_PATHWAY	2.7818e-05		GO:0061469	GO_REGULATION_OF_TYPE_B_PANCREATIC_CELL_PROLIFERATION	9.01564e-07		GO:0051249	GO_REGULATION_OF_LYMPHOCYTE_ACTIVATION	7.80465e-34		GO:0010470	GO_REGULATION_OF_GASTRULATION	1.93154e-20
GO:0005539	GO_GLYCOSAMINOGLYCAN_BINDING	1.53258e-15		GO:0008324	GO_CATION_TRANSMEMBRANE_TRANSPORTER_ACTIVITY	2.80331e-05		GO:0060012	GO_SYNAPTIC_TRANSMISSION_GLYCINERGIC	9.01564e-07		GO:0002523	GO_LEUKOCYTE_MIGRATION_INVOLVED_IN_INFLAMMATORY_RESPONSE	7.84807e-34		GO:0060004	GO_REFLEX	1.98874e-20
GO:0006536	GO_GLUTAMATE_METABOLIC_PROCESS	1.57039e-15		GO:0098936	GO_INTRINSIC_COMPONENT_OF_POSTSYNAPTIC_MEMBRANE	2.80331e-05		GO:0072584	GO_CAVEOLIN_MEDIATED_ENDOCYTOSIS	9.06625e-07		GO:0008194	GO_UDP_GLYCOSYLTRANSFERASE_ACTIVITY	7.93794e-34		GO:0071383	GO_CELLULAR_RESPONSE_TO_STEROID_HORMONE_STIMULUS	2.03554e-20
GO:0042448	GO_PROGESTERONE_METABOLIC_PROCESS	1.58595e-15		GO:0010960	GO_MAGNESIUM_ION_HOMEOSTASIS	2.84806e-05		GO:0009267	GO_CELLULAR_RESPONSE_TO_STARVATION	9.23391e-07		GO:0002706	GO_REGULATION_OF_LYMPHOCYTE_MEDIATED_IMMUNITY	7.9631e-34		GO:0000226	GO_MICROTUBULE_CYTOSKELETON_ORGANIZATION	2.03554e-20
GO:0051092	GO_POSITIVE_REGULATION_OF_NF_KAPPAB_TRANSCRIPTION_FACTOR_ACTIVITY	1.61777e-15		GO:2001235	GO_POSITIVE_REGULATION_OF_APOPTOTIC_SIGNALING_PATHWAY	2.90566e-05		GO:0048024	GO_REGULATION_OF_MRNA_SPLICING_VIA_SPLICEOSOME	9.23391e-07		GO:0043588	GO_SKIN_DEVELOPMENT	8.01516e-34		GO:0015459	GO_POTASSIUM_CHANNEL_REGULATOR_ACTIVITY	2.08653e-20
GO:0070778	GO_L_ASPARTATE_TRANSMEMBRANE_TRANSPORT	1.73756e-15		GO:0034356	GO_NAD_BIOSYNTHESIS_VIA_NICOTINAMIDE_RIBOSIDE_SALVAGE_PATHWAY	2.93096e-05		GO:0044279	GO_OTHER_ORGANISM_MEMBRANE	9.27972e-07		GO:0019237	GO_CENTROMERIC_DNA_BINDING	8.0998e-34		GO:0042895	GO_ANTIBIOTIC_TRANSMEMBRANE_TRANSPORTER_ACTIVITY	2.09286e-20
GO:0030048	GO_ACTIN_FILAMENT_BASED_MOVEMENT	1.79112e-15		GO:0008510	GO_SODIUM_BICARBONATE_SYMPORTER_ACTIVITY	2.93096e-05		GO:0055083	GO_MONOVALENT_INORGANIC_ANION_HOMEOSTASIS	9.34818e-07		GO:0050321	GO_TAU_PROTEIN_KINASE_ACTIVITY	8.13391e-34		GO:0015698	GO_INORGANIC_ANION_TRANSPORT	2.09286e-20
GO:0045930	GO_NEGATIVE_REGULATION_OF_MITOTIC_CELL_CYCLE	1.79112e-15		GO:0006865	GO_AMINO_ACID_TRANSPORT	2.94985e-05		GO:0072531	GO_PYRIMIDINE_CONTAINING_COMPOUND_TRANSMEMBRANE_TRANSPORT	9.4283e-07		GO:0001046	GO_CORE_PROMOTER_SEQUENCE_SPECIFIC_DNA_BINDING	8.19601e-34		GO:0033673	GO_NEGATIVE_REGULATION_OF_KINASE_ACTIVITY	2.09286e-20
GO:0051414	GO_RESPONSE_TO_CORTISOL	1.82519e-15		GO:0072501	GO_CELLULAR_DIVALENT_INORGANIC_ANION_HOMEOSTASIS	2.95675e-05		GO:0051294	GO_ESTABLISHMENT_OF_SPINDLE_ORIENTATION	9.44028e-07		GO:0010533	GO_REGULATION_OF_ACTIVATION_OF_JANUS_KINASE_ACTIVITY	8.22763e-34		GO:2001251	GO_NEGATIVE_REGULATION_OF_CHROMOSOME_ORGANIZATION	2.15318e-20
GO:2001140	GO_POSITIVE_REGULATION_OF_PHOSPHOLIPID_TRANSPORT	1.84759e-15		GO:0045005	GO_DNA_DEPENDENT_DNA_REPLICATION_MAINTENANCE_OF_FIDELITY	2.98521e-05		GO:0060343	GO_TRABECULA_FORMATION	9.57334e-07		GO:0005201	GO_EXTRACELLULAR_MATRIX_STRUCTURAL_CONSTITUENT	8.57653e-34		GO:0072509	GO_DIVALENT_INORGANIC_CATION_TRANSMEMBRANE_TRANSPORTER_ACTIVITY	2.15612e-20
GO:0044452	GO_NUCLEOLAR_PART	1.85407e-15		GO:0051001	GO_NEGATIVE_REGULATION_OF_NITRIC_OXIDE_SYNTHASE_ACTIVITY	2.98521e-05		GO:2000249	GO_REGULATION_OF_ACTIN_CYTOSKELETON_REORGANIZATION	9.59953e-07		GO:0043549	GO_REGULATION_OF_KINASE_ACTIVITY	8.59053e-34		GO:0048010	GO_VASCULAR_ENDOTHELIAL_GROWTH_FACTOR_RECEPTOR_SIGNALING_PATHWAY	2.19858e-20
GO:0009267	GO_CELLULAR_RESPONSE_TO_STARVATION	1.86935e-15		GO:0045123	GO_CELLULAR_EXTRAVASATION	2.98704e-05		GO:0097729	GO_9PLUS2_MOTILE_CILIUM	9.62015e-07		GO:0005184	GO_NEUROPEPTIDE_HORMONE_ACTIVITY	8.60014e-34		GO:0006685	GO_SPHINGOMYELIN_CATABOLIC_PROCESS	2.21083e-20
GO:0007097	GO_NUCLEAR_MIGRATION	1.91944e-15		GO:0071243	GO_CELLULAR_RESPONSE_TO_ARSENIC_CONTAINING_SUBSTANCE	2.98704e-05		GO:0040009	GO_REGULATION_OF_GROWTH_RATE	9.62015e-07		GO:0090177	GO_ESTABLISHMENT_OF_PLANAR_POLARITY_INVOLVED_IN_NEURAL_TUBE_CLOSURE	8.65529e-34		GO:0018210	GO_PEPTIDYL_THREONINE_MODIFICATION	2.2119e-20
GO:0008324	GO_CATION_TRANSMEMBRANE_TRANSPORTER_ACTIVITY	1.94088e-15		GO:0009064	GO_GLUTAMINE_FAMILY_AMINO_ACID_METABOLIC_PROCESS	2.98704e-05		GO:0097035	GO_REGULATION_OF_MEMBRANE_LIPID_DISTRIBUTION	9.67286e-07		GO:0002819	GO_REGULATION_OF_ADAPTIVE_IMMUNE_RESPONSE	8.71042e-34		GO:0001518	GO_VOLTAGE_GATED_SODIUM_CHANNEL_COMPLEX	2.21768e-20
GO:0006120	GO_MITOCHONDRIAL_ELECTRON_TRANSPORT_NADH_TO_UBIQUINONE	1.945e-15		GO:0033015	GO_TETRAPYRROLE_CATABOLIC_PROCESS	2.98791e-05		GO:0006957	GO_COMPLEMENT_ACTIVATION_ALTERNATIVE_PATHWAY	9.69929e-07		GO:0006536	GO_GLUTAMATE_METABOLIC_PROCESS	8.76151e-34		GO:0060765	GO_REGULATION_OF_ANDROGEN_RECEPTOR_SIGNALING_PATHWAY	2.24249e-20
GO:0097090	GO_PRESYNAPTIC_MEMBRANE_ORGANIZATION	1.97147e-15		GO:0035090	GO_MAINTENANCE_OF_APICAL_BASAL_CELL_POLARITY	2.99146e-05		GO:0072201	GO_NEGATIVE_REGULATION_OF_MESENCHYMAL_CELL_PROLIFERATION	9.76919e-07		GO:0051338	GO_REGULATION_OF_TRANSFERASE_ACTIVITY	9.08246e-34		GO:1990928	GO_RESPONSE_TO_AMINO_ACID_STARVATION	2.24249e-20
GO:0005254	GO_CHLORIDE_CHANNEL_ACTIVITY	1.98355e-15		GO:0043531	GO_ADP_BINDING	2.99602e-05		GO:0044445	GO_CYTOSOLIC_PART	9.8656e-07		GO:0015293	GO_SYMPORTER_ACTIVITY	9.13349e-34		GO:0044784	GO_METAPHASE_ANAPHASE_TRANSITION_OF_CELL_CYCLE	2.26662e-20
GO:0003954	GO_NADH_DEHYDROGENASE_ACTIVITY	2.03594e-15		GO:0034707	GO_CHLORIDE_CHANNEL_COMPLEX	2.99602e-05		GO:0030002	GO_CELLULAR_ANION_HOMEOSTASIS	9.99711e-07		GO:0090075	GO_RELAXATION_OF_MUSCLE	9.21999e-34		GO:0033176	GO_PROTON_TRANSPORTING_V_TYPE_ATPASE_COMPLEX	2.26686e-20
GO:0005509	GO_CALCIUM_ION_BINDING	2.04534e-15		GO:0015800	GO_ACIDIC_AMINO_ACID_TRANSPORT	2.9982e-05		GO:0002292	GO_T_CELL_DIFFERENTIATION_INVOLVED_IN_IMMUNE_RESPONSE	1.00209e-06		GO:0000287	GO_MAGNESIUM_ION_BINDING	9.23213e-34		GO:0045111	GO_INTERMEDIATE_FILAMENT_CYTOSKELETON	2.28476e-20
GO:0043555	GO_REGULATION_OF_TRANSLATION_IN_RESPONSE_TO_STRESS	2.04998e-15		GO:0071670	GO_SMOOTH_MUSCLE_CELL_CHEMOTAXIS	3.00348e-05		GO:0015696	GO_AMMONIUM_TRANSPORT	1.00931e-06		GO:0035097	GO_HISTONE_METHYLTRANSFERASE_COMPLEX	9.3199e-34		GO:0051932	GO_SYNAPTIC_TRANSMISSION_GABAERGIC	2.28574e-20
GO:0045198	GO_ESTABLISHMENT_OF_EPITHELIAL_CELL_APICAL_BASAL_POLARITY	2.08229e-15		GO:2000241	GO_REGULATION_OF_REPRODUCTIVE_PROCESS	3.02196e-05		GO:0071901	GO_NEGATIVE_REGULATION_OF_PROTEIN_SERINE_THREONINE_KINASE_ACTIVITY	1.00931e-06		GO:0070410	GO_CO_SMAD_BINDING	9.43656e-34		GO:0050000	GO_CHROMOSOME_LOCALIZATION	2.29608e-20
GO:0004867	GO_SERINE_TYPE_ENDOPEPTIDASE_INHIBITOR_ACTIVITY	2.09489e-15		GO:0090659	GO_WALKING_BEHAVIOR	3.0392e-05		GO:2000241	GO_REGULATION_OF_REPRODUCTIVE_PROCESS	1.00931e-06		GO:0048024	GO_REGULATION_OF_MRNA_SPLICING_VIA_SPLICEOSOME	9.58003e-34		GO:0035637	GO_MULTICELLULAR_ORGANISMAL_SIGNALING	2.36652e-20
GO:0046686	GO_RESPONSE_TO_CADMIUM_ION	2.13029e-15		GO:0017171	GO_SERINE_HYDROLASE_ACTIVITY	3.04516e-05		GO:0015295	GO_SOLUTE_PROTON_SYMPORTER_ACTIVITY	1.00931e-06		GO:0099132	GO_ATP_HYDROLYSIS_COUPLED_CATION_TRANSMEMBRANE_TRANSPORT	9.62951e-34		GO:0006282	GO_REGULATION_OF_DNA_REPAIR	2.39833e-20
GO:0031664	GO_REGULATION_OF_LIPOPOLYSACCHARIDE_MEDIATED_SIGNALING_PATHWAY	2.13212e-15		GO:0045606	GO_POSITIVE_REGULATION_OF_EPIDERMAL_CELL_DIFFERENTIATION	3.04818e-05		GO:0046636	GO_NEGATIVE_REGULATION_OF_ALPHA_BETA_T_CELL_ACTIVATION	1.01534e-06		GO:1990837	GO_SEQUENCE_SPECIFIC_DOUBLE_STRANDED_DNA_BINDING	9.72975e-34		GO:0072148	GO_EPITHELIAL_CELL_FATE_COMMITMENT	2.41536e-20
GO:0019774	GO_PROTEASOME_CORE_COMPLEX_BETA_SUBUNIT_COMPLEX	2.13311e-15		GO:0000820	GO_REGULATION_OF_GLUTAMINE_FAMILY_AMINO_ACID_METABOLIC_PROCESS	3.05368e-05		GO:0005818	GO_ASTER	1.01975e-06		GO:0002691	GO_REGULATION_OF_CELLULAR_EXTRAVASATION	9.86876e-34		GO:0017049	GO_GTP_RHO_BINDING	2.42626e-20
GO:0015780	GO_NUCLEOTIDE_SUGAR_TRANSMEMBRANE_TRANSPORT	2.16966e-15		GO:0008143	GO_POLY_A_BINDING	3.05901e-05		GO:0032947	GO_PROTEIN_CONTAINING_COMPLEX_SCAFFOLD_ACTIVITY	1.02562e-06		GO:0090101	GO_NEGATIVE_REGULATION_OF_TRANSMEMBRANE_RECEPTOR_PROTEIN_SERINE_THREONINE_KINASE_SIGNALING_PATHWAY	9.895e-34		GO:0010906	GO_REGULATION_OF_GLUCOSE_METABOLIC_PROCESS	2.42626e-20
GO:0042891	GO_ANTIBIOTIC_TRANSPORT	2.18677e-15		GO:0035235	GO_IONOTROPIC_GLUTAMATE_RECEPTOR_SIGNALING_PATHWAY	3.14337e-05		GO:0051540	GO_METAL_CLUSTER_BINDING	1.03475e-06		GO:0055067	GO_MONOVALENT_INORGANIC_CATION_HOMEOSTASIS	1.01798e-33		GO:0002920	GO_REGULATION_OF_HUMORAL_IMMUNE_RESPONSE	2.42626e-20
GO:0022627	GO_CYTOSOLIC_SMALL_RIBOSOMAL_SUBUNIT	2.2349e-15		GO:0015803	GO_BRANCHED_CHAIN_AMINO_ACID_TRANSPORT	3.14647e-05		GO:0015215	GO_NUCLEOTIDE_TRANSMEMBRANE_TRANSPORTER_ACTIVITY	1.04292e-06		GO:0015807	GO_L_AMINO_ACID_TRANSPORT	1.04676e-33		GO:0001776	GO_LEUKOCYTE_HOMEOSTASIS	2.4405e-20
GO:0002175	GO_PROTEIN_LOCALIZATION_TO_PARANODE_REGION_OF_AXON	2.24036e-15		GO:0033007	GO_NEGATIVE_REGULATION_OF_MAST_CELL_ACTIVATION_INVOLVED_IN_IMMUNE_RESPONSE	3.15546e-05		GO:0033268	GO_NODE_OF_RANVIER	1.04439e-06		GO:0051438	GO_REGULATION_OF_UBIQUITIN_PROTEIN_TRANSFERASE_ACTIVITY	1.07085e-33		GO:0031994	GO_INSULIN_LIKE_GROWTH_FACTOR_I_BINDING	2.50662e-20
GO:0043558	GO_REGULATION_OF_TRANSLATIONAL_INITIATION_IN_RESPONSE_TO_STRESS	2.25795e-15		GO:0004712	GO_PROTEIN_SERINE_THREONINE_TYROSINE_KINASE_ACTIVITY	3.15942e-05		GO:0021523	GO_SOMATIC_MOTOR_NEURON_DIFFERENTIATION	1.04693e-06		GO:0030208	GO_DERMATAN_SULFATE_BIOSYNTHETIC_PROCESS	1.07719e-33		GO:0001067	GO_REGULATORY_REGION_NUCLEIC_ACID_BINDING	2.51463e-20
GO:0030183	GO_B_CELL_DIFFERENTIATION	2.26219e-15		GO:0060026	GO_CONVERGENT_EXTENSION	3.21553e-05		GO:0006099	GO_TRICARBOXYLIC_ACID_CYCLE	1.04693e-06		GO:0099080	GO_SUPRAMOLECULAR_COMPLEX	1.08802e-33		GO:0050954	GO_SENSORY_PERCEPTION_OF_MECHANICAL_STIMULUS	2.51463e-20
GO:0051249	GO_REGULATION_OF_LYMPHOCYTE_ACTIVATION	2.28437e-15		GO:0060558	GO_REGULATION_OF_CALCIDIOL_1_MONOOXYGENASE_ACTIVITY	3.22421e-05		GO:0017147	GO_WNT_PROTEIN_BINDING	1.04693e-06		GO:0008356	GO_ASYMMETRIC_CELL_DIVISION	1.10374e-33		GO:0006538	GO_GLUTAMATE_CATABOLIC_PROCESS	2.51539e-20
GO:0022626	GO_CYTOSOLIC_RIBOSOME	2.29213e-15		GO:0044857	GO_PLASMA_MEMBRANE_RAFT_ORGANIZATION	3.26607e-05		GO:0001776	GO_LEUKOCYTE_HOMEOSTASIS	1.04995e-06		GO:0007215	GO_GLUTAMATE_RECEPTOR_SIGNALING_PATHWAY	1.10519e-33		GO:0016801	GO_HYDROLASE_ACTIVITY_ACTING_ON_ETHER_BONDS	2.52146e-20
GO:1904427	GO_POSITIVE_REGULATION_OF_CALCIUM_ION_TRANSMEMBRANE_TRANSPORT	2.29213e-15		GO:0010466	GO_NEGATIVE_REGULATION_OF_PEPTIDASE_ACTIVITY	3.26859e-05		GO:0007187	GO_G_PROTEIN_COUPLED_RECEPTOR_SIGNALING_PATHWAY_COUPLED_TO_CYCLIC_NUCLEOTIDE_SECOND_MESSENGER	1.05963e-06		GO:0044783	GO_G1_DNA_DAMAGE_CHECKPOINT	1.10848e-33		GO:0016620	GO_OXIDOREDUCTASE_ACTIVITY_ACTING_ON_THE_ALDEHYDE_OR_OXO_GROUP_OF_DONORS_NAD_OR_NADP_AS_ACCEPTOR	2.53669e-20
GO:0043687	GO_POST_TRANSLATIONAL_PROTEIN_MODIFICATION	2.34379e-15		GO:0042391	GO_REGULATION_OF_MEMBRANE_POTENTIAL	3.26859e-05		GO:0017153	GO_SODIUM_DICARBOXYLATE_SYMPORTER_ACTIVITY	1.0769e-06		GO:0060013	GO_RIGHTING_REFLEX	1.15113e-33		GO:0090160	GO_GOLGI_TO_LYSOSOME_TRANSPORT	2.54128e-20
GO:0032418	GO_LYSOSOME_LOCALIZATION	2.42027e-15		GO:0072530	GO_PURINE_CONTAINING_COMPOUND_TRANSMEMBRANE_TRANSPORT	3.27266e-05		GO:0033119	GO_NEGATIVE_REGULATION_OF_RNA_SPLICING	1.07923e-06		GO:0060606	GO_TUBE_CLOSURE	1.15113e-33		GO:0050865	GO_REGULATION_OF_CELL_ACTIVATION	2.58175e-20
GO:0050930	GO_INDUCTION_OF_POSITIVE_CHEMOTAXIS	2.42088e-15		GO:0044340	GO_CANONICAL_WNT_SIGNALING_PATHWAY_INVOLVED_IN_REGULATION_OF_CELL_PROLIFERATION	3.32766e-05		GO:0055075	GO_POTASSIUM_ION_HOMEOSTASIS	1.0847e-06		GO:0043949	GO_REGULATION_OF_CAMP_MEDIATED_SIGNALING	1.15646e-33		GO:0043189	GO_H4_H2A_HISTONE_ACETYLTRANSFERASE_COMPLEX	2.63448e-20
GO:0002714	GO_POSITIVE_REGULATION_OF_B_CELL_MEDIATED_IMMUNITY	2.44204e-15		GO:0046636	GO_NEGATIVE_REGULATION_OF_ALPHA_BETA_T_CELL_ACTIVATION	3.34219e-05		GO:0042445	GO_HORMONE_METABOLIC_PROCESS	1.09693e-06		GO:0034045	GO_PHAGOPHORE_ASSEMBLY_SITE_MEMBRANE	1.17563e-33		GO:0043968	GO_HISTONE_H2A_ACETYLATION	2.63448e-20
GO:0048407	GO_PLATELET_DERIVED_GROWTH_FACTOR_BINDING	2.45487e-15		GO:0050432	GO_CATECHOLAMINE_SECRETION	3.40606e-05		GO:0005815	GO_MICROTUBULE_ORGANIZING_CENTER	1.09693e-06		GO:0045239	GO_TRICARBOXYLIC_ACID_CYCLE_ENZYME_COMPLEX	1.1823e-33		GO:0070286	GO_AXONEMAL_DYNEIN_COMPLEX_ASSEMBLY	2.69851e-20
GO:0060343	GO_TRABECULA_FORMATION	2.47331e-15		GO:0072523	GO_PURINE_CONTAINING_COMPOUND_CATABOLIC_PROCESS	3.43108e-05		GO:0005345	GO_PURINE_NUCLEOBASE_TRANSMEMBRANE_TRANSPORTER_ACTIVITY	1.11254e-06		GO:0097531	GO_MAST_CELL_MIGRATION	1.18622e-33		GO:0007187	GO_G_PROTEIN_COUPLED_RECEPTOR_SIGNALING_PATHWAY_COUPLED_TO_CYCLIC_NUCLEOTIDE_SECOND_MESSENGER	2.73649e-20
GO:0051956	GO_NEGATIVE_REGULATION_OF_AMINO_ACID_TRANSPORT	2.54684e-15		GO:0034475	GO_U4_SNRNA_3_END_PROCESSING	3.43108e-05		GO:0032506	GO_CYTOKINETIC_PROCESS	1.1171e-06		GO:0036064	GO_CILIARY_BASAL_BODY	1.24679e-33		GO:0071425	GO_HEMATOPOIETIC_STEM_CELL_PROLIFERATION	2.76286e-20
GO:0051348	GO_NEGATIVE_REGULATION_OF_TRANSFERASE_ACTIVITY	2.55797e-15		GO:0034451	GO_CENTRIOLAR_SATELLITE	3.46307e-05		GO:0006883	GO_CELLULAR_SODIUM_ION_HOMEOSTASIS	1.1227e-06		GO:0015077	GO_MONOVALENT_INORGANIC_CATION_TRANSMEMBRANE_TRANSPORTER_ACTIVITY	1.25328e-33		GO:0036513	GO_DERLIN_1_RETROTRANSLOCATION_COMPLEX	2.76766e-20
GO:0031579	GO_MEMBRANE_RAFT_ORGANIZATION	2.5861e-15		GO:0060872	GO_SEMICIRCULAR_CANAL_DEVELOPMENT	3.47358e-05		GO:0031234	GO_EXTRINSIC_COMPONENT_OF_CYTOPLASMIC_SIDE_OF_PLASMA_MEMBRANE	1.1227e-06		GO:0008187	GO_POLY_PYRIMIDINE_TRACT_BINDING	1.3002e-33		GO:0007049	GO_CELL_CYCLE	2.8592e-20
GO:0051928	GO_POSITIVE_REGULATION_OF_CALCIUM_ION_TRANSPORT	2.60039e-15		GO:0043508	GO_NEGATIVE_REGULATION_OF_JUN_KINASE_ACTIVITY	3.4921e-05		GO:0030166	GO_PROTEOGLYCAN_BIOSYNTHETIC_PROCESS	1.1227e-06		GO:0033044	GO_REGULATION_OF_CHROMOSOME_ORGANIZATION	1.32745e-33		GO:0035635	GO_ENTRY_OF_BACTERIUM_INTO_HOST_CELL	2.86251e-20
GO:0090599	GO_ALPHA_GLUCOSIDASE_ACTIVITY	2.61778e-15		GO:0015295	GO_SOLUTE_PROTON_SYMPORTER_ACTIVITY	3.5134e-05		GO:0051957	GO_POSITIVE_REGULATION_OF_AMINO_ACID_TRANSPORT	1.12504e-06		GO:0050686	GO_NEGATIVE_REGULATION_OF_MRNA_PROCESSING	1.339e-33		GO:0099601	GO_REGULATION_OF_NEUROTRANSMITTER_RECEPTOR_ACTIVITY	2.86918e-20
GO:0010522	GO_REGULATION_OF_CALCIUM_ION_TRANSPORT_INTO_CYTOSOL	2.7462e-15		GO:0016051	GO_CARBOHYDRATE_BIOSYNTHETIC_PROCESS	3.53075e-05		GO:0004930	GO_G_PROTEIN_COUPLED_RECEPTOR_ACTIVITY	1.1301e-06		GO:0016597	GO_AMINO_ACID_BINDING	1.34296e-33		GO:0051817	GO_MODIFICATION_OF_MORPHOLOGY_OR_PHYSIOLOGY_OF_OTHER_ORGANISM_INVOLVED_IN_SYMBIOTIC_INTERACTION	2.87146e-20
GO:0004198	GO_CALCIUM_DEPENDENT_CYSTEINE_TYPE_ENDOPEPTIDASE_ACTIVITY	2.7582e-15		GO:0090344	GO_NEGATIVE_REGULATION_OF_CELL_AGING	3.53075e-05		GO:0030971	GO_RECEPTOR_TYROSINE_KINASE_BINDING	1.1301e-06		GO:0042406	GO_EXTRINSIC_COMPONENT_OF_ENDOPLASMIC_RETICULUM_MEMBRANE	1.37075e-33		GO:0006884	GO_CELL_VOLUME_HOMEOSTASIS	2.88112e-20
GO:0072384	GO_ORGANELLE_TRANSPORT_ALONG_MICROTUBULE	2.78958e-15		GO:0000979	GO_RNA_POLYMERASE_II_CORE_PROMOTER_SEQUENCE_SPECIFIC_DNA_BINDING	3.53075e-05		GO:0000014	GO_SINGLE_STRANDED_DNA_ENDODEOXYRIBONUCLEASE_ACTIVITY	1.1301e-06		GO:0006304	GO_DNA_MODIFICATION	1.38098e-33		GO:0072525	GO_PYRIDINE_CONTAINING_COMPOUND_BIOSYNTHETIC_PROCESS	2.88112e-20
GO:0001561	GO_FATTY_ACID_ALPHA_OXIDATION	2.82893e-15		GO:0005198	GO_STRUCTURAL_MOLECULE_ACTIVITY	3.53075e-05		GO:0055105	GO_UBIQUITIN_PROTEIN_TRANSFERASE_INHIBITOR_ACTIVITY	1.13062e-06		GO:0051701	GO_INTERACTION_WITH_HOST	1.384e-33		GO:0034501	GO_PROTEIN_LOCALIZATION_TO_KINETOCHORE	2.95726e-20
GO:0098742	GO_CELL_CELL_ADHESION_VIA_PLASMA_MEMBRANE_ADHESION_MOLECULES	2.84273e-15		GO:2001025	GO_POSITIVE_REGULATION_OF_RESPONSE_TO_DRUG	3.54887e-05		GO:0060526	GO_PROSTATE_GLANDULAR_ACINUS_MORPHOGENESIS	1.14135e-06		GO:0008510	GO_SODIUM_BICARBONATE_SYMPORTER_ACTIVITY	1.3998e-33		GO:0004674	GO_PROTEIN_SERINE_THREONINE_KINASE_ACTIVITY	2.99883e-20
GO:0002449	GO_LYMPHOCYTE_MEDIATED_IMMUNITY	2.84273e-15		GO:0070545	GO_PEBOW_COMPLEX	3.56204e-05		GO:0005844	GO_POLYSOME	1.14644e-06		GO:0033280	GO_RESPONSE_TO_VITAMIN_D	1.41352e-33		GO:0009311	GO_OLIGOSACCHARIDE_METABOLIC_PROCESS	3.01531e-20
GO:0050854	GO_REGULATION_OF_ANTIGEN_RECEPTOR_MEDIATED_SIGNALING_PATHWAY	2.95835e-15		GO:0008486	GO_DIPHOSPHOINOSITOL_POLYPHOSPHATE_DIPHOSPHATASE_ACTIVITY	3.56331e-05		GO:0001046	GO_CORE_PROMOTER_SEQUENCE_SPECIFIC_DNA_BINDING	1.16634e-06		GO:0001909	GO_LEUKOCYTE_MEDIATED_CYTOTOXICITY	1.5236e-33		GO:0003690	GO_DOUBLE_STRANDED_DNA_BINDING	3.01673e-20
GO:0045123	GO_CELLULAR_EXTRAVASATION	2.96543e-15		GO:0030518	GO_INTRACELLULAR_STEROID_HORMONE_RECEPTOR_SIGNALING_PATHWAY	3.58323e-05		GO:0048241	GO_EPINEPHRINE_TRANSPORT	1.16634e-06		GO:0072657	GO_PROTEIN_LOCALIZATION_TO_MEMBRANE	1.55652e-33		GO:0031348	GO_NEGATIVE_REGULATION_OF_DEFENSE_RESPONSE	3.08422e-20
GO:0070262	GO_PEPTIDYL_SERINE_DEPHOSPHORYLATION	3.06952e-15		GO:0032714	GO_NEGATIVE_REGULATION_OF_INTERLEUKIN_5_PRODUCTION	3.5838e-05		GO:0033238	GO_REGULATION_OF_CELLULAR_AMINE_METABOLIC_PROCESS	1.16634e-06		GO:0045920	GO_NEGATIVE_REGULATION_OF_EXOCYTOSIS	1.56818e-33		GO:0010458	GO_EXIT_FROM_MITOSIS	3.09335e-20
GO:0072386	GO_PLUS_END_DIRECTED_ORGANELLE_TRANSPORT_ALONG_MICROTUBULE	3.0858e-15		GO:0097035	GO_REGULATION_OF_MEMBRANE_LIPID_DISTRIBUTION	3.60161e-05		GO:0030140	GO_TRANS_GOLGI_NETWORK_TRANSPORT_VESICLE	1.16964e-06		GO:0032886	GO_REGULATION_OF_MICROTUBULE_BASED_PROCESS	1.57232e-33		GO:0071636	GO_POSITIVE_REGULATION_OF_TRANSFORMING_GROWTH_FACTOR_BETA_PRODUCTION	3.09335e-20
GO:0072604	GO_INTERLEUKIN_6_SECRETION	3.09648e-15		GO:0072603	GO_INTERLEUKIN_5_SECRETION	3.60749e-05		GO:1990404	GO_PROTEIN_ADP_RIBOSYLASE_ACTIVITY	1.18113e-06		GO:0090400	GO_STRESS_INDUCED_PREMATURE_SENESCENCE	1.58848e-33		GO:0006813	GO_POTASSIUM_ION_TRANSPORT	3.14507e-20
GO:0008340	GO_DETERMINATION_OF_ADULT_LIFESPAN	3.10257e-15		GO:0043492	GO_ATPASE_ACTIVITY_COUPLED_TO_MOVEMENT_OF_SUBSTANCES	3.63588e-05		GO:0006302	GO_DOUBLE_STRAND_BREAK_REPAIR	1.18604e-06		GO:0034497	GO_PROTEIN_LOCALIZATION_TO_PHAGOPHORE_ASSEMBLY_SITE	1.62715e-33		GO:0060547	GO_NEGATIVE_REGULATION_OF_NECROTIC_CELL_DEATH	3.16822e-20
GO:0048232	GO_MALE_GAMETE_GENERATION	3.10314e-15		GO:0019774	GO_PROTEASOME_CORE_COMPLEX_BETA_SUBUNIT_COMPLEX	3.63588e-05		GO:0033143	GO_REGULATION_OF_INTRACELLULAR_STEROID_HORMONE_RECEPTOR_SIGNALING_PATHWAY	1.18604e-06		GO:1990778	GO_PROTEIN_LOCALIZATION_TO_CELL_PERIPHERY	1.6337e-33		GO:0097223	GO_SPERM_PART	3.21187e-20
GO:0030001	GO_METAL_ION_TRANSPORT	3.22018e-15		GO:0035004	GO_PHOSPHATIDYLINOSITOL_3_KINASE_ACTIVITY	3.66005e-05		GO:2000646	GO_POSITIVE_REGULATION_OF_RECEPTOR_CATABOLIC_PROCESS	1.18696e-06		GO:0051225	GO_SPINDLE_ASSEMBLY	1.6832e-33		GO:0034754	GO_CELLULAR_HORMONE_METABOLIC_PROCESS	3.28364e-20
GO:0005747	GO_MITOCHONDRIAL_RESPIRATORY_CHAIN_COMPLEX_I	3.24184e-15		GO:0070208	GO_PROTEIN_HETEROTRIMERIZATION	3.66005e-05		GO:0071051	GO_POLYADENYLATION_DEPENDENT_SNORNA_3_END_PROCESSING	1.19208e-06		GO:0006538	GO_GLUTAMATE_CATABOLIC_PROCESS	1.68819e-33		GO:0060664	GO_EPITHELIAL_CELL_PROLIFERATION_INVOLVED_IN_SALIVARY_GLAND_MORPHOGENESIS	3.31988e-20
GO:0010738	GO_REGULATION_OF_PROTEIN_KINASE_A_SIGNALING	3.25993e-15		GO:0071108	GO_PROTEIN_K48_LINKED_DEUBIQUITINATION	3.66005e-05		GO:0051001	GO_NEGATIVE_REGULATION_OF_NITRIC_OXIDE_SYNTHASE_ACTIVITY	1.19376e-06		GO:0044441	GO_CILIARY_PART	1.73867e-33		GO:0051353	GO_POSITIVE_REGULATION_OF_OXIDOREDUCTASE_ACTIVITY	3.34104e-20
GO:0005506	GO_IRON_ION_BINDING	3.35817e-15		GO:0072425	GO_SIGNAL_TRANSDUCTION_INVOLVED_IN_G2_DNA_DAMAGE_CHECKPOINT	3.66005e-05		GO:0035145	GO_EXON_EXON_JUNCTION_COMPLEX	1.19668e-06		GO:0007026	GO_NEGATIVE_REGULATION_OF_MICROTUBULE_DEPOLYMERIZATION	1.75958e-33		GO:0000278	GO_MITOTIC_CELL_CYCLE	3.35392e-20
GO:0050849	GO_NEGATIVE_REGULATION_OF_CALCIUM_MEDIATED_SIGNALING	3.3875e-15		GO:0016722	GO_OXIDOREDUCTASE_ACTIVITY_OXIDIZING_METAL_IONS	3.67532e-05		GO:0060019	GO_RADIAL_GLIAL_CELL_DIFFERENTIATION	1.19677e-06		GO:0072507	GO_DIVALENT_INORGANIC_CATION_HOMEOSTASIS	1.76774e-33		GO:0090329	GO_REGULATION_OF_DNA_DEPENDENT_DNA_REPLICATION	3.52456e-20
GO:0061919	GO_PROCESS_UTILIZING_AUTOPHAGIC_MECHANISM	3.448e-15		GO:0032934	GO_STEROL_BINDING	3.67898e-05		GO:0035519	GO_PROTEIN_K29_LINKED_UBIQUITINATION	1.19743e-06		GO:0051607	GO_DEFENSE_RESPONSE_TO_VIRUS	1.78306e-33		GO:0048675	GO_AXON_EXTENSION	3.55638e-20
GO:0015077	GO_MONOVALENT_INORGANIC_CATION_TRANSMEMBRANE_TRANSPORTER_ACTIVITY	3.51022e-15		GO:0055083	GO_MONOVALENT_INORGANIC_ANION_HOMEOSTASIS	3.69892e-05		GO:0035004	GO_PHOSPHATIDYLINOSITOL_3_KINASE_ACTIVITY	1.2011e-06		GO:0036376	GO_SODIUM_ION_EXPORT_ACROSS_PLASMA_MEMBRANE	1.91255e-33		GO:0032411	GO_POSITIVE_REGULATION_OF_TRANSPORTER_ACTIVITY	3.60696e-20
GO:0045947	GO_NEGATIVE_REGULATION_OF_TRANSLATIONAL_INITIATION	3.56517e-15		GO:0002428	GO_ANTIGEN_PROCESSING_AND_PRESENTATION_OF_PEPTIDE_ANTIGEN_VIA_MHC_CLASS_IB	3.76119e-05		GO:0000041	GO_TRANSITION_METAL_ION_TRANSPORT	1.23393e-06		GO:0045671	GO_NEGATIVE_REGULATION_OF_OSTEOCLAST_DIFFERENTIATION	1.91397e-33		GO:0072678	GO_T_CELL_MIGRATION	3.62771e-20
GO:0070647	GO_PROTEIN_MODIFICATION_BY_SMALL_PROTEIN_CONJUGATION_OR_REMOVAL	3.56766e-15		GO:0004197	GO_CYSTEINE_TYPE_ENDOPEPTIDASE_ACTIVITY	3.77718e-05		GO:0018198	GO_PEPTIDYL_CYSTEINE_MODIFICATION	1.24028e-06		GO:0046635	GO_POSITIVE_REGULATION_OF_ALPHA_BETA_T_CELL_ACTIVATION	1.9614e-33		GO:0033146	GO_REGULATION_OF_INTRACELLULAR_ESTROGEN_RECEPTOR_SIGNALING_PATHWAY	3.62773e-20
GO:0002200	GO_SOMATIC_DIVERSIFICATION_OF_IMMUNE_RECEPTORS	3.57784e-15		GO:0034114	GO_REGULATION_OF_HETEROTYPIC_CELL_CELL_ADHESION	3.81646e-05		GO:0006069	GO_ETHANOL_OXIDATION	1.24541e-06		GO:0016712	GO_OXIDOREDUCTASE_ACTIVITY_ACTING_ON_PAIRED_DONORS_WITH_INCORPORATION_OR_REDUCTION_OF_MOLECULAR_OXYGEN_REDUCED_FLAVIN_OR_FLAVOPROTEIN_AS_ONE_DONOR_AND_INCORPORATION_OF_ONE_ATOM_OF_OXYGEN	1.98421e-33		GO:0045545	GO_SYNDECAN_BINDING	3.62773e-20
GO:0002562	GO_SOMATIC_DIVERSIFICATION_OF_IMMUNE_RECEPTORS_VIA_GERMLINE_RECOMBINATION_WITHIN_A_SINGLE_LOCUS	3.57784e-15		GO:0060384	GO_INNERVATION	3.81738e-05		GO:0072507	GO_DIVALENT_INORGANIC_CATION_HOMEOSTASIS	1.29226e-06		GO:0044774	GO_MITOTIC_DNA_INTEGRITY_CHECKPOINT	1.98793e-33		GO:2000377	GO_REGULATION_OF_REACTIVE_OXYGEN_SPECIES_METABOLIC_PROCESS	3.70683e-20
GO:0007005	GO_MITOCHONDRION_ORGANIZATION	3.69168e-15		GO:0042758	GO_LONG_CHAIN_FATTY_ACID_CATABOLIC_PROCESS	3.83189e-05		GO:0006691	GO_LEUKOTRIENE_METABOLIC_PROCESS	1.29907e-06		GO:0072659	GO_PROTEIN_LOCALIZATION_TO_PLASMA_MEMBRANE	2.00611e-33		GO:0005774	GO_VACUOLAR_MEMBRANE	3.70683e-20
GO:0015238	GO_DRUG_TRANSMEMBRANE_TRANSPORTER_ACTIVITY	3.71378e-15		GO:0015849	GO_ORGANIC_ACID_TRANSPORT	3.83189e-05		GO:0071679	GO_COMMISSURAL_NEURON_AXON_GUIDANCE	1.30004e-06		GO:0043984	GO_HISTONE_H4_K16_ACETYLATION	2.02325e-33		GO:0030210	GO_HEPARIN_BIOSYNTHETIC_PROCESS	3.71171e-20
GO:0016591	GO_RNA_POLYMERASE_II_HOLOENZYME	3.71378e-15		GO:0005134	GO_INTERLEUKIN_2_RECEPTOR_BINDING	3.85482e-05		GO:2001236	GO_REGULATION_OF_EXTRINSIC_APOPTOTIC_SIGNALING_PATHWAY	1.30004e-06		GO:0043296	GO_APICAL_JUNCTION_COMPLEX	2.04102e-33		GO:0005814	GO_CENTRIOLE	3.75166e-20
GO:0048385	GO_REGULATION_OF_RETINOIC_ACID_RECEPTOR_SIGNALING_PATHWAY	3.79614e-15		GO:0005412	GO_GLUCOSE_SODIUM_SYMPORTER_ACTIVITY	3.87927e-05		GO:0015293	GO_SYMPORTER_ACTIVITY	1.30004e-06		GO:0002363	GO_ALPHA_BETA_T_CELL_LINEAGE_COMMITMENT	2.04999e-33		GO:0097431	GO_MITOTIC_SPINDLE_POLE	3.75166e-20
GO:0001836	GO_RELEASE_OF_CYTOCHROME_C_FROM_MITOCHONDRIA	3.9453e-15		GO:0030056	GO_HEMIDESMOSOME	3.87927e-05		GO:0004690	GO_CYCLIC_NUCLEOTIDE_DEPENDENT_PROTEIN_KINASE_ACTIVITY	1.31397e-06		GO:0019900	GO_KINASE_BINDING	2.05769e-33		GO:0060352	GO_CELL_ADHESION_MOLECULE_PRODUCTION	3.77878e-20
GO:0071295	GO_CELLULAR_RESPONSE_TO_VITAMIN	3.97392e-15		GO:0055067	GO_MONOVALENT_INORGANIC_CATION_HOMEOSTASIS	3.87927e-05		GO:0051984	GO_POSITIVE_REGULATION_OF_CHROMOSOME_SEGREGATION	1.31496e-06		GO:0097542	GO_CILIARY_TIP	2.08697e-33		GO:0098573	GO_INTRINSIC_COMPONENT_OF_MITOCHONDRIAL_MEMBRANE	3.79998e-20
GO:0050715	GO_POSITIVE_REGULATION_OF_CYTOKINE_SECRETION	3.99491e-15		GO:0051932	GO_SYNAPTIC_TRANSMISSION_GABAERGIC	3.87927e-05		GO:1990124	GO_MESSENGER_RIBONUCLEOPROTEIN_COMPLEX	1.32141e-06		GO:0038064	GO_COLLAGEN_RECEPTOR_ACTIVITY	2.0884e-33		GO:0031086	GO_NUCLEAR_TRANSCRIBED_MRNA_CATABOLIC_PROCESS_DEADENYLATION_INDEPENDENT_DECAY	3.81848e-20
GO:0018146	GO_KERATAN_SULFATE_BIOSYNTHETIC_PROCESS	4.14349e-15		GO:0002693	GO_POSITIVE_REGULATION_OF_CELLULAR_EXTRAVASATION	3.89219e-05		GO:0042940	GO_D_AMINO_ACID_TRANSPORT	1.32432e-06		GO:1990841	GO_PROMOTER_SPECIFIC_CHROMATIN_BINDING	2.09993e-33		GO:1990907	GO_BETA_CATENIN_TCF_COMPLEX	3.88475e-20
GO:0072708	GO_RESPONSE_TO_SORBITOL	4.16189e-15		GO:0046364	GO_MONOSACCHARIDE_BIOSYNTHETIC_PROCESS	3.90167e-05		GO:0006862	GO_NUCLEOTIDE_TRANSPORT	1.32432e-06		GO:0016757	GO_TRANSFERASE_ACTIVITY_TRANSFERRING_GLYCOSYL_GROUPS	2.10001e-33		GO:0007530	GO_SEX_DETERMINATION	3.88947e-20
GO:0048562	GO_EMBRYONIC_ORGAN_MORPHOGENESIS	4.17436e-15		GO:0050877	GO_NERVOUS_SYSTEM_PROCESS	3.90167e-05		GO:1904889	GO_REGULATION_OF_EXCITATORY_SYNAPSE_ASSEMBLY	1.33155e-06		GO:0015108	GO_CHLORIDE_TRANSMEMBRANE_TRANSPORTER_ACTIVITY	2.11243e-33		GO:0036503	GO_ERAD_PATHWAY	4.00015e-20
GO:0060837	GO_BLOOD_VESSEL_ENDOTHELIAL_CELL_DIFFERENTIATION	4.21047e-15		GO:0055076	GO_TRANSITION_METAL_ION_HOMEOSTASIS	3.90167e-05		GO:0046885	GO_REGULATION_OF_HORMONE_BIOSYNTHETIC_PROCESS	1.33155e-06		GO:0044321	GO_RESPONSE_TO_LEPTIN	2.11665e-33		GO:1904591	GO_POSITIVE_REGULATION_OF_PROTEIN_IMPORT	4.04568e-20
GO:0072603	GO_INTERLEUKIN_5_SECRETION	4.4253e-15		GO:0042588	GO_ZYMOGEN_GRANULE	3.92306e-05		GO:0050432	GO_CATECHOLAMINE_SECRETION	1.34018e-06		GO:0001047	GO_CORE_PROMOTER_BINDING	2.14898e-33		GO:0007346	GO_REGULATION_OF_MITOTIC_CELL_CYCLE	4.05802e-20
GO:0090175	GO_REGULATION_OF_ESTABLISHMENT_OF_PLANAR_POLARITY	4.44094e-15		GO:0006776	GO_VITAMIN_A_METABOLIC_PROCESS	3.95498e-05		GO:0019855	GO_CALCIUM_CHANNEL_INHIBITOR_ACTIVITY	1.35011e-06		GO:0005774	GO_VACUOLAR_MEMBRANE	2.18527e-33		GO:0007093	GO_MITOTIC_CELL_CYCLE_CHECKPOINT	4.08489e-20
GO:0097190	GO_APOPTOTIC_SIGNALING_PATHWAY	4.61501e-15		GO:0014046	GO_DOPAMINE_SECRETION	3.98595e-05		GO:0045938	GO_POSITIVE_REGULATION_OF_CIRCADIAN_SLEEP_WAKE_CYCLE_SLEEP	1.35011e-06		GO:0051828	GO_ENTRY_INTO_OTHER_ORGANISM_INVOLVED_IN_SYMBIOTIC_INTERACTION	2.1984e-33		GO:0008285	GO_NEGATIVE_REGULATION_OF_CELL_POPULATION_PROLIFERATION	4.11388e-20
GO:0051287	GO_NAD_BINDING	4.63144e-15		GO:0005436	GO_SODIUM_PHOSPHATE_SYMPORTER_ACTIVITY	4.0044e-05		GO:0009064	GO_GLUTAMINE_FAMILY_AMINO_ACID_METABOLIC_PROCESS	1.37427e-06		GO:0043903	GO_REGULATION_OF_SYMBIOSIS_ENCOMPASSING_MUTUALISM_THROUGH_PARASITISM	2.20226e-33		GO:0045746	GO_NEGATIVE_REGULATION_OF_NOTCH_SIGNALING_PATHWAY	4.192e-20
GO:0015748	GO_ORGANOPHOSPHATE_ESTER_TRANSPORT	4.67573e-15		GO:0008519	GO_AMMONIUM_TRANSMEMBRANE_TRANSPORTER_ACTIVITY	4.0466e-05		GO:0006767	GO_WATER_SOLUBLE_VITAMIN_METABOLIC_PROCESS	1.37427e-06		GO:0098827	GO_ENDOPLASMIC_RETICULUM_SUBCOMPARTMENT	2.21594e-33		GO:0006998	GO_NUCLEAR_ENVELOPE_ORGANIZATION	4.21772e-20
GO:0031672	GO_A_BAND	4.74923e-15		GO:0046600	GO_NEGATIVE_REGULATION_OF_CENTRIOLE_REPLICATION	4.0466e-05		GO:0033327	GO_LEYDIG_CELL_DIFFERENTIATION	1.37645e-06		GO:0015605	GO_ORGANOPHOSPHATE_ESTER_TRANSMEMBRANE_TRANSPORTER_ACTIVITY	2.23786e-33		GO:0009065	GO_GLUTAMINE_FAMILY_AMINO_ACID_CATABOLIC_PROCESS	4.22669e-20
GO:0033603	GO_POSITIVE_REGULATION_OF_DOPAMINE_SECRETION	4.96776e-15		GO:0016903	GO_OXIDOREDUCTASE_ACTIVITY_ACTING_ON_THE_ALDEHYDE_OR_OXO_GROUP_OF_DONORS	4.05e-05		GO:0050772	GO_POSITIVE_REGULATION_OF_AXONOGENESIS	1.38539e-06		GO:0050750	GO_LOW_DENSITY_LIPOPROTEIN_PARTICLE_RECEPTOR_BINDING	2.24561e-33		GO:0030514	GO_NEGATIVE_REGULATION_OF_BMP_SIGNALING_PATHWAY	4.23829e-20
GO:0051248	GO_NEGATIVE_REGULATION_OF_PROTEIN_METABOLIC_PROCESS	5.09156e-15		GO:0038095	GO_FC_EPSILON_RECEPTOR_SIGNALING_PATHWAY	4.05062e-05		GO:0033555	GO_MULTICELLULAR_ORGANISMAL_RESPONSE_TO_STRESS	1.3971e-06		GO:0035770	GO_RIBONUCLEOPROTEIN_GRANULE	2.26948e-33		GO:0016538	GO_CYCLIN_DEPENDENT_PROTEIN_SERINE_THREONINE_KINASE_REGULATOR_ACTIVITY	4.24238e-20
GO:0030134	GO_COPII_COATED_ER_TO_GOLGI_TRANSPORT_VESICLE	5.12415e-15		GO:0007168	GO_RECEPTOR_GUANYLYL_CYCLASE_SIGNALING_PATHWAY	4.06284e-05		GO:0045211	GO_POSTSYNAPTIC_MEMBRANE	1.43734e-06		GO:0005198	GO_STRUCTURAL_MOLECULE_ACTIVITY	2.2898e-33		GO:0090042	GO_TUBULIN_DEACETYLATION	4.26564e-20
GO:0032433	GO_FILOPODIUM_TIP	5.13556e-15		GO:0097048	GO_DENDRITIC_CELL_APOPTOTIC_PROCESS	4.10059e-05		GO:0055059	GO_ASYMMETRIC_NEUROBLAST_DIVISION	1.44547e-06		GO:0050996	GO_POSITIVE_REGULATION_OF_LIPID_CATABOLIC_PROCESS	2.3416e-33		GO:0008237	GO_METALLOPEPTIDASE_ACTIVITY	4.33978e-20
GO:0009084	GO_GLUTAMINE_FAMILY_AMINO_ACID_BIOSYNTHETIC_PROCESS	5.23333e-15		GO:0021675	GO_NERVE_DEVELOPMENT	4.10977e-05		GO:0045123	GO_CELLULAR_EXTRAVASATION	1.44562e-06		GO:0002687	GO_POSITIVE_REGULATION_OF_LEUKOCYTE_MIGRATION	2.4091e-33		GO:0051985	GO_NEGATIVE_REGULATION_OF_CHROMOSOME_SEGREGATION	4.39132e-20
GO:0034614	GO_CELLULAR_RESPONSE_TO_REACTIVE_OXYGEN_SPECIES	5.31374e-15		GO:0015459	GO_POTASSIUM_CHANNEL_REGULATOR_ACTIVITY	4.20601e-05		GO:0004712	GO_PROTEIN_SERINE_THREONINE_TYROSINE_KINASE_ACTIVITY	1.44562e-06		GO:0090307	GO_MITOTIC_SPINDLE_ASSEMBLY	2.43666e-33		GO:0001547	GO_ANTRAL_OVARIAN_FOLLICLE_GROWTH	4.3962e-20
GO:0007156	GO_HOMOPHILIC_CELL_ADHESION_VIA_PLASMA_MEMBRANE_ADHESION_MOLECULES	5.35524e-15		GO:0032025	GO_RESPONSE_TO_COBALT_ION	4.20601e-05		GO:0097060	GO_SYNAPTIC_MEMBRANE	1.4462e-06		GO:0006855	GO_DRUG_TRANSMEMBRANE_TRANSPORT	2.43777e-33		GO:0051249	GO_REGULATION_OF_LYMPHOCYTE_ACTIVATION	4.3962e-20
GO:0010821	GO_REGULATION_OF_MITOCHONDRION_ORGANIZATION	5.40537e-15		GO:0046625	GO_SPHINGOLIPID_BINDING	4.21527e-05		GO:0045019	GO_NEGATIVE_REGULATION_OF_NITRIC_OXIDE_BIOSYNTHETIC_PROCESS	1.44856e-06		GO:0038111	GO_INTERLEUKIN_7_MEDIATED_SIGNALING_PATHWAY	2.448e-33		GO:0071504	GO_CELLULAR_RESPONSE_TO_HEPARIN	4.42163e-20
GO:0061640	GO_CYTOSKELETON_DEPENDENT_CYTOKINESIS	5.46571e-15		GO:0023019	GO_SIGNAL_TRANSDUCTION_INVOLVED_IN_REGULATION_OF_GENE_EXPRESSION	4.25097e-05		GO:0006346	GO_METHYLATION_DEPENDENT_CHROMATIN_SILENCING	1.45225e-06		GO:0019209	GO_KINASE_ACTIVATOR_ACTIVITY	2.45678e-33		GO:0071503	GO_RESPONSE_TO_HEPARIN	4.42163e-20
GO:0070661	GO_LEUKOCYTE_PROLIFERATION	5.53883e-15		GO:0090207	GO_REGULATION_OF_TRIGLYCERIDE_METABOLIC_PROCESS	4.30708e-05		GO:0048280	GO_VESICLE_FUSION_WITH_GOLGI_APPARATUS	1.46739e-06		GO:0001539	GO_CILIUM_OR_FLAGELLUM_DEPENDENT_CELL_MOTILITY	2.47194e-33		GO:0035696	GO_MONOCYTE_EXTRAVASATION	4.43458e-20
GO:0043086	GO_NEGATIVE_REGULATION_OF_CATALYTIC_ACTIVITY	5.53883e-15		GO:0033038	GO_BITTER_TASTE_RECEPTOR_ACTIVITY	4.38514e-05		GO:0035249	GO_SYNAPTIC_TRANSMISSION_GLUTAMATERGIC	1.46848e-06		GO:0009896	GO_POSITIVE_REGULATION_OF_CATABOLIC_PROCESS	2.485e-33		GO:0072599	GO_ESTABLISHMENT_OF_PROTEIN_LOCALIZATION_TO_ENDOPLASMIC_RETICULUM	4.43893e-20
GO:0043583	GO_EAR_DEVELOPMENT	5.58445e-15		GO:0010934	GO_MACROPHAGE_CYTOKINE_PRODUCTION	4.38514e-05		GO:0014904	GO_MYOTUBE_CELL_DEVELOPMENT	1.48777e-06		GO:0044030	GO_REGULATION_OF_DNA_METHYLATION	2.50711e-33		GO:0030433	GO_UBIQUITIN_DEPENDENT_ERAD_PATHWAY	4.50267e-20
GO:0016877	GO_LIGASE_ACTIVITY_FORMING_CARBON_SULFUR_BONDS	5.6542e-15		GO:0090271	GO_POSITIVE_REGULATION_OF_FIBROBLAST_GROWTH_FACTOR_PRODUCTION	4.39531e-05		GO:0042461	GO_PHOTORECEPTOR_CELL_DEVELOPMENT	1.49073e-06		GO:0043565	GO_SEQUENCE_SPECIFIC_DNA_BINDING	2.64672e-33		GO:0038095	GO_FC_EPSILON_RECEPTOR_SIGNALING_PATHWAY	4.68054e-20
GO:0006521	GO_REGULATION_OF_CELLULAR_AMINO_ACID_METABOLIC_PROCESS	5.66547e-15		GO:0034389	GO_LIPID_DROPLET_ORGANIZATION	4.43281e-05		GO:0051055	GO_NEGATIVE_REGULATION_OF_LIPID_BIOSYNTHETIC_PROCESS	1.49091e-06		GO:0000987	GO_PROXIMAL_PROMOTER_SEQUENCE_SPECIFIC_DNA_BINDING	2.72577e-33		GO:0040017	GO_POSITIVE_REGULATION_OF_LOCOMOTION	4.71529e-20
GO:0016874	GO_LIGASE_ACTIVITY	5.815e-15		GO:0007205	GO_PROTEIN_KINASE_C_ACTIVATING_G_PROTEIN_COUPLED_RECEPTOR_SIGNALING_PATHWAY	4.47083e-05		GO:0032768	GO_REGULATION_OF_MONOOXYGENASE_ACTIVITY	1.49091e-06		GO:0033268	GO_NODE_OF_RANVIER	2.77052e-33		GO:0021533	GO_CELL_DIFFERENTIATION_IN_HINDBRAIN	4.73586e-20
GO:0006984	GO_ER_NUCLEUS_SIGNALING_PATHWAY	5.96048e-15		GO:0015893	GO_DRUG_TRANSPORT	4.49144e-05		GO:0001664	GO_G_PROTEIN_COUPLED_RECEPTOR_BINDING	1.49124e-06		GO:0000910	GO_CYTOKINESIS	2.89975e-33		GO:0072686	GO_MITOTIC_SPINDLE	4.74039e-20
GO:0061469	GO_REGULATION_OF_TYPE_B_PANCREATIC_CELL_PROLIFERATION	6.12416e-15		GO:0022857	GO_TRANSMEMBRANE_TRANSPORTER_ACTIVITY	4.49144e-05		GO:0035747	GO_NATURAL_KILLER_CELL_CHEMOTAXIS	1.49246e-06		GO:0097731	GO_9PLUS0_NON_MOTILE_CILIUM	2.90982e-33		GO:0030870	GO_MRE11_COMPLEX	4.74293e-20
GO:0051082	GO_UNFOLDED_PROTEIN_BINDING	6.15498e-15		GO:0051354	GO_NEGATIVE_REGULATION_OF_OXIDOREDUCTASE_ACTIVITY	4.52225e-05		GO:0070173	GO_REGULATION_OF_ENAMEL_MINERALIZATION	1.49825e-06		GO:0005942	GO_PHOSPHATIDYLINOSITOL_3_KINASE_COMPLEX	2.95995e-33		GO:0002921	GO_NEGATIVE_REGULATION_OF_HUMORAL_IMMUNE_RESPONSE	4.75992e-20
GO:0044818	GO_MITOTIC_G2_M_TRANSITION_CHECKPOINT	6.20828e-15		GO:0048019	GO_RECEPTOR_ANTAGONIST_ACTIVITY	4.52225e-05		GO:0033144	GO_NEGATIVE_REGULATION_OF_INTRACELLULAR_STEROID_HORMONE_RECEPTOR_SIGNALING_PATHWAY	1.53801e-06		GO:0032232	GO_NEGATIVE_REGULATION_OF_ACTIN_FILAMENT_BUNDLE_ASSEMBLY	3.08676e-33		GO:0015108	GO_CHLORIDE_TRANSMEMBRANE_TRANSPORTER_ACTIVITY	4.76452e-20
GO:0051292	GO_NUCLEAR_PORE_COMPLEX_ASSEMBLY	6.21475e-15		GO:0005802	GO_TRANS_GOLGI_NETWORK	4.52225e-05		GO:0048714	GO_POSITIVE_REGULATION_OF_OLIGODENDROCYTE_DIFFERENTIATION	1.53953e-06		GO:0071243	GO_CELLULAR_RESPONSE_TO_ARSENIC_CONTAINING_SUBSTANCE	3.10542e-33		GO:0050798	GO_ACTIVATED_T_CELL_PROLIFERATION	4.80821e-20
GO:0072507	GO_DIVALENT_INORGANIC_CATION_HOMEOSTASIS	6.26052e-15		GO:0001893	GO_MATERNAL_PLACENTA_DEVELOPMENT	4.54153e-05		GO:0086006	GO_VOLTAGE_GATED_SODIUM_CHANNEL_ACTIVITY_INVOLVED_IN_CARDIAC_MUSCLE_CELL_ACTION_POTENTIAL	1.55194e-06		GO:0015919	GO_PEROXISOMAL_MEMBRANE_TRANSPORT	3.16243e-33		GO:0006306	GO_DNA_METHYLATION	4.81326e-20
GO:0070412	GO_R_SMAD_BINDING	6.26186e-15		GO:0035519	GO_PROTEIN_K29_LINKED_UBIQUITINATION	4.54153e-05		GO:0018024	GO_HISTONE_LYSINE_N_METHYLTRANSFERASE_ACTIVITY	1.56438e-06		GO:0043300	GO_REGULATION_OF_LEUKOCYTE_DEGRANULATION	3.18074e-33		GO:0060767	GO_EPITHELIAL_CELL_PROLIFERATION_INVOLVED_IN_PROSTATE_GLAND_DEVELOPMENT	4.84893e-20
GO:0061512	GO_PROTEIN_LOCALIZATION_TO_CILIUM	6.26493e-15		GO:0015183	GO_L_ASPARTATE_TRANSMEMBRANE_TRANSPORTER_ACTIVITY	4.5423e-05		GO:0002054	GO_NUCLEOBASE_BINDING	1.57334e-06		GO:0042249	GO_ESTABLISHMENT_OF_PLANAR_POLARITY_OF_EMBRYONIC_EPITHELIUM	3.24602e-33		GO:0070821	GO_TERTIARY_GRANULE_MEMBRANE	4.85554e-20
GO:0050957	GO_EQUILIBRIOCEPTION	6.30593e-15		GO:0051095	GO_REGULATION_OF_HELICASE_ACTIVITY	4.55083e-05		GO:0050770	GO_REGULATION_OF_AXONOGENESIS	1.61249e-06		GO:0043406	GO_POSITIVE_REGULATION_OF_MAP_KINASE_ACTIVITY	3.25197e-33		GO:0032052	GO_BILE_ACID_BINDING	4.88063e-20
GO:0005682	GO_U5_SNRNP	6.37866e-15		GO:0015171	GO_AMINO_ACID_TRANSMEMBRANE_TRANSPORTER_ACTIVITY	4.58395e-05		GO:0030670	GO_PHAGOCYTIC_VESICLE_MEMBRANE	1.64183e-06		GO:0051957	GO_POSITIVE_REGULATION_OF_AMINO_ACID_TRANSPORT	3.25437e-33		GO:0051193	GO_REGULATION_OF_COFACTOR_METABOLIC_PROCESS	4.98838e-20
GO:0032633	GO_INTERLEUKIN_4_PRODUCTION	6.44515e-15		GO:0090103	GO_COCHLEA_MORPHOGENESIS	4.60244e-05		GO:0031441	GO_NEGATIVE_REGULATION_OF_MRNA_3_END_PROCESSING	1.64705e-06		GO:0051279	GO_REGULATION_OF_RELEASE_OF_SEQUESTERED_CALCIUM_ION_INTO_CYTOSOL	3.44819e-33		GO:0030177	GO_POSITIVE_REGULATION_OF_WNT_SIGNALING_PATHWAY	5.03352e-20
GO:0098840	GO_PROTEIN_TRANSPORT_ALONG_MICROTUBULE	6.44795e-15		GO:0046916	GO_CELLULAR_TRANSITION_METAL_ION_HOMEOSTASIS	4.6141e-05		GO:0015179	GO_L_AMINO_ACID_TRANSMEMBRANE_TRANSPORTER_ACTIVITY	1.65246e-06		GO:0090239	GO_REGULATION_OF_HISTONE_H4_ACETYLATION	3.49447e-33		GO:0030055	GO_CELL_SUBSTRATE_JUNCTION	5.14786e-20
GO:0086007	GO_VOLTAGE_GATED_CALCIUM_CHANNEL_ACTIVITY_INVOLVED_IN_CARDIAC_MUSCLE_CELL_ACTION_POTENTIAL	6.49906e-15		GO:0005942	GO_PHOSPHATIDYLINOSITOL_3_KINASE_COMPLEX	4.62186e-05		GO:0004364	GO_GLUTATHIONE_TRANSFERASE_ACTIVITY	1.65347e-06		GO:0023026	GO_MHC_CLASS_II_PROTEIN_COMPLEX_BINDING	3.51141e-33		GO:0034764	GO_POSITIVE_REGULATION_OF_TRANSMEMBRANE_TRANSPORT	5.18267e-20
GO:0050684	GO_REGULATION_OF_MRNA_PROCESSING	6.50012e-15		GO:0010470	GO_REGULATION_OF_GASTRULATION	4.62186e-05		GO:0005343	GO_ORGANIC_ACID_SODIUM_SYMPORTER_ACTIVITY	1.65998e-06		GO:0030595	GO_LEUKOCYTE_CHEMOTAXIS	3.56028e-33		GO:0019003	GO_GDP_BINDING	5.24874e-20
GO:0005643	GO_NUCLEAR_PORE	6.73714e-15		GO:0044837	GO_ACTOMYOSIN_CONTRACTILE_RING_ORGANIZATION	4.69241e-05		GO:0002181	GO_CYTOPLASMIC_TRANSLATION	1.66609e-06		GO:0042330	GO_TAXIS	3.60603e-33		GO:0055119	GO_RELAXATION_OF_CARDIAC_MUSCLE	5.24874e-20
GO:0004857	GO_ENZYME_INHIBITOR_ACTIVITY	6.748e-15		GO:0050912	GO_DETECTION_OF_CHEMICAL_STIMULUS_INVOLVED_IN_SENSORY_PERCEPTION_OF_TASTE	4.69955e-05		GO:0005614	GO_INTERSTITIAL_MATRIX	1.69233e-06		GO:0048872	GO_HOMEOSTASIS_OF_NUMBER_OF_CELLS	3.62878e-33		GO:0006099	GO_TRICARBOXYLIC_ACID_CYCLE	5.39815e-20
GO:2000052	GO_POSITIVE_REGULATION_OF_NON_CANONICAL_WNT_SIGNALING_PATHWAY	6.748e-15		GO:0032780	GO_NEGATIVE_REGULATION_OF_ATPASE_ACTIVITY	4.71911e-05		GO:0030660	GO_GOLGI_ASSOCIATED_VESICLE_MEMBRANE	1.70988e-06		GO:0006099	GO_TRICARBOXYLIC_ACID_CYCLE	3.66048e-33		GO:0000070	GO_MITOTIC_SISTER_CHROMATID_SEGREGATION	5.53382e-20
GO:0022857	GO_TRANSMEMBRANE_TRANSPORTER_ACTIVITY	6.80408e-15		GO:0034309	GO_PRIMARY_ALCOHOL_BIOSYNTHETIC_PROCESS	4.71911e-05		GO:0060081	GO_MEMBRANE_HYPERPOLARIZATION	1.70988e-06		GO:0099547	GO_REGULATION_OF_TRANSLATION_AT_SYNAPSE_MODULATING_SYNAPTIC_TRANSMISSION	3.68863e-33		GO:0050819	GO_NEGATIVE_REGULATION_OF_COAGULATION	5.5593e-20
GO:1905898	GO_POSITIVE_REGULATION_OF_RESPONSE_TO_ENDOPLASMIC_RETICULUM_STRESS	6.97873e-15		GO:0010764	GO_NEGATIVE_REGULATION_OF_FIBROBLAST_MIGRATION	4.72068e-05		GO:0003730	GO_MRNA_3_UTR_BINDING	1.70988e-06		GO:0031253	GO_CELL_PROJECTION_MEMBRANE	3.71615e-33		GO:0090316	GO_POSITIVE_REGULATION_OF_INTRACELLULAR_PROTEIN_TRANSPORT	5.56638e-20
GO:0001845	GO_PHAGOLYSOSOME_ASSEMBLY	6.99219e-15		GO:0019208	GO_PHOSPHATASE_REGULATOR_ACTIVITY	4.88744e-05		GO:0005070	GO_SH3_SH2_ADAPTOR_ACTIVITY	1.72296e-06		GO:2000416	GO_REGULATION_OF_EOSINOPHIL_MIGRATION	3.77e-33		GO:0061013	GO_REGULATION_OF_MRNA_CATABOLIC_PROCESS	5.91103e-20
GO:0044194	GO_CYTOLYTIC_GRANULE	7.02341e-15		GO:0002691	GO_REGULATION_OF_CELLULAR_EXTRAVASATION	4.953e-05		GO:0010893	GO_POSITIVE_REGULATION_OF_STEROID_BIOSYNTHETIC_PROCESS	1.7313e-06		GO:0044060	GO_REGULATION_OF_ENDOCRINE_PROCESS	3.80201e-33		GO:0004177	GO_AMINOPEPTIDASE_ACTIVITY	5.93562e-20
GO:0060291	GO_LONG_TERM_SYNAPTIC_POTENTIATION	7.08139e-15		GO:0015078	GO_PROTON_TRANSMEMBRANE_TRANSPORTER_ACTIVITY	4.96752e-05		GO:0060696	GO_REGULATION_OF_PHOSPHOLIPID_CATABOLIC_PROCESS	1.73141e-06		GO:0001701	GO_IN_UTERO_EMBRYONIC_DEVELOPMENT	3.96289e-33		GO:2000378	GO_NEGATIVE_REGULATION_OF_REACTIVE_OXYGEN_SPECIES_METABOLIC_PROCESS	6.06207e-20
GO:0007600	GO_SENSORY_PERCEPTION	7.09261e-15		GO:0043506	GO_REGULATION_OF_JUN_KINASE_ACTIVITY	4.96752e-05		GO:0010838	GO_POSITIVE_REGULATION_OF_KERATINOCYTE_PROLIFERATION	1.74185e-06		GO:0001818	GO_NEGATIVE_REGULATION_OF_CYTOKINE_PRODUCTION	3.98794e-33		GO:0045992	GO_NEGATIVE_REGULATION_OF_EMBRYONIC_DEVELOPMENT	6.09848e-20
GO:0048024	GO_REGULATION_OF_MRNA_SPLICING_VIA_SPLICEOSOME	7.18823e-15		GO:0010891	GO_NEGATIVE_REGULATION_OF_SEQUESTERING_OF_TRIGLYCERIDE	5.04088e-05		GO:0002693	GO_POSITIVE_REGULATION_OF_CELLULAR_EXTRAVASATION	1.78166e-06		GO:0005343	GO_ORGANIC_ACID_SODIUM_SYMPORTER_ACTIVITY	3.98993e-33		GO:0015874	GO_NOREPINEPHRINE_TRANSPORT	6.16003e-20
GO:0031985	GO_GOLGI_CISTERNA	7.25882e-15		GO:2000678	GO_NEGATIVE_REGULATION_OF_TRANSCRIPTION_REGULATORY_REGION_DNA_BINDING	5.05978e-05		GO:0090288	GO_NEGATIVE_REGULATION_OF_CELLULAR_RESPONSE_TO_GROWTH_FACTOR_STIMULUS	1.7945e-06		GO:0002697	GO_REGULATION_OF_IMMUNE_EFFECTOR_PROCESS	4.01e-33		GO:0036037	GO_CD8_POSITIVE_ALPHA_BETA_T_CELL_ACTIVATION	6.17029e-20
GO:0055038	GO_RECYCLING_ENDOSOME_MEMBRANE	7.25882e-15		GO:0051657	GO_MAINTENANCE_OF_ORGANELLE_LOCATION	5.08769e-05		GO:0034308	GO_PRIMARY_ALCOHOL_METABOLIC_PROCESS	1.7945e-06		GO:0030660	GO_GOLGI_ASSOCIATED_VESICLE_MEMBRANE	4.05225e-33		GO:0098831	GO_PRESYNAPTIC_ACTIVE_ZONE_CYTOPLASMIC_COMPONENT	6.23663e-20
GO:0048199	GO_VESICLE_TARGETING_TO_FROM_OR_WITHIN_GOLGI	7.32041e-15		GO:0070679	GO_INOSITOL_1_4_5_TRISPHOSPHATE_BINDING	5.09844e-05		GO:1905508	GO_PROTEIN_LOCALIZATION_TO_MICROTUBULE_ORGANIZING_CENTER	1.80074e-06		GO:0002753	GO_CYTOPLASMIC_PATTERN_RECOGNITION_RECEPTOR_SIGNALING_PATHWAY	4.11097e-33		GO:0008143	GO_POLY_A_BINDING	6.3839e-20
GO:0090263	GO_POSITIVE_REGULATION_OF_CANONICAL_WNT_SIGNALING_PATHWAY	7.32438e-15		GO:0098690	GO_GLYCINERGIC_SYNAPSE	5.17061e-05		GO:0008143	GO_POLY_A_BINDING	1.82046e-06		GO:0045730	GO_RESPIRATORY_BURST	4.11097e-33		GO:0035932	GO_ALDOSTERONE_SECRETION	6.39153e-20
GO:0005871	GO_KINESIN_COMPLEX	7.67962e-15		GO:0004143	GO_DIACYLGLYCEROL_KINASE_ACTIVITY	5.19954e-05		GO:0030371	GO_TRANSLATION_REPRESSOR_ACTIVITY	1.82446e-06		GO:0007423	GO_SENSORY_ORGAN_DEVELOPMENT	4.12286e-33		GO:0042130	GO_NEGATIVE_REGULATION_OF_T_CELL_PROLIFERATION	6.55055e-20
GO:0060070	GO_CANONICAL_WNT_SIGNALING_PATHWAY	7.73297e-15		GO:0090723	GO_GROWTH_CONE_PART	5.19954e-05		GO:0008361	GO_REGULATION_OF_CELL_SIZE	1.83945e-06		GO:0072677	GO_EOSINOPHIL_MIGRATION	4.28157e-33		GO:0034703	GO_CATION_CHANNEL_COMPLEX	6.60397e-20
GO:0033601	GO_POSITIVE_REGULATION_OF_MAMMARY_GLAND_EPITHELIAL_CELL_PROLIFERATION	7.74147e-15		GO:0030004	GO_CELLULAR_MONOVALENT_INORGANIC_CATION_HOMEOSTASIS	5.21422e-05		GO:0015695	GO_ORGANIC_CATION_TRANSPORT	1.84709e-06		GO:0008408	GO_3_5_EXONUCLEASE_ACTIVITY	4.32575e-33		GO:0016805	GO_DIPEPTIDASE_ACTIVITY	6.77523e-20
GO:0007339	GO_BINDING_OF_SPERM_TO_ZONA_PELLUCIDA	7.77975e-15		GO:0008088	GO_AXO_DENDRITIC_TRANSPORT	5.25508e-05		GO:0002923	GO_REGULATION_OF_HUMORAL_IMMUNE_RESPONSE_MEDIATED_BY_CIRCULATING_IMMUNOGLOBULIN	1.84792e-06		GO:0046631	GO_ALPHA_BETA_T_CELL_ACTIVATION	4.37506e-33		GO:0045851	GO_PH_REDUCTION	6.77523e-20
GO:0030055	GO_CELL_SUBSTRATE_JUNCTION	7.78657e-15		GO:0071025	GO_RNA_SURVEILLANCE	5.28387e-05		GO:0001738	GO_MORPHOGENESIS_OF_A_POLARIZED_EPITHELIUM	1.86807e-06		GO:0003690	GO_DOUBLE_STRANDED_DNA_BINDING	4.38305e-33		GO:0090239	GO_REGULATION_OF_HISTONE_H4_ACETYLATION	6.81728e-20
GO:0005913	GO_CELL_CELL_ADHERENS_JUNCTION	7.916e-15		GO:0008361	GO_REGULATION_OF_CELL_SIZE	5.29815e-05		GO:0016278	GO_LYSINE_N_METHYLTRANSFERASE_ACTIVITY	1.87764e-06		GO:0090533	GO_CATION_TRANSPORTING_ATPASE_COMPLEX	4.38628e-33		GO:0099023	GO_TETHERING_COMPLEX	6.8744e-20
GO:0004602	GO_GLUTATHIONE_PEROXIDASE_ACTIVITY	7.94346e-15		GO:0050798	GO_ACTIVATED_T_CELL_PROLIFERATION	5.3248e-05		GO:0016917	GO_GABA_RECEPTOR_ACTIVITY	1.89087e-06		GO:0090329	GO_REGULATION_OF_DNA_DEPENDENT_DNA_REPLICATION	4.55284e-33		GO:0001664	GO_G_PROTEIN_COUPLED_RECEPTOR_BINDING	7.0457e-20
GO:0033006	GO_REGULATION_OF_MAST_CELL_ACTIVATION_INVOLVED_IN_IMMUNE_RESPONSE	8.09748e-15		GO:0044279	GO_OTHER_ORGANISM_MEMBRANE	5.36784e-05		GO:0043506	GO_REGULATION_OF_JUN_KINASE_ACTIVITY	1.89905e-06		GO:0097529	GO_MYELOID_LEUKOCYTE_MIGRATION	4.65145e-33		GO:0097617	GO_ANNEALING_ACTIVITY	7.08549e-20
GO:0097368	GO_ESTABLISHMENT_OF_SERTOLI_CELL_BARRIER	8.46086e-15		GO:0006885	GO_REGULATION_OF_PH	5.36784e-05		GO:0000979	GO_RNA_POLYMERASE_II_CORE_PROMOTER_SEQUENCE_SPECIFIC_DNA_BINDING	1.91359e-06		GO:0006821	GO_CHLORIDE_TRANSPORT	4.87344e-33		GO:0000099	GO_SULFUR_AMINO_ACID_TRANSMEMBRANE_TRANSPORTER_ACTIVITY	7.10595e-20
GO:0097105	GO_PRESYNAPTIC_MEMBRANE_ASSEMBLY	8.51559e-15		GO:0032328	GO_ALANINE_TRANSPORT	5.3814e-05		GO:0042073	GO_INTRACILIARY_TRANSPORT	1.9824e-06		GO:0031902	GO_LATE_ENDOSOME_MEMBRANE	4.97406e-33		GO:0046530	GO_PHOTORECEPTOR_CELL_DIFFERENTIATION	7.10882e-20
GO:0003735	GO_STRUCTURAL_CONSTITUENT_OF_RIBOSOME	8.51559e-15		GO:0050656	GO_3_PHOSPHOADENOSINE_5_PHOSPHOSULFATE_BINDING	5.44698e-05		GO:0045125	GO_BIOACTIVE_LIPID_RECEPTOR_ACTIVITY	1.98985e-06		GO:0034109	GO_HOMOTYPIC_CELL_CELL_ADHESION	4.97893e-33		GO:0051055	GO_NEGATIVE_REGULATION_OF_LIPID_BIOSYNTHETIC_PROCESS	7.21057e-20
GO:0003158	GO_ENDOTHELIUM_DEVELOPMENT	8.64362e-15		GO:0046697	GO_DECIDUALIZATION	5.44698e-05		GO:0071012	GO_CATALYTIC_STEP_1_SPLICEOSOME	2.01478e-06		GO:0006323	GO_DNA_PACKAGING	5.21064e-33		GO:0003697	GO_SINGLE_STRANDED_DNA_BINDING	7.27973e-20
GO:0060453	GO_REGULATION_OF_GASTRIC_ACID_SECRETION	8.97319e-15		GO:0043130	GO_UBIQUITIN_BINDING	5.44698e-05		GO:0032009	GO_EARLY_PHAGOSOME	2.01765e-06		GO:0004024	GO_ALCOHOL_DEHYDROGENASE_ACTIVITY_ZINC_DEPENDENT	5.27199e-33		GO:0000932	GO_P_BODY	7.37691e-20
GO:0001650	GO_FIBRILLAR_CENTER	9.11853e-15		GO:2000403	GO_POSITIVE_REGULATION_OF_LYMPHOCYTE_MIGRATION	5.48436e-05		GO:0034104	GO_NEGATIVE_REGULATION_OF_TISSUE_REMODELING	2.01819e-06		GO:0004022	GO_ALCOHOL_DEHYDROGENASE_NAD_ACTIVITY	5.27199e-33		GO:0045580	GO_REGULATION_OF_T_CELL_DIFFERENTIATION	7.38206e-20
GO:1904892	GO_REGULATION_OF_RECEPTOR_SIGNALING_PATHWAY_VIA_STAT	9.11853e-15		GO:0030007	GO_CELLULAR_POTASSIUM_ION_HOMEOSTASIS	5.52168e-05		GO:1904948	GO_MIDBRAIN_DOPAMINERGIC_NEURON_DIFFERENTIATION	2.04299e-06		GO:0007600	GO_SENSORY_PERCEPTION	5.43594e-33		GO:0031593	GO_POLYUBIQUITIN_MODIFICATION_DEPENDENT_PROTEIN_BINDING	7.48249e-20
GO:0090329	GO_REGULATION_OF_DNA_DEPENDENT_DNA_REPLICATION	9.34031e-15		GO:0019935	GO_CYCLIC_NUCLEOTIDE_MEDIATED_SIGNALING	5.58082e-05		GO:0004622	GO_LYSOPHOSPHOLIPASE_ACTIVITY	2.06419e-06		GO:0098661	GO_INORGANIC_ANION_TRANSMEMBRANE_TRANSPORT	5.49444e-33		GO:0050728	GO_NEGATIVE_REGULATION_OF_INFLAMMATORY_RESPONSE	7.54222e-20
GO:0001738	GO_MORPHOGENESIS_OF_A_POLARIZED_EPITHELIUM	9.43939e-15		GO:0031664	GO_REGULATION_OF_LIPOPOLYSACCHARIDE_MEDIATED_SIGNALING_PATHWAY	5.58082e-05		GO:0070160	GO_TIGHT_JUNCTION	2.06959e-06		GO:0001963	GO_SYNAPTIC_TRANSMISSION_DOPAMINERGIC	5.49469e-33		GO:0046606	GO_NEGATIVE_REGULATION_OF_CENTROSOME_CYCLE	7.54941e-20
GO:0015865	GO_PURINE_NUCLEOTIDE_TRANSPORT	9.49313e-15		GO:0012507	GO_ER_TO_GOLGI_TRANSPORT_VESICLE_MEMBRANE	5.61988e-05		GO:0034199	GO_ACTIVATION_OF_PROTEIN_KINASE_A_ACTIVITY	2.07165e-06		GO:0008179	GO_ADENYLATE_CYCLASE_BINDING	5.64702e-33		GO:0098562	GO_CYTOPLASMIC_SIDE_OF_MEMBRANE	7.58168e-20
GO:0006672	GO_CERAMIDE_METABOLIC_PROCESS	9.58451e-15		GO:0017075	GO_SYNTAXIN_1_BINDING	5.64095e-05		GO:0000922	GO_SPINDLE_POLE	2.10606e-06		GO:0002920	GO_REGULATION_OF_HUMORAL_IMMUNE_RESPONSE	5.6924e-33		GO:0016668	GO_OXIDOREDUCTASE_ACTIVITY_ACTING_ON_A_SULFUR_GROUP_OF_DONORS_NAD_P_AS_ACCEPTOR	7.64469e-20
GO:0051988	GO_REGULATION_OF_ATTACHMENT_OF_SPINDLE_MICROTUBULES_TO_KINETOCHORE	9.66886e-15		GO:0005254	GO_CHLORIDE_CHANNEL_ACTIVITY	5.66175e-05		GO:0002691	GO_REGULATION_OF_CELLULAR_EXTRAVASATION	2.13224e-06		GO:0017121	GO_PLASMA_MEMBRANE_PHOSPHOLIPID_SCRAMBLING	5.89366e-33		GO:0030057	GO_DESMOSOME	7.67097e-20
GO:0061912	GO_SELECTIVE_AUTOPHAGY	9.74513e-15		GO:0005614	GO_INTERSTITIAL_MATRIX	5.66175e-05		GO:0019208	GO_PHOSPHATASE_REGULATOR_ACTIVITY	2.14187e-06		GO:0070555	GO_RESPONSE_TO_INTERLEUKIN_1	5.89366e-33		GO:0098838	GO_FOLATE_TRANSMEMBRANE_TRANSPORT	7.73209e-20
GO:0005797	GO_GOLGI_MEDIAL_CISTERNA	9.7612e-15		GO:0097001	GO_CERAMIDE_BINDING	5.68551e-05		GO:0021983	GO_PITUITARY_GLAND_DEVELOPMENT	2.15773e-06		GO:0035090	GO_MAINTENANCE_OF_APICAL_BASAL_CELL_POLARITY	5.99783e-33		GO:0050673	GO_EPITHELIAL_CELL_PROLIFERATION	7.78631e-20
GO:0015629	GO_ACTIN_CYTOSKELETON	9.93929e-15		GO:0008429	GO_PHOSPHATIDYLETHANOLAMINE_BINDING	5.68733e-05		GO:2001244	GO_POSITIVE_REGULATION_OF_INTRINSIC_APOPTOTIC_SIGNALING_PATHWAY	2.15773e-06		GO:0070232	GO_REGULATION_OF_T_CELL_APOPTOTIC_PROCESS	6.04601e-33		GO:0051195	GO_NEGATIVE_REGULATION_OF_COFACTOR_METABOLIC_PROCESS	7.78631e-20
GO:0045745	GO_POSITIVE_REGULATION_OF_G_PROTEIN_COUPLED_RECEPTOR_SIGNALING_PATHWAY	1.03331e-14		GO:0071012	GO_CATALYTIC_STEP_1_SPLICEOSOME	5.71938e-05		GO:0010765	GO_POSITIVE_REGULATION_OF_SODIUM_ION_TRANSPORT	2.16488e-06		GO:0045880	GO_POSITIVE_REGULATION_OF_SMOOTHENED_SIGNALING_PATHWAY	6.15303e-33		GO:0034063	GO_STRESS_GRANULE_ASSEMBLY	7.90986e-20
GO:0097193	GO_INTRINSIC_APOPTOTIC_SIGNALING_PATHWAY	1.03858e-14		GO:0031254	GO_CELL_TRAILING_EDGE	5.71938e-05		GO:0006855	GO_DRUG_TRANSMEMBRANE_TRANSPORT	2.171e-06		GO:0070085	GO_GLYCOSYLATION	6.16055e-33		GO:0070664	GO_NEGATIVE_REGULATION_OF_LEUKOCYTE_PROLIFERATION	7.9447e-20
GO:0044346	GO_FIBROBLAST_APOPTOTIC_PROCESS	1.04644e-14		GO:0035308	GO_NEGATIVE_REGULATION_OF_PROTEIN_DEPHOSPHORYLATION	5.73478e-05		GO:0032623	GO_INTERLEUKIN_2_PRODUCTION	2.171e-06		GO:0060669	GO_EMBRYONIC_PLACENTA_MORPHOGENESIS	6.26067e-33		GO:0072584	GO_CAVEOLIN_MEDIATED_ENDOCYTOSIS	8.02283e-20
GO:0010519	GO_NEGATIVE_REGULATION_OF_PHOSPHOLIPASE_ACTIVITY	1.09699e-14		GO:0004012	GO_PHOSPHOLIPID_TRANSLOCATING_ATPASE_ACTIVITY	5.75246e-05		GO:2000169	GO_REGULATION_OF_PEPTIDYL_CYSTEINE_S_NITROSYLATION	2.171e-06		GO:0015893	GO_DRUG_TRANSPORT	6.37383e-33		GO:0000776	GO_KINETOCHORE	8.06062e-20
GO:0034063	GO_STRESS_GRANULE_ASSEMBLY	1.11544e-14		GO:1904396	GO_REGULATION_OF_NEUROMUSCULAR_JUNCTION_DEVELOPMENT	5.75372e-05		GO:0033962	GO_CYTOPLASMIC_MRNA_PROCESSING_BODY_ASSEMBLY	2.17133e-06		GO:0004532	GO_EXORIBONUCLEASE_ACTIVITY	6.55267e-33		GO:0008519	GO_AMMONIUM_TRANSMEMBRANE_TRANSPORTER_ACTIVITY	8.21566e-20
GO:0098655	GO_CATION_TRANSMEMBRANE_TRANSPORT	1.12272e-14		GO:0000014	GO_SINGLE_STRANDED_DNA_ENDODEOXYRIBONUCLEASE_ACTIVITY	5.75372e-05		GO:0031114	GO_REGULATION_OF_MICROTUBULE_DEPOLYMERIZATION	2.1748e-06		GO:0106056	GO_REGULATION_OF_CALCINEURIN_MEDIATED_SIGNALING	6.83203e-33		GO:0051298	GO_CENTROSOME_DUPLICATION	8.33147e-20
GO:0017153	GO_SODIUM_DICARBOXYLATE_SYMPORTER_ACTIVITY	1.16438e-14		GO:0044445	GO_CYTOSOLIC_PART	5.81459e-05		GO:0033017	GO_SARCOPLASMIC_RETICULUM_MEMBRANE	2.18037e-06		GO:0022411	GO_CELLULAR_COMPONENT_DISASSEMBLY	6.94536e-33		GO:0070410	GO_CO_SMAD_BINDING	8.3334e-20
GO:0009925	GO_BASAL_PLASMA_MEMBRANE	1.18033e-14		GO:0006767	GO_WATER_SOLUBLE_VITAMIN_METABOLIC_PROCESS	5.81459e-05		GO:0070840	GO_DYNEIN_COMPLEX_BINDING	2.18137e-06		GO:0002645	GO_POSITIVE_REGULATION_OF_TOLERANCE_INDUCTION	6.99396e-33		GO:0007096	GO_REGULATION_OF_EXIT_FROM_MITOSIS	8.33824e-20
GO:1905651	GO_REGULATION_OF_ARTERY_MORPHOGENESIS	1.19429e-14		GO:0005604	GO_BASEMENT_MEMBRANE	5.8613e-05		GO:0004867	GO_SERINE_TYPE_ENDOPEPTIDASE_INHIBITOR_ACTIVITY	2.18137e-06		GO:0010888	GO_NEGATIVE_REGULATION_OF_LIPID_STORAGE	7.05116e-33		GO:0043001	GO_GOLGI_TO_PLASMA_MEMBRANE_PROTEIN_TRANSPORT	8.39058e-20
GO:0009064	GO_GLUTAMINE_FAMILY_AMINO_ACID_METABOLIC_PROCESS	1.20976e-14		GO:0061665	GO_SUMO_LIGASE_ACTIVITY	5.88718e-05		GO:0022604	GO_REGULATION_OF_CELL_MORPHOGENESIS	2.18182e-06		GO:0043560	GO_INSULIN_RECEPTOR_SUBSTRATE_BINDING	7.19113e-33		GO:0051304	GO_CHROMOSOME_SEPARATION	8.39321e-20
GO:0048771	GO_TISSUE_REMODELING	1.21289e-14		GO:0097154	GO_GABAERGIC_NEURON_DIFFERENTIATION	5.89813e-05		GO:0051252	GO_REGULATION_OF_RNA_METABOLIC_PROCESS	2.19897e-06		GO:0051865	GO_PROTEIN_AUTOUBIQUITINATION	7.36593e-33		GO:0061082	GO_MYELOID_LEUKOCYTE_CYTOKINE_PRODUCTION	8.5549e-20
GO:0034220	GO_ION_TRANSMEMBRANE_TRANSPORT	1.22373e-14		GO:0005215	GO_TRANSPORTER_ACTIVITY	5.89813e-05		GO:0046332	GO_SMAD_BINDING	2.19897e-06		GO:0005507	GO_COPPER_ION_BINDING	7.47512e-33		GO:0071850	GO_MITOTIC_CELL_CYCLE_ARREST	8.55707e-20
GO:0034511	GO_U3_SNORNA_BINDING	1.23984e-14		GO:0008527	GO_TASTE_RECEPTOR_ACTIVITY	5.92264e-05		GO:0016242	GO_NEGATIVE_REGULATION_OF_MACROAUTOPHAGY	2.20634e-06		GO:0016722	GO_OXIDOREDUCTASE_ACTIVITY_OXIDIZING_METAL_IONS	7.68602e-33		GO:0110021	GO_CARDIAC_MUSCLE_MYOBLAST_PROLIFERATION	8.61881e-20
GO:0006857	GO_OLIGOPEPTIDE_TRANSPORT	1.24623e-14		GO:0036513	GO_DERLIN_1_RETROTRANSLOCATION_COMPLEX	5.93521e-05		GO:0043531	GO_ADP_BINDING	2.2322e-06		GO:0031100	GO_ANIMAL_ORGAN_REGENERATION	7.79854e-33		GO:0072507	GO_DIVALENT_INORGANIC_CATION_HOMEOSTASIS	8.83267e-20
GO:0046676	GO_NEGATIVE_REGULATION_OF_INSULIN_SECRETION	1.25064e-14		GO:0090150	GO_ESTABLISHMENT_OF_PROTEIN_LOCALIZATION_TO_MEMBRANE	5.98688e-05		GO:0005201	GO_EXTRACELLULAR_MATRIX_STRUCTURAL_CONSTITUENT	2.23561e-06		GO:0032060	GO_BLEB_ASSEMBLY	7.82835e-33		GO:1905818	GO_REGULATION_OF_CHROMOSOME_SEPARATION	8.9475e-20
GO:0004703	GO_G_PROTEIN_COUPLED_RECEPTOR_KINASE_ACTIVITY	1.26859e-14		GO:0071901	GO_NEGATIVE_REGULATION_OF_PROTEIN_SERINE_THREONINE_KINASE_ACTIVITY	5.98688e-05		GO:0021696	GO_CEREBELLAR_CORTEX_MORPHOGENESIS	2.26464e-06		GO:0032587	GO_RUFFLE_MEMBRANE	7.86341e-33		GO:0035173	GO_HISTONE_KINASE_ACTIVITY	8.98644e-20
GO:0048265	GO_RESPONSE_TO_PAIN	1.26874e-14		GO:0050772	GO_POSITIVE_REGULATION_OF_AXONOGENESIS	6.03275e-05		GO:0055076	GO_TRANSITION_METAL_ION_HOMEOSTASIS	2.27424e-06		GO:0098862	GO_CLUSTER_OF_ACTIN_BASED_CELL_PROJECTIONS	7.90088e-33		GO:0043492	GO_ATPASE_ACTIVITY_COUPLED_TO_MOVEMENT_OF_SUBSTANCES	9.01001e-20
GO:0031343	GO_POSITIVE_REGULATION_OF_CELL_KILLING	1.27525e-14		GO:1905368	GO_PEPTIDASE_COMPLEX	6.0834e-05		GO:0071605	GO_MONOCYTE_CHEMOTACTIC_PROTEIN_1_PRODUCTION	2.2876e-06		GO:0001784	GO_PHOSPHOTYROSINE_RESIDUE_BINDING	8.06596e-33		GO:0005604	GO_BASEMENT_MEMBRANE	9.07008e-20
GO:0090278	GO_NEGATIVE_REGULATION_OF_PEPTIDE_HORMONE_SECRETION	1.28916e-14		GO:0060837	GO_BLOOD_VESSEL_ENDOTHELIAL_CELL_DIFFERENTIATION	6.10224e-05		GO:0006333	GO_CHROMATIN_ASSEMBLY_OR_DISASSEMBLY	2.29122e-06		GO:0002286	GO_T_CELL_ACTIVATION_INVOLVED_IN_IMMUNE_RESPONSE	8.16368e-33		GO:0048840	GO_OTOLITH_DEVELOPMENT	9.23611e-20
GO:0043507	GO_POSITIVE_REGULATION_OF_JUN_KINASE_ACTIVITY	1.31827e-14		GO:0090503	GO_RNA_PHOSPHODIESTER_BOND_HYDROLYSIS_EXONUCLEOLYTIC	6.10543e-05		GO:0072511	GO_DIVALENT_INORGANIC_CATION_TRANSPORT	2.29122e-06		GO:0044342	GO_TYPE_B_PANCREATIC_CELL_PROLIFERATION	8.2239e-33		GO:0046184	GO_ALDEHYDE_BIOSYNTHETIC_PROCESS	9.2646e-20
GO:0005793	GO_ENDOPLASMIC_RETICULUM_GOLGI_INTERMEDIATE_COMPARTMENT	1.32935e-14		GO:0042421	GO_NOREPINEPHRINE_BIOSYNTHETIC_PROCESS	6.12855e-05		GO:0099641	GO_ANTEROGRADE_AXONAL_PROTEIN_TRANSPORT	2.3076e-06		GO:0042887	GO_AMIDE_TRANSMEMBRANE_TRANSPORTER_ACTIVITY	8.24112e-33		GO:0106056	GO_REGULATION_OF_CALCINEURIN_MEDIATED_SIGNALING	9.2646e-20
GO:0019825	GO_OXYGEN_BINDING	1.32935e-14		GO:0072672	GO_NEUTROPHIL_EXTRAVASATION	6.15243e-05		GO:2001025	GO_POSITIVE_REGULATION_OF_RESPONSE_TO_DRUG	2.33008e-06		GO:0032480	GO_NEGATIVE_REGULATION_OF_TYPE_I_INTERFERON_PRODUCTION	8.44771e-33		GO:0006349	GO_REGULATION_OF_GENE_EXPRESSION_BY_GENETIC_IMPRINTING	9.2646e-20
GO:0016758	GO_TRANSFERASE_ACTIVITY_TRANSFERRING_HEXOSYL_GROUPS	1.32935e-14		GO:0034220	GO_ION_TRANSMEMBRANE_TRANSPORT	6.16376e-05		GO:0006814	GO_SODIUM_ION_TRANSPORT	2.33008e-06		GO:0005875	GO_MICROTUBULE_ASSOCIATED_COMPLEX	8.51258e-33		GO:0050858	GO_NEGATIVE_REGULATION_OF_ANTIGEN_RECEPTOR_MEDIATED_SIGNALING_PATHWAY	9.27525e-20
GO:0033327	GO_LEYDIG_CELL_DIFFERENTIATION	1.33275e-14		GO:0019209	GO_KINASE_ACTIVATOR_ACTIVITY	6.16376e-05		GO:0016048	GO_DETECTION_OF_TEMPERATURE_STIMULUS	2.33196e-06		GO:0007266	GO_RHO_PROTEIN_SIGNAL_TRANSDUCTION	8.51258e-33		GO:0051539	GO_4_IRON_4_SULFUR_CLUSTER_BINDING	9.32769e-20
GO:0006684	GO_SPHINGOMYELIN_METABOLIC_PROCESS	1.33778e-14		GO:0007501	GO_MESODERMAL_CELL_FATE_SPECIFICATION	6.20596e-05		GO:0071888	GO_MACROPHAGE_APOPTOTIC_PROCESS	2.34921e-06		GO:0021915	GO_NEURAL_TUBE_DEVELOPMENT	8.54562e-33		GO:0097352	GO_AUTOPHAGOSOME_MATURATION	9.32769e-20
GO:0050974	GO_DETECTION_OF_MECHANICAL_STIMULUS_INVOLVED_IN_SENSORY_PERCEPTION	1.34749e-14		GO:0021902	GO_COMMITMENT_OF_NEURONAL_CELL_TO_SPECIFIC_NEURON_TYPE_IN_FOREBRAIN	6.29588e-05		GO:0045988	GO_NEGATIVE_REGULATION_OF_STRIATED_MUSCLE_CONTRACTION	2.36016e-06		GO:0005818	GO_ASTER	9.18079e-33		GO:0007080	GO_MITOTIC_METAPHASE_PLATE_CONGRESSION	9.3924e-20
GO:0008271	GO_SECONDARY_ACTIVE_SULFATE_TRANSMEMBRANE_TRANSPORTER_ACTIVITY	1.35506e-14		GO:0015643	GO_TOXIC_SUBSTANCE_BINDING	6.30264e-05		GO:0061013	GO_REGULATION_OF_MRNA_CATABOLIC_PROCESS	2.36213e-06		GO:2001233	GO_REGULATION_OF_APOPTOTIC_SIGNALING_PATHWAY	9.20078e-33		GO:0022402	GO_CELL_CYCLE_PROCESS	9.41755e-20
GO:0009299	GO_MRNA_TRANSCRIPTION	1.36025e-14		GO:0070403	GO_NADPLUS_BINDING	6.34562e-05		GO:0009190	GO_CYCLIC_NUCLEOTIDE_BIOSYNTHETIC_PROCESS	2.39766e-06		GO:0043901	GO_NEGATIVE_REGULATION_OF_MULTI_ORGANISM_PROCESS	9.27624e-33		GO:0007492	GO_ENDODERM_DEVELOPMENT	9.61844e-20
GO:0042276	GO_ERROR_PRONE_TRANSLESION_SYNTHESIS	1.3672e-14		GO:0021648	GO_VESTIBULOCOCHLEAR_NERVE_MORPHOGENESIS	6.42226e-05		GO:0006821	GO_CHLORIDE_TRANSPORT	2.40103e-06		GO:0002686	GO_NEGATIVE_REGULATION_OF_LEUKOCYTE_MIGRATION	9.35594e-33		GO:0031441	GO_NEGATIVE_REGULATION_OF_MRNA_3_END_PROCESSING	9.6639e-20
GO:0060056	GO_MAMMARY_GLAND_INVOLUTION	1.39487e-14		GO:0033004	GO_NEGATIVE_REGULATION_OF_MAST_CELL_ACTIVATION	6.48119e-05		GO:0043484	GO_REGULATION_OF_RNA_SPLICING	2.40103e-06		GO:0005814	GO_CENTRIOLE	9.64199e-33		GO:0035860	GO_GLIAL_CELL_DERIVED_NEUROTROPHIC_FACTOR_RECEPTOR_SIGNALING_PATHWAY	9.71e-20
GO:0032182	GO_UBIQUITIN_LIKE_PROTEIN_BINDING	1.4322e-14		GO:0042734	GO_PRESYNAPTIC_MEMBRANE	6.5204e-05		GO:0008088	GO_AXO_DENDRITIC_TRANSPORT	2.42055e-06		GO:0070989	GO_OXIDATIVE_DEMETHYLATION	9.67453e-33		GO:0072524	GO_PYRIDINE_CONTAINING_COMPOUND_METABOLIC_PROCESS	9.81711e-20
GO:0071205	GO_PROTEIN_LOCALIZATION_TO_JUXTAPARANODE_REGION_OF_AXON	1.45415e-14		GO:0048027	GO_MRNA_5_UTR_BINDING	6.60019e-05		GO:0045730	GO_RESPIRATORY_BURST	2.43182e-06		GO:0030488	GO_TRNA_METHYLATION	9.84509e-33		GO:0061659	GO_UBIQUITIN_LIKE_PROTEIN_LIGASE_ACTIVITY	9.81711e-20
GO:0070303	GO_NEGATIVE_REGULATION_OF_STRESS_ACTIVATED_PROTEIN_KINASE_SIGNALING_CASCADE	1.4891e-14		GO:0034427	GO_NUCLEAR_TRANSCRIBED_MRNA_CATABOLIC_PROCESS_EXONUCLEOLYTIC_3_5_	6.69601e-05		GO:1905368	GO_PEPTIDASE_COMPLEX	2.44001e-06		GO:0010922	GO_POSITIVE_REGULATION_OF_PHOSPHATASE_ACTIVITY	9.93298e-33		GO:0033599	GO_REGULATION_OF_MAMMARY_GLAND_EPITHELIAL_CELL_PROLIFERATION	9.90669e-20
GO:0008088	GO_AXO_DENDRITIC_TRANSPORT	1.49078e-14		GO:0030539	GO_MALE_GENITALIA_DEVELOPMENT	6.72569e-05		GO:0005819	GO_SPINDLE	2.44001e-06		GO:0090091	GO_POSITIVE_REGULATION_OF_EXTRACELLULAR_MATRIX_DISASSEMBLY	9.95595e-33		GO:0043508	GO_NEGATIVE_REGULATION_OF_JUN_KINASE_ACTIVITY	9.92076e-20
GO:0004957	GO_PROSTAGLANDIN_E_RECEPTOR_ACTIVITY	1.50121e-14		GO:0007097	GO_NUCLEAR_MIGRATION	6.86731e-05		GO:0022853	GO_ACTIVE_ION_TRANSMEMBRANE_TRANSPORTER_ACTIVITY	2.45861e-06		GO:0036002	GO_PRE_MRNA_BINDING	1.05029e-32		GO:2000738	GO_POSITIVE_REGULATION_OF_STEM_CELL_DIFFERENTIATION	9.92129e-20
GO:0061548	GO_GANGLION_DEVELOPMENT	1.52675e-14		GO:0035924	GO_CELLULAR_RESPONSE_TO_VASCULAR_ENDOTHELIAL_GROWTH_FACTOR_STIMULUS	6.8925e-05		GO:0050684	GO_REGULATION_OF_MRNA_PROCESSING	2.45861e-06		GO:0015872	GO_DOPAMINE_TRANSPORT	1.06703e-32		GO:0006029	GO_PROTEOGLYCAN_METABOLIC_PROCESS	9.92129e-20
GO:0042056	GO_CHEMOATTRACTANT_ACTIVITY	1.53394e-14		GO:0001578	GO_MICROTUBULE_BUNDLE_FORMATION	6.8925e-05		GO:0006307	GO_DNA_DEALKYLATION_INVOLVED_IN_DNA_REPAIR	2.45901e-06		GO:0097060	GO_SYNAPTIC_MEMBRANE	1.08218e-32		GO:0042581	GO_SPECIFIC_GRANULE	9.92685e-20
GO:0002460	GO_ADAPTIVE_IMMUNE_RESPONSE_BASED_ON_SOMATIC_RECOMBINATION_OF_IMMUNE_RECEPTORS_BUILT_FROM_IMMUNOGLOBULIN_SUPERFAMILY_DOMAINS	1.56264e-14		GO:0015711	GO_ORGANIC_ANION_TRANSPORT	6.8925e-05		GO:0051932	GO_SYNAPTIC_TRANSMISSION_GABAERGIC	2.4676e-06		GO:0070717	GO_POLY_PURINE_TRACT_BINDING	1.10432e-32		GO:0032634	GO_INTERLEUKIN_5_PRODUCTION	9.98136e-20
GO:1905462	GO_REGULATION_OF_DNA_DUPLEX_UNWINDING	1.56264e-14		GO:0048024	GO_REGULATION_OF_MRNA_SPLICING_VIA_SPLICEOSOME	6.8925e-05		GO:0006991	GO_RESPONSE_TO_STEROL_DEPLETION	2.46969e-06		GO:0043410	GO_POSITIVE_REGULATION_OF_MAPK_CASCADE	1.10432e-32		GO:0015850	GO_ORGANIC_HYDROXY_COMPOUND_TRANSPORT	9.98136e-20
GO:0006820	GO_ANION_TRANSPORT	1.57471e-14		GO:0043407	GO_NEGATIVE_REGULATION_OF_MAP_KINASE_ACTIVITY	6.94603e-05		GO:0061640	GO_CYTOSKELETON_DEPENDENT_CYTOKINESIS	2.47269e-06		GO:0010569	GO_REGULATION_OF_DOUBLE_STRAND_BREAK_REPAIR_VIA_HOMOLOGOUS_RECOMBINATION	1.10628e-32		GO:0060343	GO_TRABECULA_FORMATION	9.99008e-20
GO:0045335	GO_PHAGOCYTIC_VESICLE	1.57471e-14		GO:0030856	GO_REGULATION_OF_EPITHELIAL_CELL_DIFFERENTIATION	7.00656e-05		GO:0007017	GO_MICROTUBULE_BASED_PROCESS	2.47274e-06		GO:0016638	GO_OXIDOREDUCTASE_ACTIVITY_ACTING_ON_THE_CH_NH2_GROUP_OF_DONORS	1.11205e-32		GO:0016917	GO_GABA_RECEPTOR_ACTIVITY	1.02491e-19
GO:0044441	GO_CILIARY_PART	1.60245e-14		GO:0033559	GO_UNSATURATED_FATTY_ACID_METABOLIC_PROCESS	7.06262e-05		GO:0097386	GO_GLIAL_CELL_PROJECTION	2.48631e-06		GO:0098813	GO_NUCLEAR_CHROMOSOME_SEGREGATION	1.12224e-32		GO:0017171	GO_SERINE_HYDROLASE_ACTIVITY	1.02491e-19
GO:0002703	GO_REGULATION_OF_LEUKOCYTE_MEDIATED_IMMUNITY	1.61334e-14		GO:0106058	GO_POSITIVE_REGULATION_OF_CALCINEURIN_MEDIATED_SIGNALING	7.12872e-05		GO:0042301	GO_PHOSPHATE_ION_BINDING	2.49197e-06		GO:0090503	GO_RNA_PHOSPHODIESTER_BOND_HYDROLYSIS_EXONUCLEOLYTIC	1.13281e-32		GO:0097060	GO_SYNAPTIC_MEMBRANE	1.02491e-19
GO:0033003	GO_REGULATION_OF_MAST_CELL_ACTIVATION	1.61334e-14		GO:0008574	GO_ATP_DEPENDENT_MICROTUBULE_MOTOR_ACTIVITY_PLUS_END_DIRECTED	7.1299e-05		GO:0098858	GO_ACTIN_BASED_CELL_PROJECTION	2.51152e-06		GO:0010562	GO_POSITIVE_REGULATION_OF_PHOSPHORUS_METABOLIC_PROCESS	1.13644e-32		GO:0008211	GO_GLUCOCORTICOID_METABOLIC_PROCESS	1.03759e-19
GO:0001816	GO_CYTOKINE_PRODUCTION	1.62746e-14		GO:1904889	GO_REGULATION_OF_EXCITATORY_SYNAPSE_ASSEMBLY	7.14423e-05		GO:0046916	GO_CELLULAR_TRANSITION_METAL_ION_HOMEOSTASIS	2.51152e-06		GO:0031401	GO_POSITIVE_REGULATION_OF_PROTEIN_MODIFICATION_PROCESS	1.14025e-32		GO:0001784	GO_PHOSPHOTYROSINE_RESIDUE_BINDING	1.04183e-19
GO:2000107	GO_NEGATIVE_REGULATION_OF_LEUKOCYTE_APOPTOTIC_PROCESS	1.63369e-14		GO:0042403	GO_THYROID_HORMONE_METABOLIC_PROCESS	7.16279e-05		GO:0046600	GO_NEGATIVE_REGULATION_OF_CENTRIOLE_REPLICATION	2.518e-06		GO:0000138	GO_GOLGI_TRANS_CISTERNA	1.15682e-32		GO:0072602	GO_INTERLEUKIN_4_SECRETION	1.04969e-19
GO:0010466	GO_NEGATIVE_REGULATION_OF_PEPTIDASE_ACTIVITY	1.68548e-14		GO:0005313	GO_L_GLUTAMATE_TRANSMEMBRANE_TRANSPORTER_ACTIVITY	7.16308e-05		GO:0005078	GO_MAP_KINASE_SCAFFOLD_ACTIVITY	2.52757e-06		GO:0030055	GO_CELL_SUBSTRATE_JUNCTION	1.16747e-32		GO:0030315	GO_T_TUBULE	1.05015e-19
GO:0030101	GO_NATURAL_KILLER_CELL_ACTIVATION	1.73805e-14		GO:0004806	GO_TRIGLYCERIDE_LIPASE_ACTIVITY	7.16308e-05		GO:0042558	GO_PTERIDINE_CONTAINING_COMPOUND_METABOLIC_PROCESS	2.53444e-06		GO:0017049	GO_GTP_RHO_BINDING	1.16747e-32		GO:2001020	GO_REGULATION_OF_RESPONSE_TO_DNA_DAMAGE_STIMULUS	1.05231e-19
GO:0044849	GO_ESTROUS_CYCLE	1.76846e-14		GO:0031497	GO_CHROMATIN_ASSEMBLY	7.21623e-05		GO:0005086	GO_ARF_GUANYL_NUCLEOTIDE_EXCHANGE_FACTOR_ACTIVITY	2.57065e-06		GO:0005720	GO_NUCLEAR_HETEROCHROMATIN	1.16747e-32		GO:0031111	GO_NEGATIVE_REGULATION_OF_MICROTUBULE_POLYMERIZATION_OR_DEPOLYMERIZATION	1.05704e-19
GO:0030705	GO_CYTOSKELETON_DEPENDENT_INTRACELLULAR_TRANSPORT	1.77663e-14		GO:0015399	GO_PRIMARY_ACTIVE_TRANSMEMBRANE_TRANSPORTER_ACTIVITY	7.47024e-05		GO:0036037	GO_CD8_POSITIVE_ALPHA_BETA_T_CELL_ACTIVATION	2.57404e-06		GO:2000143	GO_NEGATIVE_REGULATION_OF_DNA_TEMPLATED_TRANSCRIPTION_INITIATION	1.1843e-32		GO:0010675	GO_REGULATION_OF_CELLULAR_CARBOHYDRATE_METABOLIC_PROCESS	1.05821e-19
GO:0006301	GO_POSTREPLICATION_REPAIR	1.78367e-14		GO:1990939	GO_ATP_DEPENDENT_MICROTUBULE_MOTOR_ACTIVITY	7.51019e-05		GO:0045745	GO_POSITIVE_REGULATION_OF_G_PROTEIN_COUPLED_RECEPTOR_SIGNALING_PATHWAY	2.57404e-06		GO:0034237	GO_PROTEIN_KINASE_A_REGULATORY_SUBUNIT_BINDING	1.19351e-32		GO:0016796	GO_EXONUCLEASE_ACTIVITY_ACTIVE_WITH_EITHER_RIBO_OR_DEOXYRIBONUCLEIC_ACIDS_AND_PRODUCING_5_PHOSPHOMONOESTERS	1.06067e-19
GO:0001696	GO_GASTRIC_ACID_SECRETION	1.80445e-14		GO:0098984	GO_NEURON_TO_NEURON_SYNAPSE	7.52213e-05		GO:0071604	GO_TRANSFORMING_GROWTH_FACTOR_BETA_PRODUCTION	2.58128e-06		GO:0008324	GO_CATION_TRANSMEMBRANE_TRANSPORTER_ACTIVITY	1.20047e-32		GO:0006513	GO_PROTEIN_MONOUBIQUITINATION	1.06237e-19
GO:0015298	GO_SOLUTE_CATION_ANTIPORTER_ACTIVITY	1.82405e-14		GO:0048087	GO_POSITIVE_REGULATION_OF_DEVELOPMENTAL_PIGMENTATION	7.53297e-05		GO:0014051	GO_GAMMA_AMINOBUTYRIC_ACID_SECRETION	2.60124e-06		GO:0097718	GO_DISORDERED_DOMAIN_SPECIFIC_BINDING	1.20764e-32		GO:0072531	GO_PYRIMIDINE_CONTAINING_COMPOUND_TRANSMEMBRANE_TRANSPORT	1.06237e-19
GO:0097157	GO_PRE_MRNA_INTRONIC_BINDING	1.84795e-14		GO:0010822	GO_POSITIVE_REGULATION_OF_MITOCHONDRION_ORGANIZATION	7.70855e-05		GO:0007501	GO_MESODERMAL_CELL_FATE_SPECIFICATION	2.60133e-06		GO:0090288	GO_NEGATIVE_REGULATION_OF_CELLULAR_RESPONSE_TO_GROWTH_FACTOR_STIMULUS	1.23284e-32		GO:0098847	GO_SEQUENCE_SPECIFIC_SINGLE_STRANDED_DNA_BINDING	1.06542e-19
GO:1904948	GO_MIDBRAIN_DOPAMINERGIC_NEURON_DIFFERENTIATION	1.85678e-14		GO:0019855	GO_CALCIUM_CHANNEL_INHIBITOR_ACTIVITY	7.75238e-05		GO:0005813	GO_CENTROSOME	2.60647e-06		GO:0006739	GO_NADP_METABOLIC_PROCESS	1.24157e-32		GO:0045598	GO_REGULATION_OF_FAT_CELL_DIFFERENTIATION	1.08673e-19
GO:0010985	GO_NEGATIVE_REGULATION_OF_LIPOPROTEIN_PARTICLE_CLEARANCE	1.85678e-14		GO:0005818	GO_ASTER	7.96741e-05		GO:0008324	GO_CATION_TRANSMEMBRANE_TRANSPORTER_ACTIVITY	2.62715e-06		GO:0015672	GO_MONOVALENT_INORGANIC_CATION_TRANSPORT	1.25485e-32		GO:0004523	GO_RNA_DNA_HYBRID_RIBONUCLEASE_ACTIVITY	1.08784e-19
GO:0071900	GO_REGULATION_OF_PROTEIN_SERINE_THREONINE_KINASE_ACTIVITY	1.88524e-14		GO:0098660	GO_INORGANIC_ION_TRANSMEMBRANE_TRANSPORT	7.96752e-05		GO:0033559	GO_UNSATURATED_FATTY_ACID_METABOLIC_PROCESS	2.62715e-06		GO:0034350	GO_REGULATION_OF_GLIAL_CELL_APOPTOTIC_PROCESS	1.25929e-32		GO:0015298	GO_SOLUTE_CATION_ANTIPORTER_ACTIVITY	1.10392e-19
GO:0055037	GO_RECYCLING_ENDOSOME	1.91763e-14		GO:0045581	GO_NEGATIVE_REGULATION_OF_T_CELL_DIFFERENTIATION	8.00967e-05		GO:0015605	GO_ORGANOPHOSPHATE_ESTER_TRANSMEMBRANE_TRANSPORTER_ACTIVITY	2.63404e-06		GO:0034754	GO_CELLULAR_HORMONE_METABOLIC_PROCESS	1.26711e-32		GO:0017147	GO_WNT_PROTEIN_BINDING	1.11829e-19
GO:0000281	GO_MITOTIC_CYTOKINESIS	1.91956e-14		GO:0007186	GO_G_PROTEIN_COUPLED_RECEPTOR_SIGNALING_PATHWAY	8.02038e-05		GO:0015893	GO_DRUG_TRANSPORT	2.66639e-06		GO:0019531	GO_OXALATE_TRANSMEMBRANE_TRANSPORTER_ACTIVITY	1.28134e-32		GO:0030660	GO_GOLGI_ASSOCIATED_VESICLE_MEMBRANE	1.12435e-19
GO:0034766	GO_NEGATIVE_REGULATION_OF_ION_TRANSMEMBRANE_TRANSPORT	1.96749e-14		GO:0007017	GO_MICROTUBULE_BASED_PROCESS	8.0733e-05		GO:0070555	GO_RESPONSE_TO_INTERLEUKIN_1	2.66639e-06		GO:0019532	GO_OXALATE_TRANSPORT	1.28134e-32		GO:0042760	GO_VERY_LONG_CHAIN_FATTY_ACID_CATABOLIC_PROCESS	1.14541e-19
GO:2001185	GO_REGULATION_OF_CD8_POSITIVE_ALPHA_BETA_T_CELL_ACTIVATION	1.98569e-14		GO:0007185	GO_TRANSMEMBRANE_RECEPTOR_PROTEIN_TYROSINE_PHOSPHATASE_SIGNALING_PATHWAY	8.0733e-05		GO:0006111	GO_REGULATION_OF_GLUCONEOGENESIS	2.67489e-06		GO:0038203	GO_TORC2_SIGNALING	1.28966e-32		GO:0042891	GO_ANTIBIOTIC_TRANSPORT	1.16081e-19
GO:0019724	GO_B_CELL_MEDIATED_IMMUNITY	2.03788e-14		GO:0004029	GO_ALDEHYDE_DEHYDROGENASE_NAD_ACTIVITY	8.21906e-05		GO:0015850	GO_ORGANIC_HYDROXY_COMPOUND_TRANSPORT	2.68758e-06		GO:0070936	GO_PROTEIN_K48_LINKED_UBIQUITINATION	1.29285e-32		GO:0072329	GO_MONOCARBOXYLIC_ACID_CATABOLIC_PROCESS	1.16412e-19
GO:0030286	GO_DYNEIN_COMPLEX	2.05471e-14		GO:0009267	GO_CELLULAR_RESPONSE_TO_STARVATION	8.2662e-05		GO:0010818	GO_T_CELL_CHEMOTAXIS	2.69543e-06		GO:0030695	GO_GTPASE_REGULATOR_ACTIVITY	1.30239e-32		GO:0035272	GO_EXOCRINE_SYSTEM_DEVELOPMENT	1.17768e-19
GO:0070081	GO_CLATHRIN_SCULPTED_MONOAMINE_TRANSPORT_VESICLE	2.06144e-14		GO:0001738	GO_MORPHOGENESIS_OF_A_POLARIZED_EPITHELIUM	8.2662e-05		GO:0046184	GO_ALDEHYDE_BIOSYNTHETIC_PROCESS	2.70068e-06		GO:0055082	GO_CELLULAR_CHEMICAL_HOMEOSTASIS	1.31388e-32		GO:0030594	GO_NEUROTRANSMITTER_RECEPTOR_ACTIVITY	1.19732e-19
GO:0036150	GO_PHOSPHATIDYLSERINE_ACYL_CHAIN_REMODELING	2.06144e-14		GO:1990825	GO_SEQUENCE_SPECIFIC_MRNA_BINDING	8.33554e-05		GO:0009635	GO_RESPONSE_TO_HERBICIDE	2.70068e-06		GO:2000243	GO_POSITIVE_REGULATION_OF_REPRODUCTIVE_PROCESS	1.33913e-32		GO:0004672	GO_PROTEIN_KINASE_ACTIVITY	1.2055e-19
GO:0002700	GO_REGULATION_OF_PRODUCTION_OF_MOLECULAR_MEDIATOR_OF_IMMUNE_RESPONSE	2.12476e-14		GO:0098748	GO_ENDOCYTIC_ADAPTOR_ACTIVITY	8.42404e-05		GO:0022804	GO_ACTIVE_TRANSMEMBRANE_TRANSPORTER_ACTIVITY	2.70468e-06		GO:0000492	GO_BOX_C_D_SNORNP_ASSEMBLY	1.34435e-32		GO:0033184	GO_POSITIVE_REGULATION_OF_HISTONE_UBIQUITINATION	1.2062e-19
GO:0046975	GO_HISTONE_METHYLTRANSFERASE_ACTIVITY_H3_K36_SPECIFIC_	2.12673e-14		GO:0043476	GO_PIGMENT_ACCUMULATION	8.43989e-05		GO:0005436	GO_SODIUM_PHOSPHATE_SYMPORTER_ACTIVITY	2.70586e-06		GO:0006873	GO_CELLULAR_ION_HOMEOSTASIS	1.35186e-32		GO:0015399	GO_PRIMARY_ACTIVE_TRANSMEMBRANE_TRANSPORTER_ACTIVITY	1.21226e-19
GO:0007189	GO_ADENYLATE_CYCLASE_ACTIVATING_G_PROTEIN_COUPLED_RECEPTOR_SIGNALING_PATHWAY	2.17865e-14		GO:0006820	GO_ANION_TRANSPORT	8.45457e-05		GO:0030007	GO_CELLULAR_POTASSIUM_ION_HOMEOSTASIS	2.70833e-06		GO:0010934	GO_MACROPHAGE_CYTOKINE_PRODUCTION	1.38769e-32		GO:0044420	GO_EXTRACELLULAR_MATRIX_COMPONENT	1.22847e-19
GO:0008544	GO_EPIDERMIS_DEVELOPMENT	2.17865e-14		GO:0030002	GO_CELLULAR_ANION_HOMEOSTASIS	8.45457e-05		GO:0000002	GO_MITOCHONDRIAL_GENOME_MAINTENANCE	2.72015e-06		GO:0006817	GO_PHOSPHATE_ION_TRANSPORT	1.39453e-32		GO:1990825	GO_SEQUENCE_SPECIFIC_MRNA_BINDING	1.23452e-19
GO:0019852	GO_L_ASCORBIC_ACID_METABOLIC_PROCESS	2.17865e-14		GO:0015886	GO_HEME_TRANSPORT	8.45457e-05		GO:0008429	GO_PHOSPHATIDYLETHANOLAMINE_BINDING	2.75204e-06		GO:0045995	GO_REGULATION_OF_EMBRYONIC_DEVELOPMENT	1.40702e-32		GO:0036119	GO_RESPONSE_TO_PLATELET_DERIVED_GROWTH_FACTOR	1.23956e-19
GO:0009620	GO_RESPONSE_TO_FUNGUS	2.20306e-14		GO:0019003	GO_GDP_BINDING	8.58918e-05		GO:0005198	GO_STRUCTURAL_MOLECULE_ACTIVITY	2.7912e-06		GO:0019003	GO_GDP_BINDING	1.41042e-32		GO:0016605	GO_PML_BODY	1.27323e-19
GO:0042098	GO_T_CELL_PROLIFERATION	2.25591e-14		GO:0021936	GO_REGULATION_OF_CEREBELLAR_GRANULE_CELL_PRECURSOR_PROLIFERATION	8.6386e-05		GO:0005680	GO_ANAPHASE_PROMOTING_COMPLEX	2.88521e-06		GO:0006814	GO_SODIUM_ION_TRANSPORT	1.42525e-32		GO:0000792	GO_HETEROCHROMATIN	1.2881e-19
GO:0008238	GO_EXOPEPTIDASE_ACTIVITY	2.31364e-14		GO:0006893	GO_GOLGI_TO_PLASMA_MEMBRANE_TRANSPORT	8.64443e-05		GO:0006022	GO_AMINOGLYCAN_METABOLIC_PROCESS	2.89074e-06		GO:0001510	GO_RNA_METHYLATION	1.49149e-32		GO:2000143	GO_NEGATIVE_REGULATION_OF_DNA_TEMPLATED_TRANSCRIPTION_INITIATION	1.2881e-19
GO:0007063	GO_REGULATION_OF_SISTER_CHROMATID_COHESION	2.32885e-14		GO:1904680	GO_PEPTIDE_TRANSMEMBRANE_TRANSPORTER_ACTIVITY	8.64443e-05		GO:0030199	GO_COLLAGEN_FIBRIL_ORGANIZATION	2.9116e-06		GO:0014701	GO_JUNCTIONAL_SARCOPLASMIC_RETICULUM_MEMBRANE	1.53976e-32		GO:0001701	GO_IN_UTERO_EMBRYONIC_DEVELOPMENT	1.31943e-19
GO:0005921	GO_GAP_JUNCTION	2.34143e-14		GO:0001955	GO_BLOOD_VESSEL_MATURATION	8.66665e-05		GO:0015643	GO_TOXIC_SUBSTANCE_BINDING	2.93756e-06		GO:0050864	GO_REGULATION_OF_B_CELL_ACTIVATION	1.62572e-32		GO:0035567	GO_NON_CANONICAL_WNT_SIGNALING_PATHWAY	1.31943e-19
GO:0098754	GO_DETOXIFICATION	2.34795e-14		GO:0030858	GO_POSITIVE_REGULATION_OF_EPITHELIAL_CELL_DIFFERENTIATION	8.70241e-05		GO:0061577	GO_CALCIUM_ION_TRANSMEMBRANE_TRANSPORT_VIA_HIGH_VOLTAGE_GATED_CALCIUM_CHANNEL	2.95699e-06		GO:0008509	GO_ANION_TRANSMEMBRANE_TRANSPORTER_ACTIVITY	1.65618e-32		GO:0035308	GO_NEGATIVE_REGULATION_OF_PROTEIN_DEPHOSPHORYLATION	1.32341e-19
GO:0006790	GO_SULFUR_COMPOUND_METABOLIC_PROCESS	2.34795e-14		GO:0005328	GO_NEUROTRANSMITTER_SODIUM_SYMPORTER_ACTIVITY	8.75776e-05		GO:0019003	GO_GDP_BINDING	2.9892e-06		GO:0006119	GO_OXIDATIVE_PHOSPHORYLATION	1.65739e-32		GO:0042594	GO_RESPONSE_TO_STARVATION	1.34656e-19
GO:0030177	GO_POSITIVE_REGULATION_OF_WNT_SIGNALING_PATHWAY	2.39011e-14		GO:0006584	GO_CATECHOLAMINE_METABOLIC_PROCESS	8.80599e-05		GO:0019755	GO_ONE_CARBON_COMPOUND_TRANSPORT	3.00953e-06		GO:0045685	GO_REGULATION_OF_GLIAL_CELL_DIFFERENTIATION	1.74503e-32		GO:0044321	GO_RESPONSE_TO_LEPTIN	1.37233e-19
GO:0005149	GO_INTERLEUKIN_1_RECEPTOR_BINDING	2.41443e-14		GO:0007586	GO_DIGESTION	8.82251e-05		GO:0033038	GO_BITTER_TASTE_RECEPTOR_ACTIVITY	3.01028e-06		GO:0045581	GO_NEGATIVE_REGULATION_OF_T_CELL_DIFFERENTIATION	1.7526e-32		GO:0004197	GO_CYSTEINE_TYPE_ENDOPEPTIDASE_ACTIVITY	1.405e-19
GO:0046625	GO_SPHINGOLIPID_BINDING	2.42256e-14		GO:0043395	GO_HEPARAN_SULFATE_PROTEOGLYCAN_BINDING	8.82251e-05		GO:0009881	GO_PHOTORECEPTOR_ACTIVITY	3.01028e-06		GO:0005178	GO_INTEGRIN_BINDING	1.76239e-32		GO:0007266	GO_RHO_PROTEIN_SIGNAL_TRANSDUCTION	1.405e-19
GO:0000715	GO_NUCLEOTIDE_EXCISION_REPAIR_DNA_DAMAGE_RECOGNITION	2.46327e-14		GO:0031514	GO_MOTILE_CILIUM	8.82251e-05		GO:0090200	GO_POSITIVE_REGULATION_OF_RELEASE_OF_CYTOCHROME_C_FROM_MITOCHONDRIA	3.02569e-06		GO:0090103	GO_COCHLEA_MORPHOGENESIS	1.77237e-32		GO:0031402	GO_SODIUM_ION_BINDING	1.41652e-19
GO:0006029	GO_PROTEOGLYCAN_METABOLIC_PROCESS	2.52397e-14		GO:0005844	GO_POLYSOME	8.82251e-05		GO:0007190	GO_ACTIVATION_OF_ADENYLATE_CYCLASE_ACTIVITY	3.02757e-06		GO:0051494	GO_NEGATIVE_REGULATION_OF_CYTOSKELETON_ORGANIZATION	1.78057e-32		GO:0051270	GO_REGULATION_OF_CELLULAR_COMPONENT_MOVEMENT	1.43433e-19
GO:0035577	GO_AZUROPHIL_GRANULE_MEMBRANE	2.53474e-14		GO:0050998	GO_NITRIC_OXIDE_SYNTHASE_BINDING	9.03842e-05		GO:0070081	GO_CLATHRIN_SCULPTED_MONOAMINE_TRANSPORT_VESICLE	3.03005e-06		GO:0001067	GO_REGULATORY_REGION_NUCLEIC_ACID_BINDING	1.79685e-32		GO:0044774	GO_MITOTIC_DNA_INTEGRITY_CHECKPOINT	1.44299e-19
GO:0000226	GO_MICROTUBULE_CYTOSKELETON_ORGANIZATION	2.53474e-14		GO:0043171	GO_PEPTIDE_CATABOLIC_PROCESS	9.10995e-05		GO:0006826	GO_IRON_ION_TRANSPORT	3.05608e-06		GO:0032182	GO_UBIQUITIN_LIKE_PROTEIN_BINDING	1.80726e-32		GO:0042788	GO_POLYSOMAL_RIBOSOME	1.45989e-19
GO:0005875	GO_MICROTUBULE_ASSOCIATED_COMPLEX	2.57747e-14		GO:0008652	GO_CELLULAR_AMINO_ACID_BIOSYNTHETIC_PROCESS	9.11187e-05		GO:0009925	GO_BASAL_PLASMA_MEMBRANE	3.06806e-06		GO:2000739	GO_REGULATION_OF_MESENCHYMAL_STEM_CELL_DIFFERENTIATION	1.82538e-32		GO:0051294	GO_ESTABLISHMENT_OF_SPINDLE_ORIENTATION	1.46655e-19
GO:0042303	GO_MOLTING_CYCLE	2.59816e-14		GO:0044321	GO_RESPONSE_TO_LEPTIN	9.12699e-05		GO:0032715	GO_NEGATIVE_REGULATION_OF_INTERLEUKIN_6_PRODUCTION	3.07368e-06		GO:0005929	GO_CILIUM	1.88254e-32		GO:0019219	GO_REGULATION_OF_NUCLEOBASE_CONTAINING_COMPOUND_METABOLIC_PROCESS	1.47402e-19
GO:0051097	GO_NEGATIVE_REGULATION_OF_HELICASE_ACTIVITY	2.6655e-14		GO:0051294	GO_ESTABLISHMENT_OF_SPINDLE_ORIENTATION	9.16765e-05		GO:0050819	GO_NEGATIVE_REGULATION_OF_COAGULATION	3.07495e-06		GO:0060560	GO_DEVELOPMENTAL_GROWTH_INVOLVED_IN_MORPHOGENESIS	1.90339e-32		GO:0048736	GO_APPENDAGE_DEVELOPMENT	1.50656e-19
GO:1905368	GO_PEPTIDASE_COMPLEX	2.6655e-14		GO:0034249	GO_NEGATIVE_REGULATION_OF_CELLULAR_AMIDE_METABOLIC_PROCESS	9.18249e-05		GO:0010906	GO_REGULATION_OF_GLUCOSE_METABOLIC_PROCESS	3.07526e-06		GO:0051090	GO_REGULATION_OF_DNA_BINDING_TRANSCRIPTION_FACTOR_ACTIVITY	1.91109e-32		GO:0009409	GO_RESPONSE_TO_COLD	1.50901e-19
GO:0050953	GO_SENSORY_PERCEPTION_OF_LIGHT_STIMULUS	2.76186e-14		GO:0055075	GO_POTASSIUM_ION_HOMEOSTASIS	9.24139e-05		GO:0006790	GO_SULFUR_COMPOUND_METABOLIC_PROCESS	3.10345e-06		GO:1904469	GO_POSITIVE_REGULATION_OF_TUMOR_NECROSIS_FACTOR_SECRETION	1.94748e-32		GO:0044445	GO_CYTOSOLIC_PART	1.51478e-19
GO:0044546	GO_NLRP3_INFLAMMASOME_COMPLEX_ASSEMBLY	2.7909e-14		GO:0097729	GO_9PLUS2_MOTILE_CILIUM	9.31538e-05		GO:0019898	GO_EXTRINSIC_COMPONENT_OF_MEMBRANE	3.12332e-06		GO:0071236	GO_CELLULAR_RESPONSE_TO_ANTIBIOTIC	1.94885e-32		GO:0010563	GO_NEGATIVE_REGULATION_OF_PHOSPHORUS_METABOLIC_PROCESS	1.51478e-19
GO:0032456	GO_ENDOCYTIC_RECYCLING	2.79463e-14		GO:0070405	GO_AMMONIUM_ION_BINDING	9.31538e-05		GO:0015077	GO_MONOVALENT_INORGANIC_CATION_TRANSMEMBRANE_TRANSPORTER_ACTIVITY	3.12332e-06		GO:0031672	GO_A_BAND	1.98845e-32		GO:0015645	GO_FATTY_ACID_LIGASE_ACTIVITY	1.51565e-19
GO:0006520	GO_CELLULAR_AMINO_ACID_METABOLIC_PROCESS	2.83571e-14		GO:0034235	GO_GPI_ANCHOR_BINDING	9.33194e-05		GO:0030888	GO_REGULATION_OF_B_CELL_PROLIFERATION	3.12332e-06		GO:0045058	GO_T_CELL_SELECTION	1.9972e-32		GO:0070679	GO_INOSITOL_1_4_5_TRISPHOSPHATE_BINDING	1.52133e-19
GO:0055065	GO_METAL_ION_HOMEOSTASIS	2.85994e-14		GO:2000249	GO_REGULATION_OF_ACTIN_CYTOSKELETON_REORGANIZATION	9.43182e-05		GO:0052745	GO_INOSITOL_PHOSPHATE_PHOSPHATASE_ACTIVITY	3.12497e-06		GO:0032103	GO_POSITIVE_REGULATION_OF_RESPONSE_TO_EXTERNAL_STIMULUS	2.00545e-32		GO:0051561	GO_POSITIVE_REGULATION_OF_MITOCHONDRIAL_CALCIUM_ION_CONCENTRATION	1.54076e-19
GO:0110021	GO_CARDIAC_MUSCLE_MYOBLAST_PROLIFERATION	2.88267e-14		GO:0005680	GO_ANAPHASE_PROMOTING_COMPLEX	9.51555e-05		GO:0000727	GO_DOUBLE_STRAND_BREAK_REPAIR_VIA_BREAK_INDUCED_REPLICATION	3.13038e-06		GO:0055065	GO_METAL_ION_HOMEOSTASIS	2.00574e-32		GO:0090092	GO_REGULATION_OF_TRANSMEMBRANE_RECEPTOR_PROTEIN_SERINE_THREONINE_KINASE_SIGNALING_PATHWAY	1.54483e-19
GO:0046460	GO_NEUTRAL_LIPID_BIOSYNTHETIC_PROCESS	2.99827e-14		GO:0006811	GO_ION_TRANSPORT	9.51555e-05		GO:0034393	GO_POSITIVE_REGULATION_OF_SMOOTH_MUSCLE_CELL_APOPTOTIC_PROCESS	3.14204e-06		GO:0000819	GO_SISTER_CHROMATID_SEGREGATION	2.00574e-32		GO:0042113	GO_B_CELL_ACTIVATION	1.55525e-19
GO:0002832	GO_NEGATIVE_REGULATION_OF_RESPONSE_TO_BIOTIC_STIMULUS	3.01027e-14		GO:0003730	GO_MRNA_3_UTR_BINDING	9.51555e-05		GO:0015075	GO_ION_TRANSMEMBRANE_TRANSPORTER_ACTIVITY	3.17044e-06		GO:0000122	GO_NEGATIVE_REGULATION_OF_TRANSCRIPTION_BY_RNA_POLYMERASE_II	2.05215e-32		GO:0001676	GO_LONG_CHAIN_FATTY_ACID_METABOLIC_PROCESS	1.56501e-19
GO:0010921	GO_REGULATION_OF_PHOSPHATASE_ACTIVITY	3.08976e-14		GO:0006605	GO_PROTEIN_TARGETING	9.51555e-05		GO:0000380	GO_ALTERNATIVE_MRNA_SPLICING_VIA_SPLICEOSOME	3.19029e-06		GO:0007097	GO_NUCLEAR_MIGRATION	2.09201e-32		GO:0032623	GO_INTERLEUKIN_2_PRODUCTION	1.57415e-19
GO:0071450	GO_CELLULAR_RESPONSE_TO_OXYGEN_RADICAL	3.11313e-14		GO:0070016	GO_ARMADILLO_REPEAT_DOMAIN_BINDING	9.64994e-05		GO:0002920	GO_REGULATION_OF_HUMORAL_IMMUNE_RESPONSE	3.21992e-06		GO:0061564	GO_AXON_DEVELOPMENT	2.09805e-32		GO:0043043	GO_PEPTIDE_BIOSYNTHETIC_PROCESS	1.57564e-19
GO:0006805	GO_XENOBIOTIC_METABOLIC_PROCESS	3.11313e-14		GO:0045125	GO_BIOACTIVE_LIPID_RECEPTOR_ACTIVITY	9.64994e-05		GO:0048675	GO_AXON_EXTENSION	3.21993e-06		GO:0043543	GO_PROTEIN_ACYLATION	2.14122e-32		GO:0046632	GO_ALPHA_BETA_T_CELL_DIFFERENTIATION	1.58521e-19
GO:0060548	GO_NEGATIVE_REGULATION_OF_CELL_DEATH	3.11431e-14		GO:0052742	GO_PHOSPHATIDYLINOSITOL_KINASE_ACTIVITY	9.64994e-05		GO:0005416	GO_AMINO_ACID_CATION_SYMPORTER_ACTIVITY	3.23075e-06		GO:0045745	GO_POSITIVE_REGULATION_OF_G_PROTEIN_COUPLED_RECEPTOR_SIGNALING_PATHWAY	2.15306e-32		GO:0009792	GO_EMBRYO_DEVELOPMENT_ENDING_IN_BIRTH_OR_EGG_HATCHING	1.58521e-19
GO:0000470	GO_MATURATION_OF_LSU_RRNA	3.12546e-14		GO:0060148	GO_POSITIVE_REGULATION_OF_POSTTRANSCRIPTIONAL_GENE_SILENCING	9.64994e-05		GO:0009261	GO_RIBONUCLEOTIDE_CATABOLIC_PROCESS	3.23075e-06		GO:0002887	GO_NEGATIVE_REGULATION_OF_MYELOID_LEUKOCYTE_MEDIATED_IMMUNITY	2.16148e-32		GO:0019208	GO_PHOSPHATASE_REGULATOR_ACTIVITY	1.5933e-19
GO:0042537	GO_BENZENE_CONTAINING_COMPOUND_METABOLIC_PROCESS	3.31364e-14		GO:0061469	GO_REGULATION_OF_TYPE_B_PANCREATIC_CELL_PROLIFERATION	9.64994e-05		GO:0016801	GO_HYDROLASE_ACTIVITY_ACTING_ON_ETHER_BONDS	3.26911e-06		GO:0002460	GO_ADAPTIVE_IMMUNE_RESPONSE_BASED_ON_SOMATIC_RECOMBINATION_OF_IMMUNE_RECEPTORS_BUILT_FROM_IMMUNOGLOBULIN_SUPERFAMILY_DOMAINS	2.19666e-32		GO:0002040	GO_SPROUTING_ANGIOGENESIS	1.5933e-19
GO:0002162	GO_DYSTROGLYCAN_BINDING	3.33675e-14		GO:0070160	GO_TIGHT_JUNCTION	9.72706e-05		GO:0098656	GO_ANION_TRANSMEMBRANE_TRANSPORT	3.2716e-06		GO:0090195	GO_CHEMOKINE_SECRETION	2.19666e-32		GO:1905508	GO_PROTEIN_LOCALIZATION_TO_MICROTUBULE_ORGANIZING_CENTER	1.59999e-19
GO:0051607	GO_DEFENSE_RESPONSE_TO_VIRUS	3.36528e-14		GO:0090269	GO_FIBROBLAST_GROWTH_FACTOR_PRODUCTION	9.91029e-05		GO:0046928	GO_REGULATION_OF_NEUROTRANSMITTER_SECRETION	3.29845e-06		GO:0005041	GO_LOW_DENSITY_LIPOPROTEIN_PARTICLE_RECEPTOR_ACTIVITY	2.22603e-32		GO:0009247	GO_GLYCOLIPID_BIOSYNTHETIC_PROCESS	1.61381e-19
GO:0044437	GO_VACUOLAR_PART	3.36528e-14		GO:0008234	GO_CYSTEINE_TYPE_PEPTIDASE_ACTIVITY	0.000100567		GO:0030858	GO_POSITIVE_REGULATION_OF_EPITHELIAL_CELL_DIFFERENTIATION	3.32291e-06		GO:0015816	GO_GLYCINE_TRANSPORT	2.25194e-32		GO:0030183	GO_B_CELL_DIFFERENTIATION	1.62461e-19
GO:0070585	GO_PROTEIN_LOCALIZATION_TO_MITOCHONDRION	3.3886e-14		GO:0006873	GO_CELLULAR_ION_HOMEOSTASIS	0.000101321		GO:0045475	GO_LOCOMOTOR_RHYTHM	3.34745e-06		GO:0006509	GO_MEMBRANE_PROTEIN_ECTODOMAIN_PROTEOLYSIS	2.26851e-32		GO:0043507	GO_POSITIVE_REGULATION_OF_JUN_KINASE_ACTIVITY	1.62461e-19
GO:0008270	GO_ZINC_ION_BINDING	3.3886e-14		GO:0010469	GO_REGULATION_OF_SIGNALING_RECEPTOR_ACTIVITY	0.000101321		GO:0006605	GO_PROTEIN_TARGETING	3.3546e-06		GO:0005776	GO_AUTOPHAGOSOME	2.29295e-32		GO:0002931	GO_RESPONSE_TO_ISCHEMIA	1.62461e-19
GO:0030140	GO_TRANS_GOLGI_NETWORK_TRANSPORT_VESICLE	3.41813e-14		GO:0045670	GO_REGULATION_OF_OSTEOCLAST_DIFFERENTIATION	0.000102006		GO:0055067	GO_MONOVALENT_INORGANIC_CATION_HOMEOSTASIS	3.37817e-06		GO:0007616	GO_LONG_TERM_MEMORY	2.33676e-32		GO:0060023	GO_SOFT_PALATE_DEVELOPMENT	1.68686e-19
GO:0051024	GO_POSITIVE_REGULATION_OF_IMMUNOGLOBULIN_SECRETION	3.43222e-14		GO:0019783	GO_UBIQUITIN_LIKE_PROTEIN_SPECIFIC_PROTEASE_ACTIVITY	0.000102006		GO:0061387	GO_REGULATION_OF_EXTENT_OF_CELL_GROWTH	3.37817e-06		GO:0043405	GO_REGULATION_OF_MAP_KINASE_ACTIVITY	2.35265e-32		GO:0044853	GO_PLASMA_MEMBRANE_RAFT	1.73527e-19
GO:0005840	GO_RIBOSOME	3.43222e-14		GO:0034627	GO_DE_NOVO_NAD_BIOSYNTHETIC_PROCESS	0.000102267		GO:0019534	GO_TOXIN_TRANSMEMBRANE_TRANSPORTER_ACTIVITY	3.37817e-06		GO:0007059	GO_CHROMOSOME_SEGREGATION	2.35644e-32		GO:0051117	GO_ATPASE_BINDING	1.74474e-19
GO:0010544	GO_NEGATIVE_REGULATION_OF_PLATELET_ACTIVATION	3.4565e-14		GO:0001923	GO_B_1_B_CELL_DIFFERENTIATION	0.000102696		GO:0044548	GO_S100_PROTEIN_BINDING	3.38729e-06		GO:0005996	GO_MONOSACCHARIDE_METABOLIC_PROCESS	2.42002e-32		GO:0002828	GO_REGULATION_OF_TYPE_2_IMMUNE_RESPONSE	1.74657e-19
GO:0006564	GO_L_SERINE_BIOSYNTHETIC_PROCESS	3.55676e-14		GO:0098655	GO_CATION_TRANSMEMBRANE_TRANSPORT	0.000102696		GO:0034754	GO_CELLULAR_HORMONE_METABOLIC_PROCESS	3.40185e-06		GO:0006022	GO_AMINOGLYCAN_METABOLIC_PROCESS	2.42934e-32		GO:0007190	GO_ACTIVATION_OF_ADENYLATE_CYCLASE_ACTIVITY	1.74838e-19
GO:0006487	GO_PROTEIN_N_LINKED_GLYCOSYLATION	3.57985e-14		GO:0055065	GO_METAL_ION_HOMEOSTASIS	0.000102696		GO:0098936	GO_INTRINSIC_COMPONENT_OF_POSTSYNAPTIC_MEMBRANE	3.40185e-06		GO:0034728	GO_NUCLEOSOME_ORGANIZATION	2.45955e-32		GO:0005041	GO_LOW_DENSITY_LIPOPROTEIN_PARTICLE_RECEPTOR_ACTIVITY	1.75587e-19
GO:0061135	GO_ENDOPEPTIDASE_REGULATOR_ACTIVITY	3.58791e-14		GO:2000347	GO_POSITIVE_REGULATION_OF_HEPATOCYTE_PROLIFERATION	0.000103143		GO:0043567	GO_REGULATION_OF_INSULIN_LIKE_GROWTH_FACTOR_RECEPTOR_SIGNALING_PATHWAY	3.42899e-06		GO:0005903	GO_BRUSH_BORDER	2.48137e-32		GO:0032703	GO_NEGATIVE_REGULATION_OF_INTERLEUKIN_2_PRODUCTION	1.77968e-19
GO:0009187	GO_CYCLIC_NUCLEOTIDE_METABOLIC_PROCESS	3.62876e-14		GO:0046165	GO_ALCOHOL_BIOSYNTHETIC_PROCESS	0.000103201		GO:0042788	GO_POLYSOMAL_RIBOSOME	3.43961e-06		GO:0005261	GO_CATION_CHANNEL_ACTIVITY	2.52219e-32		GO:0009890	GO_NEGATIVE_REGULATION_OF_BIOSYNTHETIC_PROCESS	1.78162e-19
GO:0060090	GO_MOLECULAR_ADAPTOR_ACTIVITY	3.68277e-14		GO:0072602	GO_INTERLEUKIN_4_SECRETION	0.000103201		GO:0008509	GO_ANION_TRANSMEMBRANE_TRANSPORTER_ACTIVITY	3.45111e-06		GO:2001242	GO_REGULATION_OF_INTRINSIC_APOPTOTIC_SIGNALING_PATHWAY	2.53733e-32		GO:0043648	GO_DICARBOXYLIC_ACID_METABOLIC_PROCESS	1.7894e-19
GO:0010997	GO_ANAPHASE_PROMOTING_COMPLEX_BINDING	3.74549e-14		GO:0035634	GO_RESPONSE_TO_STILBENOID	0.000103201		GO:0035637	GO_MULTICELLULAR_ORGANISMAL_SIGNALING	3.45111e-06		GO:0048667	GO_CELL_MORPHOGENESIS_INVOLVED_IN_NEURON_DIFFERENTIATION	2.54125e-32		GO:0007178	GO_TRANSMEMBRANE_RECEPTOR_PROTEIN_SERINE_THREONINE_KINASE_SIGNALING_PATHWAY	1.79238e-19
GO:0032964	GO_COLLAGEN_BIOSYNTHETIC_PROCESS	3.74725e-14		GO:1990928	GO_RESPONSE_TO_AMINO_ACID_STARVATION	0.000103687		GO:0051983	GO_REGULATION_OF_CHROMOSOME_SEGREGATION	3.45111e-06		GO:0008173	GO_RNA_METHYLTRANSFERASE_ACTIVITY	2.54125e-32		GO:0010883	GO_REGULATION_OF_LIPID_STORAGE	1.8136e-19
GO:0006873	GO_CELLULAR_ION_HOMEOSTASIS	3.80869e-14		GO:0016324	GO_APICAL_PLASMA_MEMBRANE	0.000103735		GO:0048248	GO_CXCR3_CHEMOKINE_RECEPTOR_BINDING	3.46612e-06		GO:0003724	GO_RNA_HELICASE_ACTIVITY	2.56323e-32		GO:0098878	GO_NEUROTRANSMITTER_RECEPTOR_COMPLEX	1.83842e-19
GO:2000241	GO_REGULATION_OF_REPRODUCTIVE_PROCESS	3.87111e-14		GO:0009235	GO_COBALAMIN_METABOLIC_PROCESS	0.000103735		GO:0070669	GO_RESPONSE_TO_INTERLEUKIN_2	3.49478e-06		GO:0098686	GO_HIPPOCAMPAL_MOSSY_FIBER_TO_CA3_SYNAPSE	2.61641e-32		GO:0015103	GO_INORGANIC_ANION_TRANSMEMBRANE_TRANSPORTER_ACTIVITY	1.84306e-19
GO:0002831	GO_REGULATION_OF_RESPONSE_TO_BIOTIC_STIMULUS	3.89859e-14		GO:0006826	GO_IRON_ION_TRANSPORT	0.000103735		GO:0018200	GO_PEPTIDYL_GLUTAMIC_ACID_MODIFICATION	3.50912e-06		GO:0006885	GO_REGULATION_OF_PH	2.69738e-32		GO:0004879	GO_NUCLEAR_RECEPTOR_ACTIVITY	1.86604e-19
GO:0010257	GO_NADH_DEHYDROGENASE_COMPLEX_ASSEMBLY	3.91384e-14		GO:0061387	GO_REGULATION_OF_EXTENT_OF_CELL_GROWTH	0.000103735		GO:2000271	GO_POSITIVE_REGULATION_OF_FIBROBLAST_APOPTOTIC_PROCESS	3.51273e-06		GO:0016331	GO_MORPHOGENESIS_OF_EMBRYONIC_EPITHELIUM	2.89312e-32		GO:0010948	GO_NEGATIVE_REGULATION_OF_CELL_CYCLE_PROCESS	1.86867e-19
GO:0019898	GO_EXTRINSIC_COMPONENT_OF_MEMBRANE	3.97074e-14		GO:0003688	GO_DNA_REPLICATION_ORIGIN_BINDING	0.000104683		GO:0042596	GO_FEAR_RESPONSE	3.51515e-06		GO:0009615	GO_RESPONSE_TO_VIRUS	2.89312e-32		GO:0021695	GO_CEREBELLAR_CORTEX_DEVELOPMENT	1.89232e-19
GO:0018126	GO_PROTEIN_HYDROXYLATION	3.98335e-14		GO:0099589	GO_SEROTONIN_RECEPTOR_ACTIVITY	0.000104683		GO:0002707	GO_NEGATIVE_REGULATION_OF_LYMPHOCYTE_MEDIATED_IMMUNITY	3.51515e-06		GO:0003382	GO_EPITHELIAL_CELL_MORPHOGENESIS	2.92741e-32		GO:0044798	GO_NUCLEAR_TRANSCRIPTION_FACTOR_COMPLEX	1.90848e-19
GO:0051571	GO_POSITIVE_REGULATION_OF_HISTONE_H3_K4_METHYLATION	3.98899e-14		GO:0072384	GO_ORGANELLE_TRANSPORT_ALONG_MICROTUBULE	0.000104972		GO:0007223	GO_WNT_SIGNALING_PATHWAY_CALCIUM_MODULATING_PATHWAY	3.51515e-06		GO:0060589	GO_NUCLEOSIDE_TRIPHOSPHATASE_REGULATOR_ACTIVITY	2.9695e-32		GO:0042887	GO_AMIDE_TRANSMEMBRANE_TRANSPORTER_ACTIVITY	1.94022e-19
GO:0060872	GO_SEMICIRCULAR_CANAL_DEVELOPMENT	4.12333e-14		GO:0032933	GO_SREBP_SIGNALING_PATHWAY	0.000105967		GO:0044784	GO_METAPHASE_ANAPHASE_TRANSITION_OF_CELL_CYCLE	3.52218e-06		GO:0007492	GO_ENDODERM_DEVELOPMENT	3.01417e-32		GO:0021871	GO_FOREBRAIN_REGIONALIZATION	1.95496e-19
GO:0022804	GO_ACTIVE_TRANSMEMBRANE_TRANSPORTER_ACTIVITY	4.17983e-14		GO:0045178	GO_BASAL_PART_OF_CELL	0.000106487		GO:0061099	GO_NEGATIVE_REGULATION_OF_PROTEIN_TYROSINE_KINASE_ACTIVITY	3.52343e-06		GO:0035696	GO_MONOCYTE_EXTRAVASATION	3.02732e-32		GO:0033038	GO_BITTER_TASTE_RECEPTOR_ACTIVITY	1.95583e-19
GO:0045576	GO_MAST_CELL_ACTIVATION	4.2003e-14		GO:0044241	GO_LIPID_DIGESTION	0.000106487		GO:0051310	GO_METAPHASE_PLATE_CONGRESSION	3.54984e-06		GO:0098552	GO_SIDE_OF_MEMBRANE	3.2103e-32		GO:0008527	GO_TASTE_RECEPTOR_ACTIVITY	1.95583e-19
GO:1905508	GO_PROTEIN_LOCALIZATION_TO_MICROTUBULE_ORGANIZING_CENTER	4.2003e-14		GO:0071889	GO_14_3_3_PROTEIN_BINDING	0.000107808		GO:0034502	GO_PROTEIN_LOCALIZATION_TO_CHROMOSOME	3.57929e-06		GO:0032025	GO_RESPONSE_TO_COBALT_ION	3.22443e-32		GO:0030888	GO_REGULATION_OF_B_CELL_PROLIFERATION	1.95724e-19
GO:0050865	GO_REGULATION_OF_CELL_ACTIVATION	4.20971e-14		GO:0006836	GO_NEUROTRANSMITTER_TRANSPORT	0.000108335		GO:1990939	GO_ATP_DEPENDENT_MICROTUBULE_MOTOR_ACTIVITY	3.60284e-06		GO:0097730	GO_NON_MOTILE_CILIUM	3.35888e-32		GO:1990535	GO_NEURON_PROJECTION_MAINTENANCE	1.96655e-19
GO:0009214	GO_CYCLIC_NUCLEOTIDE_CATABOLIC_PROCESS	4.25548e-14		GO:0061512	GO_PROTEIN_LOCALIZATION_TO_CILIUM	0.000108916		GO:0006865	GO_AMINO_ACID_TRANSPORT	3.67139e-06		GO:0051052	GO_REGULATION_OF_DNA_METABOLIC_PROCESS	3.43244e-32		GO:0005343	GO_ORGANIC_ACID_SODIUM_SYMPORTER_ACTIVITY	2.00251e-19
GO:1990748	GO_CELLULAR_DETOXIFICATION	4.27305e-14		GO:0060012	GO_SYNAPTIC_TRANSMISSION_GLYCINERGIC	0.000109077		GO:0097711	GO_CILIARY_BASAL_BODY_PLASMA_MEMBRANE_DOCKING	3.67139e-06		GO:0043062	GO_EXTRACELLULAR_STRUCTURE_ORGANIZATION	3.45451e-32		GO:0034389	GO_LIPID_DROPLET_ORGANIZATION	2.02002e-19
GO:0016655	GO_OXIDOREDUCTASE_ACTIVITY_ACTING_ON_NAD_P_H_QUINONE_OR_SIMILAR_COMPOUND_AS_ACCEPTOR	4.39633e-14		GO:0035461	GO_VITAMIN_TRANSMEMBRANE_TRANSPORT	0.000109574		GO:0001935	GO_ENDOTHELIAL_CELL_PROLIFERATION	3.67139e-06		GO:0032735	GO_POSITIVE_REGULATION_OF_INTERLEUKIN_12_PRODUCTION	3.4623e-32		GO:0051560	GO_MITOCHONDRIAL_CALCIUM_ION_HOMEOSTASIS	2.03205e-19
GO:0060218	GO_HEMATOPOIETIC_STEM_CELL_DIFFERENTIATION	4.50498e-14		GO:0032404	GO_MISMATCH_REPAIR_COMPLEX_BINDING	0.000109907		GO:0030594	GO_NEUROTRANSMITTER_RECEPTOR_ACTIVITY	3.70296e-06		GO:0046661	GO_MALE_SEX_DIFFERENTIATION	3.61249e-32		GO:0045125	GO_BIOACTIVE_LIPID_RECEPTOR_ACTIVITY	2.03253e-19
GO:0070513	GO_DEATH_DOMAIN_BINDING	4.55956e-14		GO:0001401	GO_SAM_COMPLEX	0.000109907		GO:0005267	GO_POTASSIUM_CHANNEL_ACTIVITY	3.72917e-06		GO:0030047	GO_ACTIN_MODIFICATION	3.63424e-32		GO:0099080	GO_SUPRAMOLECULAR_COMPLEX	2.04051e-19
GO:2001243	GO_NEGATIVE_REGULATION_OF_INTRINSIC_APOPTOTIC_SIGNALING_PATHWAY	4.58005e-14		GO:0015696	GO_AMMONIUM_TRANSPORT	0.000110557		GO:0048010	GO_VASCULAR_ENDOTHELIAL_GROWTH_FACTOR_RECEPTOR_SIGNALING_PATHWAY	3.72917e-06		GO:0043395	GO_HEPARAN_SULFATE_PROTEOGLYCAN_BINDING	3.65851e-32		GO:0098813	GO_NUCLEAR_CHROMOSOME_SEGREGATION	2.05424e-19
GO:0033182	GO_REGULATION_OF_HISTONE_UBIQUITINATION	4.59327e-14		GO:0070778	GO_L_ASPARTATE_TRANSMEMBRANE_TRANSPORT	0.000111181		GO:0016620	GO_OXIDOREDUCTASE_ACTIVITY_ACTING_ON_THE_ALDEHYDE_OR_OXO_GROUP_OF_DONORS_NAD_OR_NADP_AS_ACCEPTOR	3.756e-06		GO:2000377	GO_REGULATION_OF_REACTIVE_OXYGEN_SPECIES_METABOLIC_PROCESS	3.66061e-32		GO:0021692	GO_CEREBELLAR_PURKINJE_CELL_LAYER_MORPHOGENESIS	2.08087e-19
GO:0008569	GO_ATP_DEPENDENT_MICROTUBULE_MOTOR_ACTIVITY_MINUS_END_DIRECTED	4.7009e-14		GO:0042407	GO_CRISTAE_FORMATION	0.000112038		GO:0046606	GO_NEGATIVE_REGULATION_OF_CENTROSOME_CYCLE	3.80336e-06		GO:0046641	GO_POSITIVE_REGULATION_OF_ALPHA_BETA_T_CELL_PROLIFERATION	3.6675e-32		GO:0002683	GO_NEGATIVE_REGULATION_OF_IMMUNE_SYSTEM_PROCESS	2.08258e-19
GO:0060252	GO_POSITIVE_REGULATION_OF_GLIAL_CELL_PROLIFERATION	4.71357e-14		GO:0005815	GO_MICROTUBULE_ORGANIZING_CENTER	0.000113059		GO:0001533	GO_CORNIFIED_ENVELOPE	3.80765e-06		GO:0030551	GO_CYCLIC_NUCLEOTIDE_BINDING	3.69574e-32		GO:0000288	GO_NUCLEAR_TRANSCRIBED_MRNA_CATABOLIC_PROCESS_DEADENYLATION_DEPENDENT_DECAY	2.12507e-19
GO:0045112	GO_INTEGRIN_BIOSYNTHETIC_PROCESS	4.91634e-14		GO:0030521	GO_ANDROGEN_RECEPTOR_SIGNALING_PATHWAY	0.000113847		GO:0071688	GO_STRIATED_MUSCLE_MYOSIN_THICK_FILAMENT_ASSEMBLY	3.80765e-06		GO:0040001	GO_ESTABLISHMENT_OF_MITOTIC_SPINDLE_LOCALIZATION	3.77584e-32		GO:0045761	GO_REGULATION_OF_ADENYLATE_CYCLASE_ACTIVITY	2.15257e-19
GO:0045657	GO_POSITIVE_REGULATION_OF_MONOCYTE_DIFFERENTIATION	5.00728e-14		GO:0043484	GO_REGULATION_OF_RNA_SPLICING	0.000113857		GO:2000377	GO_REGULATION_OF_REACTIVE_OXYGEN_SPECIES_METABOLIC_PROCESS	3.81462e-06		GO:0032101	GO_REGULATION_OF_RESPONSE_TO_EXTERNAL_STIMULUS	3.7831e-32		GO:0051140	GO_REGULATION_OF_NK_T_CELL_PROLIFERATION	2.16123e-19
GO:0015672	GO_MONOVALENT_INORGANIC_CATION_TRANSPORT	5.09017e-14		GO:0006023	GO_AMINOGLYCAN_BIOSYNTHETIC_PROCESS	0.000114791		GO:0015277	GO_KAINATE_SELECTIVE_GLUTAMATE_RECEPTOR_ACTIVITY	3.83123e-06		GO:0006863	GO_PURINE_NUCLEOBASE_TRANSPORT	3.88087e-32		GO:0045211	GO_POSTSYNAPTIC_MEMBRANE	2.20423e-19
GO:0002683	GO_NEGATIVE_REGULATION_OF_IMMUNE_SYSTEM_PROCESS	5.17937e-14		GO:0006751	GO_GLUTATHIONE_CATABOLIC_PROCESS	0.00011519		GO:0032983	GO_KAINATE_SELECTIVE_GLUTAMATE_RECEPTOR_COMPLEX	3.83123e-06		GO:1904396	GO_REGULATION_OF_NEUROMUSCULAR_JUNCTION_DEVELOPMENT	3.98965e-32		GO:0010522	GO_REGULATION_OF_CALCIUM_ION_TRANSPORT_INTO_CYTOSOL	2.20423e-19
GO:0035305	GO_NEGATIVE_REGULATION_OF_DEPHOSPHORYLATION	5.25125e-14		GO:0001671	GO_ATPASE_ACTIVATOR_ACTIVITY	0.000116399		GO:0035795	GO_NEGATIVE_REGULATION_OF_MITOCHONDRIAL_MEMBRANE_PERMEABILITY	3.83327e-06		GO:0010155	GO_REGULATION_OF_PROTON_TRANSPORT	4.14225e-32		GO:0006090	GO_PYRUVATE_METABOLIC_PROCESS	2.2056e-19
GO:0051281	GO_POSITIVE_REGULATION_OF_RELEASE_OF_SEQUESTERED_CALCIUM_ION_INTO_CYTOSOL	5.29285e-14		GO:0048306	GO_CALCIUM_DEPENDENT_PROTEIN_BINDING	0.000116461		GO:0003333	GO_AMINO_ACID_TRANSMEMBRANE_TRANSPORT	3.83847e-06		GO:0015711	GO_ORGANIC_ANION_TRANSPORT	4.16372e-32		GO:0015279	GO_STORE_OPERATED_CALCIUM_CHANNEL_ACTIVITY	2.20729e-19
GO:0031264	GO_DEATH_INDUCING_SIGNALING_COMPLEX	5.31511e-14		GO:0002707	GO_NEGATIVE_REGULATION_OF_LYMPHOCYTE_MEDIATED_IMMUNITY	0.00011695		GO:0031254	GO_CELL_TRAILING_EDGE	3.84423e-06		GO:0022836	GO_GATED_CHANNEL_ACTIVITY	4.22969e-32		GO:0006605	GO_PROTEIN_TARGETING	2.26698e-19
GO:0036442	GO_PROTON_EXPORTING_ATPASE_ACTIVITY	5.36926e-14		GO:2000766	GO_NEGATIVE_REGULATION_OF_CYTOPLASMIC_TRANSLATION	0.000118164		GO:0071392	GO_CELLULAR_RESPONSE_TO_ESTRADIOL_STIMULUS	3.84732e-06		GO:0006865	GO_AMINO_ACID_TRANSPORT	4.33381e-32		GO:0005338	GO_NUCLEOTIDE_SUGAR_TRANSMEMBRANE_TRANSPORTER_ACTIVITY	2.28019e-19
GO:0004620	GO_PHOSPHOLIPASE_ACTIVITY	5.43529e-14		GO:0050801	GO_ION_HOMEOSTASIS	0.000118243		GO:0015697	GO_QUATERNARY_AMMONIUM_GROUP_TRANSPORT	3.91395e-06		GO:0061134	GO_PEPTIDASE_REGULATOR_ACTIVITY	4.33381e-32		GO:0046642	GO_NEGATIVE_REGULATION_OF_ALPHA_BETA_T_CELL_PROLIFERATION	2.28946e-19
GO:0080154	GO_REGULATION_OF_FERTILIZATION	5.45965e-14		GO:0032616	GO_INTERLEUKIN_13_PRODUCTION	0.000118448		GO:0002040	GO_SPROUTING_ANGIOGENESIS	3.96473e-06		GO:0006268	GO_DNA_UNWINDING_INVOLVED_IN_DNA_REPLICATION	4.40946e-32		GO:0070305	GO_RESPONSE_TO_CGMP	2.31563e-19
GO:0010470	GO_REGULATION_OF_GASTRULATION	5.53101e-14		GO:0033647	GO_HOST_INTRACELLULAR_ORGANELLE	0.000118492		GO:0071504	GO_CELLULAR_RESPONSE_TO_HEPARIN	3.9808e-06		GO:0043696	GO_DEDIFFERENTIATION	4.44456e-32		GO:0031618	GO_NUCLEAR_PERICENTRIC_HETEROCHROMATIN	2.32454e-19
GO:2000736	GO_REGULATION_OF_STEM_CELL_DIFFERENTIATION	5.53101e-14		GO:0060056	GO_MAMMARY_GLAND_INVOLUTION	0.000118492		GO:0071503	GO_RESPONSE_TO_HEPARIN	3.9808e-06		GO:0034389	GO_LIPID_DROPLET_ORGANIZATION	4.55576e-32		GO:0006260	GO_DNA_REPLICATION	2.32768e-19
GO:0030889	GO_NEGATIVE_REGULATION_OF_B_CELL_PROLIFERATION	5.57186e-14		GO:0061577	GO_CALCIUM_ION_TRANSMEMBRANE_TRANSPORT_VIA_HIGH_VOLTAGE_GATED_CALCIUM_CHANNEL	0.000118597		GO:0106058	GO_POSITIVE_REGULATION_OF_CALCINEURIN_MEDIATED_SIGNALING	3.99865e-06		GO:0032536	GO_REGULATION_OF_CELL_PROJECTION_SIZE	4.60153e-32		GO:0046461	GO_NEUTRAL_LIPID_CATABOLIC_PROCESS	2.33203e-19
GO:0043484	GO_REGULATION_OF_RNA_SPLICING	5.7173e-14		GO:0051480	GO_REGULATION_OF_CYTOSOLIC_CALCIUM_ION_CONCENTRATION	0.000118764		GO:0051985	GO_NEGATIVE_REGULATION_OF_CHROMOSOME_SEGREGATION	4.0593e-06		GO:0016301	GO_KINASE_ACTIVITY	4.62339e-32		GO:0051726	GO_REGULATION_OF_CELL_CYCLE	2.34225e-19
GO:0034105	GO_POSITIVE_REGULATION_OF_TISSUE_REMODELING	5.72098e-14		GO:0035825	GO_HOMOLOGOUS_RECOMBINATION	0.000119276		GO:0006029	GO_PROTEOGLYCAN_METABOLIC_PROCESS	4.0593e-06		GO:0046633	GO_ALPHA_BETA_T_CELL_PROLIFERATION	4.6943e-32		GO:0005802	GO_TRANS_GOLGI_NETWORK	2.35771e-19
GO:0060251	GO_REGULATION_OF_GLIAL_CELL_PROLIFERATION	5.74664e-14		GO:0017147	GO_WNT_PROTEIN_BINDING	0.000119276		GO:0045995	GO_REGULATION_OF_EMBRYONIC_DEVELOPMENT	4.05934e-06		GO:0048144	GO_FIBROBLAST_PROLIFERATION	4.70069e-32		GO:0046007	GO_NEGATIVE_REGULATION_OF_ACTIVATED_T_CELL_PROLIFERATION	2.359e-19
GO:0008625	GO_EXTRINSIC_APOPTOTIC_SIGNALING_PATHWAY_VIA_DEATH_DOMAIN_RECEPTORS	5.76288e-14		GO:0001935	GO_ENDOTHELIAL_CELL_PROLIFERATION	0.00012158		GO:0055069	GO_ZINC_ION_HOMEOSTASIS	4.0623e-06		GO:0015238	GO_DRUG_TRANSMEMBRANE_TRANSPORTER_ACTIVITY	4.72895e-32		GO:0006022	GO_AMINOGLYCAN_METABOLIC_PROCESS	2.36908e-19
GO:0035434	GO_COPPER_ION_TRANSMEMBRANE_TRANSPORT	5.77684e-14		GO:0110021	GO_CARDIAC_MUSCLE_MYOBLAST_PROLIFERATION	0.000121593		GO:0030539	GO_MALE_GENITALIA_DEVELOPMENT	4.07665e-06		GO:0098573	GO_INTRINSIC_COMPONENT_OF_MITOCHONDRIAL_MEMBRANE	4.74759e-32		GO:0016417	GO_S_ACYLTRANSFERASE_ACTIVITY	2.36908e-19
GO:0051155	GO_POSITIVE_REGULATION_OF_STRIATED_MUSCLE_CELL_DIFFERENTIATION	5.78488e-14		GO:0071257	GO_CELLULAR_RESPONSE_TO_ELECTRICAL_STIMULUS	0.000122152		GO:0016857	GO_RACEMASE_AND_EPIMERASE_ACTIVITY_ACTING_ON_CARBOHYDRATES_AND_DERIVATIVES	4.08784e-06		GO:0031400	GO_NEGATIVE_REGULATION_OF_PROTEIN_MODIFICATION_PROCESS	4.78325e-32		GO:0005109	GO_FRIZZLED_BINDING	2.37425e-19
GO:0012507	GO_ER_TO_GOLGI_TRANSPORT_VESICLE_MEMBRANE	5.82158e-14		GO:0003341	GO_CILIUM_MOVEMENT	0.000122152		GO:0043144	GO_SNORNA_PROCESSING	4.08784e-06		GO:0002833	GO_POSITIVE_REGULATION_OF_RESPONSE_TO_BIOTIC_STIMULUS	4.87121e-32		GO:0045165	GO_CELL_FATE_COMMITMENT	2.38351e-19
GO:0090307	GO_MITOTIC_SPINDLE_ASSEMBLY	5.86356e-14		GO:0010717	GO_REGULATION_OF_EPITHELIAL_TO_MESENCHYMAL_TRANSITION	0.000122152		GO:0050996	GO_POSITIVE_REGULATION_OF_LIPID_CATABOLIC_PROCESS	4.09095e-06		GO:0009890	GO_NEGATIVE_REGULATION_OF_BIOSYNTHETIC_PROCESS	4.92458e-32		GO:0004930	GO_G_PROTEIN_COUPLED_RECEPTOR_ACTIVITY	2.38351e-19
GO:0008235	GO_METALLOEXOPEPTIDASE_ACTIVITY	6.02823e-14		GO:0071578	GO_ZINC_ION_IMPORT_ACROSS_PLASMA_MEMBRANE	0.000123833		GO:0005113	GO_PATCHED_BINDING	4.09381e-06		GO:0036257	GO_MULTIVESICULAR_BODY_ORGANIZATION	4.95611e-32		GO:0001738	GO_MORPHOGENESIS_OF_A_POLARIZED_EPITHELIUM	2.39895e-19
GO:0010948	GO_NEGATIVE_REGULATION_OF_CELL_CYCLE_PROCESS	6.05984e-14		GO:0030947	GO_REGULATION_OF_VASCULAR_ENDOTHELIAL_GROWTH_FACTOR_RECEPTOR_SIGNALING_PATHWAY	0.000124514		GO:0051764	GO_ACTIN_CROSSLINK_FORMATION	4.12255e-06		GO:0008047	GO_ENZYME_ACTIVATOR_ACTIVITY	4.96386e-32		GO:0001578	GO_MICROTUBULE_BUNDLE_FORMATION	2.42722e-19
GO:0071985	GO_MULTIVESICULAR_BODY_SORTING_PATHWAY	6.12035e-14		GO:1990542	GO_MITOCHONDRIAL_TRANSMEMBRANE_TRANSPORT	0.000124829		GO:0006998	GO_NUCLEAR_ENVELOPE_ORGANIZATION	4.13643e-06		GO:0060696	GO_REGULATION_OF_PHOSPHOLIPID_CATABOLIC_PROCESS	5.01967e-32		GO:0048144	GO_FIBROBLAST_PROLIFERATION	2.4305e-19
GO:0019532	GO_OXALATE_TRANSPORT	6.12035e-14		GO:0002220	GO_INNATE_IMMUNE_RESPONSE_ACTIVATING_CELL_SURFACE_RECEPTOR_SIGNALING_PATHWAY	0.000125807		GO:0046887	GO_POSITIVE_REGULATION_OF_HORMONE_SECRETION	4.1795e-06		GO:0051018	GO_PROTEIN_KINASE_A_BINDING	5.03462e-32		GO:0007626	GO_LOCOMOTORY_BEHAVIOR	2.4305e-19
GO:0034045	GO_PHAGOPHORE_ASSEMBLY_SITE_MEMBRANE	6.12326e-14		GO:0009261	GO_RIBONUCLEOTIDE_CATABOLIC_PROCESS	0.000126294		GO:0006839	GO_MITOCHONDRIAL_TRANSPORT	4.24286e-06		GO:0032404	GO_MISMATCH_REPAIR_COMPLEX_BINDING	5.07552e-32		GO:0042326	GO_NEGATIVE_REGULATION_OF_PHOSPHORYLATION	2.46603e-19
GO:0046364	GO_MONOSACCHARIDE_BIOSYNTHETIC_PROCESS	6.13579e-14		GO:0032060	GO_BLEB_ASSEMBLY	0.000126354		GO:0005159	GO_INSULIN_LIKE_GROWTH_FACTOR_RECEPTOR_BINDING	4.25572e-06		GO:0043407	GO_NEGATIVE_REGULATION_OF_MAP_KINASE_ACTIVITY	5.09633e-32		GO:0003774	GO_MOTOR_ACTIVITY	2.50063e-19
GO:0052689	GO_CARBOXYLIC_ESTER_HYDROLASE_ACTIVITY	6.19017e-14		GO:0031984	GO_ORGANELLE_SUBCOMPARTMENT	0.000126609		GO:0002244	GO_HEMATOPOIETIC_PROGENITOR_CELL_DIFFERENTIATION	4.27598e-06		GO:0045916	GO_NEGATIVE_REGULATION_OF_COMPLEMENT_ACTIVATION	5.11212e-32		GO:0051702	GO_INTERACTION_WITH_SYMBIONT	2.51362e-19
GO:0030118	GO_CLATHRIN_COAT	6.23335e-14		GO:0015850	GO_ORGANIC_HYDROXY_COMPOUND_TRANSPORT	0.000126609		GO:0015078	GO_PROTON_TRANSMEMBRANE_TRANSPORTER_ACTIVITY	4.31121e-06		GO:0006006	GO_GLUCOSE_METABOLIC_PROCESS	5.12967e-32		GO:1905368	GO_PEPTIDASE_COMPLEX	2.55152e-19
GO:0043650	GO_DICARBOXYLIC_ACID_BIOSYNTHETIC_PROCESS	6.29443e-14		GO:0050961	GO_DETECTION_OF_TEMPERATURE_STIMULUS_INVOLVED_IN_SENSORY_PERCEPTION	0.000127165		GO:0098700	GO_NEUROTRANSMITTER_LOADING_INTO_SYNAPTIC_VESICLE	4.35417e-06		GO:0022412	GO_CELLULAR_PROCESS_INVOLVED_IN_REPRODUCTION_IN_MULTICELLULAR_ORGANISM	5.1885e-32		GO:0006536	GO_GLUTAMATE_METABOLIC_PROCESS	2.60186e-19
GO:0045861	GO_NEGATIVE_REGULATION_OF_PROTEOLYSIS	6.30295e-14		GO:0044849	GO_ESTROUS_CYCLE	0.000127254		GO:0001893	GO_MATERNAL_PLACENTA_DEVELOPMENT	4.37319e-06		GO:1990907	GO_BETA_CATENIN_TCF_COMPLEX	5.38957e-32		GO:0033572	GO_TRANSFERRIN_TRANSPORT	2.60645e-19
GO:2001239	GO_REGULATION_OF_EXTRINSIC_APOPTOTIC_SIGNALING_PATHWAY_IN_ABSENCE_OF_LIGAND	6.30319e-14		GO:0009110	GO_VITAMIN_BIOSYNTHETIC_PROCESS	0.000127254		GO:1990542	GO_MITOCHONDRIAL_TRANSMEMBRANE_TRANSPORT	4.4211e-06		GO:0042104	GO_POSITIVE_REGULATION_OF_ACTIVATED_T_CELL_PROLIFERATION	5.57095e-32		GO:0000775	GO_CHROMOSOME_CENTROMERIC_REGION	2.66177e-19
GO:0006812	GO_CATION_TRANSPORT	6.40902e-14		GO:0031424	GO_KERATINIZATION	0.000127268		GO:0071671	GO_REGULATION_OF_SMOOTH_MUSCLE_CELL_CHEMOTAXIS	4.45373e-06		GO:0032990	GO_CELL_PART_MORPHOGENESIS	5.6131e-32		GO:0051450	GO_MYOBLAST_PROLIFERATION	2.67823e-19
GO:0060215	GO_PRIMITIVE_HEMOPOIESIS	6.42311e-14		GO:0019207	GO_KINASE_REGULATOR_ACTIVITY	0.000127268		GO:0090231	GO_REGULATION_OF_SPINDLE_CHECKPOINT	4.46035e-06		GO:0000785	GO_CHROMATIN	5.6131e-32		GO:0008277	GO_REGULATION_OF_G_PROTEIN_COUPLED_RECEPTOR_SIGNALING_PATHWAY	2.67823e-19
GO:0032446	GO_PROTEIN_MODIFICATION_BY_SMALL_PROTEIN_CONJUGATION	6.45787e-14		GO:0071850	GO_MITOTIC_CELL_CYCLE_ARREST	0.000127505		GO:0035588	GO_G_PROTEIN_COUPLED_PURINERGIC_RECEPTOR_SIGNALING_PATHWAY	4.47637e-06		GO:0043473	GO_PIGMENTATION	5.72604e-32		GO:0031126	GO_SNORNA_3_END_PROCESSING	2.68224e-19
GO:0042362	GO_FAT_SOLUBLE_VITAMIN_BIOSYNTHETIC_PROCESS	6.48516e-14		GO:0000800	GO_LATERAL_ELEMENT	0.00012771		GO:0030057	GO_DESMOSOME	4.51706e-06		GO:0050684	GO_REGULATION_OF_MRNA_PROCESSING	5.74926e-32		GO:0043144	GO_SNORNA_PROCESSING	2.68224e-19
GO:0051353	GO_POSITIVE_REGULATION_OF_OXIDOREDUCTASE_ACTIVITY	6.83255e-14		GO:0070664	GO_NEGATIVE_REGULATION_OF_LEUKOCYTE_PROLIFERATION	0.000128004		GO:0045005	GO_DNA_DEPENDENT_DNA_REPLICATION_MAINTENANCE_OF_FIDELITY	4.55662e-06		GO:0009792	GO_EMBRYO_DEVELOPMENT_ENDING_IN_BIRTH_OR_EGG_HATCHING	5.77468e-32		GO:0060717	GO_CHORION_DEVELOPMENT	2.68991e-19
GO:0034755	GO_IRON_ION_TRANSMEMBRANE_TRANSPORT	6.8326e-14		GO:0045741	GO_POSITIVE_REGULATION_OF_EPIDERMAL_GROWTH_FACTOR_ACTIVATED_RECEPTOR_ACTIVITY	0.000128817		GO:0072384	GO_ORGANELLE_TRANSPORT_ALONG_MICROTUBULE	4.56849e-06		GO:0070228	GO_REGULATION_OF_LYMPHOCYTE_APOPTOTIC_PROCESS	5.83242e-32		GO:0042301	GO_PHOSPHATE_ION_BINDING	2.71249e-19
GO:0070373	GO_NEGATIVE_REGULATION_OF_ERK1_AND_ERK2_CASCADE	6.8326e-14		GO:0004301	GO_EPOXIDE_HYDROLASE_ACTIVITY	0.000129869		GO:0048144	GO_FIBROBLAST_PROLIFERATION	4.61003e-06		GO:0071679	GO_COMMISSURAL_NEURON_AXON_GUIDANCE	5.83302e-32		GO:0045236	GO_CXCR_CHEMOKINE_RECEPTOR_BINDING	2.72055e-19
GO:0043457	GO_REGULATION_OF_CELLULAR_RESPIRATION	6.90015e-14		GO:0008625	GO_EXTRINSIC_APOPTOTIC_SIGNALING_PATHWAY_VIA_DEATH_DOMAIN_RECEPTORS	0.000129869		GO:0090314	GO_POSITIVE_REGULATION_OF_PROTEIN_TARGETING_TO_MEMBRANE	4.6261e-06		GO:0050930	GO_INDUCTION_OF_POSITIVE_CHEMOTAXIS	6.01104e-32		GO:0004571	GO_MANNOSYL_OLIGOSACCHARIDE_1_2_ALPHA_MANNOSIDASE_ACTIVITY	2.73061e-19
GO:0051861	GO_GLYCOLIPID_BINDING	6.90092e-14		GO:0060718	GO_CHORIONIC_TROPHOBLAST_CELL_DIFFERENTIATION	0.000131172		GO:0004527	GO_EXONUCLEASE_ACTIVITY	4.63726e-06		GO:0006971	GO_HYPOTONIC_RESPONSE	6.04773e-32		GO:0015662	GO_ATPASE_ACTIVITY_COUPLED_TO_TRANSMEMBRANE_MOVEMENT_OF_IONS_PHOSPHORYLATIVE_MECHANISM	2.74962e-19
GO:1990904	GO_RIBONUCLEOPROTEIN_COMPLEX	6.9578e-14		GO:0035754	GO_B_CELL_CHEMOTAXIS	0.000131257		GO:0070099	GO_REGULATION_OF_CHEMOKINE_MEDIATED_SIGNALING_PATHWAY	4.65353e-06		GO:0042813	GO_WNT_ACTIVATED_RECEPTOR_ACTIVITY	6.04773e-32		GO:0048027	GO_MRNA_5_UTR_BINDING	2.81517e-19
GO:0006297	GO_NUCLEOTIDE_EXCISION_REPAIR_DNA_GAP_FILLING	6.97754e-14		GO:0002054	GO_NUCLEOBASE_BINDING	0.000131353		GO:2000301	GO_NEGATIVE_REGULATION_OF_SYNAPTIC_VESICLE_EXOCYTOSIS	4.68261e-06		GO:0051653	GO_SPINDLE_LOCALIZATION	6.10884e-32		GO:0033555	GO_MULTICELLULAR_ORGANISMAL_RESPONSE_TO_STRESS	2.81834e-19
GO:0034329	GO_CELL_JUNCTION_ASSEMBLY	7.06943e-14		GO:0035934	GO_CORTICOSTERONE_SECRETION	0.000132134		GO:0072562	GO_BLOOD_MICROPARTICLE	4.71006e-06		GO:0034249	GO_NEGATIVE_REGULATION_OF_CELLULAR_AMIDE_METABOLIC_PROCESS	6.18693e-32		GO:0002244	GO_HEMATOPOIETIC_PROGENITOR_CELL_DIFFERENTIATION	2.81891e-19
GO:0019317	GO_FUCOSE_CATABOLIC_PROCESS	7.11969e-14		GO:0000186	GO_ACTIVATION_OF_MAPKK_ACTIVITY	0.000132685		GO:0005313	GO_L_GLUTAMATE_TRANSMEMBRANE_TRANSPORTER_ACTIVITY	4.78239e-06		GO:0060872	GO_SEMICIRCULAR_CANAL_DEVELOPMENT	6.18693e-32		GO:0045596	GO_NEGATIVE_REGULATION_OF_CELL_DIFFERENTIATION	2.81891e-19
GO:0036462	GO_TRAIL_ACTIVATED_APOPTOTIC_SIGNALING_PATHWAY	7.16799e-14		GO:0030124	GO_AP_4_ADAPTOR_COMPLEX	0.000133938		GO:0071425	GO_HEMATOPOIETIC_STEM_CELL_PROLIFERATION	4.80983e-06		GO:0032609	GO_INTERFERON_GAMMA_PRODUCTION	6.28505e-32		GO:0008035	GO_HIGH_DENSITY_LIPOPROTEIN_PARTICLE_BINDING	2.81892e-19
GO:0044224	GO_JUXTAPARANODE_REGION_OF_AXON	7.28573e-14		GO:0044298	GO_CELL_BODY_MEMBRANE	0.000134203		GO:0016528	GO_SARCOPLASM	4.83066e-06		GO:0045499	GO_CHEMOREPELLENT_ACTIVITY	6.33847e-32		GO:0001216	GO_DNA_BINDING_TRANSCRIPTION_ACTIVATOR_ACTIVITY	2.85532e-19
GO:2001252	GO_POSITIVE_REGULATION_OF_CHROMOSOME_ORGANIZATION	7.36748e-14		GO:0043555	GO_REGULATION_OF_TRANSLATION_IN_RESPONSE_TO_STRESS	0.000135432		GO:0019897	GO_EXTRINSIC_COMPONENT_OF_PLASMA_MEMBRANE	4.91925e-06		GO:0019915	GO_LIPID_STORAGE	6.34176e-32		GO:0009187	GO_CYCLIC_NUCLEOTIDE_METABOLIC_PROCESS	2.87137e-19
GO:0030166	GO_PROTEOGLYCAN_BIOSYNTHETIC_PROCESS	7.43845e-14		GO:0061013	GO_REGULATION_OF_MRNA_CATABOLIC_PROCESS	0.000135745		GO:0031903	GO_MICROBODY_MEMBRANE	4.94877e-06		GO:0015075	GO_ION_TRANSMEMBRANE_TRANSPORTER_ACTIVITY	6.40829e-32		GO:0006323	GO_DNA_PACKAGING	2.87137e-19
GO:0006090	GO_PYRUVATE_METABOLIC_PROCESS	7.45896e-14		GO:0004532	GO_EXORIBONUCLEASE_ACTIVITY	0.000136069		GO:0008519	GO_AMMONIUM_TRANSMEMBRANE_TRANSPORTER_ACTIVITY	4.97465e-06		GO:0055081	GO_ANION_HOMEOSTASIS	6.53535e-32		GO:0021683	GO_CEREBELLAR_GRANULAR_LAYER_MORPHOGENESIS	2.92561e-19
GO:0005587	GO_COLLAGEN_TYPE_IV_TRIMER	7.49633e-14		GO:0044233	GO_MITOCHONDRIA_ASSOCIATED_ENDOPLASMIC_RETICULUM_MEMBRANE	0.000136069		GO:0006885	GO_REGULATION_OF_PH	5.03227e-06		GO:0042581	GO_SPECIFIC_GRANULE	6.53535e-32		GO:0019787	GO_UBIQUITIN_LIKE_PROTEIN_TRANSFERASE_ACTIVITY	2.95643e-19
GO:0090312	GO_POSITIVE_REGULATION_OF_PROTEIN_DEACETYLATION	7.52726e-14		GO:0007176	GO_REGULATION_OF_EPIDERMAL_GROWTH_FACTOR_ACTIVATED_RECEPTOR_ACTIVITY	0.000136763		GO:0035304	GO_REGULATION_OF_PROTEIN_DEPHOSPHORYLATION	5.03227e-06		GO:0005788	GO_ENDOPLASMIC_RETICULUM_LUMEN	6.59232e-32		GO:0090659	GO_WALKING_BEHAVIOR	2.98534e-19
[truncated: 7,008 more rows]
