# Supplementary material for: Synergistic AHR Binding Pathway with EMT Effects on Serous Ovarian Tumors Recognized by Multidisciplinary Integrated Analysis
Source: Biomedicines. 2021 Jul 22;9(8):866. doi: 10.3390/biomedicines9080866 (PMC8389648; doi:10.3390/biomedicines9080866)
Supplement: Supplementary file 1 [file biomedicines-09-00866-s001.zip › Table S6 All IHC scores for relevant biomarkers of clinical samples and detailed clinical characteristics of the patients.xlsx]

## Sheet: 工作表1
Serial number	Pathological number	Disease Group	SRC intensity (I)	SRC percentage (P)	Score (Q)	SNAI2 intensity (I)	SNAI2 percentage (P)	Score (Q)	TBP intensity (I)	TBP percentage (P)	Score (Q)	ARNT intensity (I)	ARNT percentage (P)	Score (Q)	Medical record number	Patient age	Grade	Menopausal status	BRCA1/BRCA2 mutation	Overall survival	Ca125 level (U/ml)
1	A_2 P001711943C	serous BOT	1	50	50	0	0	0	1	25	25	1	50	50	2660409	40	N/A	No	N/A	N/A	49.81
2	A_3 P001718138B	serous BOT	1	70	70	1	75	75	1	85	85	2	70	140	1754926	57	N/A	Yes	N/A	N/A	17.3
3	A_4 P001720771A	serous BOT	0	0	0	0	0	0	0	0	0	0	0	0	2990746	27	N/A	No	N/A	N/A	22.16
4	A_5 P001722685B	serous BOT	1	80	80	1	50	50	1	60	60	1	60	60	2715979	20	N/A	No	N/A	N/A	58.09
5	A_6 P001814857B	serous BOT	1	80	80	0	0	0	1	25	25	1	30	30	1815337	60	N/A	Yes	N/A	N/A	5.83
6	B_1 P001807992B	serous BOT	2	90	180	0	0	0	1	70	70	1	50	50	3039090	42	N/A	No	N/A	N/A	97.58
7	B_2 P001938610A	serous BOT	1	50	50	1	5	5	1	20	20	1	25	25	2789610	41	N/A	No	N/A	N/A	354.24
8	B_4 P001903346A	serous BOT	2	70	140	1	20	20	2	70	140	2	70	140	2842552	24	N/A	No	N/A	N/A	122.7
9	B_5 P001940599B	serous BOT	1	30	30	0	0	0	1	5	5	0	0	0	3153078	41	N/A	No	N/A	N/A	173.1
10	B_6 P001632152A	early stage SC	2	100	200	1	70	70	2	90	180	3	100	300	2799356	50	Grade III	No	N/A	6.5 years (till now)	844.4
11	C_1 P001823141F	early stage SC	3	100	300	1	10	10	1	50	50	1	40	40	3061098	52	Grade III	Yes	N/A	3 years (till now)	78.76
12	C_2 P001826608D	early stage SC	2	100	200	1	30	30	1	80	80	1	70	70	1677269	66	Grade II	Yes	N/A	2.9 years (till now)	54.24
13	C_4 P001906389A	early stage SC	3	90	270	1	80	80	2	90	180	2	100	200	2919395	48	Grade III	No	N/A	2.4 years (till now)	78.43
14	C_5 P001922763D	early stage SC	1	100	100	1	20	20	1	90	90	1	25	25	3124327	52	Grade III	Yes	N/A	2.1 years (till now)	31.22
15	C_6 P001932404G	early stage SC	1	35	35	1	20	20	1	50	50	1	10	10	1602784	66	Grade III	Yes	N/A	1.8 years (till now)	82.41
16	D_1 P001945321B	early stage SC	2	100	200	2	80	160	3	100	300	3	100	300	3155974	53	Grade III	Yes	N/A	1.7 years (till now)	103.8
17	D_2 P001928237B	early stage SC	2	90	180	1	40	40	1	40	40	2	70	140	1664926	56	Grade III	Yes	N/A	2 years (till now)	21.11
18	D_3 P001735362A	early stage SC	2	100	200	1	40	40	1	100	100	2	100	200	3014307	54	Grade I	Yes	N/A	3.6 years (till now)	76.67
19	D_4 P001736414F	early stage SC	2	80	160	1	20	20	2	100	200	2	60	120	1969370	46	Grade II	No	N/A	3.7 years (till now)	53.62
20	D_6 P001735361A	late stage SC	1	70	70	1	40	40	1	50	50	1	30	30	3014387	52	Grade I	No	N/A	3.5 years (till now)	2517
21	E_1 P001802840B	late stage SC	1	90	90	1	100	100	1	35	35	3	100	300	2485132	59	Grade III	Yes	N/A	3.5 years (till now)	435.97
22	E_2 P001813171D	late stage SC	2	50	100	1	60	60	2	80	160	2	60	120	1534360	67	Grade III	Yes	N/A	3.3 years (till now)	2822.7
23	E_3 P001816103D	late stage SC	1	60	60	1	20	20	1	90	90	1	50	50	3052555	58	Grade III	Yes	N/A	3.2 years (till now)	373.22
24	E_4 P001829094B	late stage SC	1	30	30	1	30	30	1	100	100	1	70	70	3072887	55	Grade III	Yes	N/A	2.8 years (till now)	8028.5
25	E_5 P001831258C	late stage SC	1	85	85	1	70	70	1	70	70	1	75	75	1782408	41	Grade II	No	N/A	2.6 years (till now)	31.51
26	E_6 P001832548B	late stage SC	1	5	5	1	20	20	1	30	30	1	50	50	2188987	42	Grade III	No	N/A	2.8 years (till now)	94.88
27	F_1 P001839956D	late stage SC	3	100	300	1	80	80	3	100	300	3	100	300	2193607	54	Grade III	Yes	N/A	2.5 years (till now)	130.7
28	F_2 P001903900E	late stage SC	3	100	300	1	60	60	3	80	240	2	95	190	5122362	72	Grade III	Yes	N/A	2.5 years (till now)	1145
29	F_3 P001904595E	late stage SC	1	35	35	1	20	20	1	30	30	1	25	25	3101865	60	Grade III	Yes	N/A	2.4 years (till now)	704.2
30	F_4 P001905706G	late stage SC	1	5	5	1	10	10	1	20	20	0	0	0	3085943	56	Grade III	Yes	N/A	2.5 years (till now)	813
31	F_5 P001906389A	late stage SC	2	100	200	1	40	40	3	100	300	3	100	300	2919395	48	Grade III	No	N/A	2.6 years (till now)	971.4
32	F_6 P001907337D	late stage SC	1	20	20	1	20	20	1	80	80	1	40	40	2921812	78	Grade III	Yes	N/A	2.8 years (till now)	15691.5
33	G_1 P001907975D	late stage SC	3	100	300	1	100	100	2	100	200	1	100	100	3106802	72	Grade III	Yes	N/A	2.3 years (till now)	403.79
34	G_2 P001916834B	late stage SC	3	100	300	1	100	100	1	100	100	1	90	90	5109648	42	Grade II	No	N/A	2.2 years (till now)	126.1
35	G_3 P001911849A	late stage SC	3	100	300	1	100	100	2	100	200	3	100	300	1994866	57	Grade III	Yes	N/A	2.3 years (till now)	607.9
36	G_4 P001920532C	late stage SC	2	100	200	1	20	20	2	100	200	3	100	300	3124696	65	Grade III	Yes	N/A	2.2 years (till now)	2384.1
37	G_5 P001922271D	late stage SC	2	100	200	1	15	15	1	30	30	1	100	100	3064482	55	Grade III	Yes	N/A	3 years (till now)	1093.1
38	H_1 P001922272B	late stage SC	3	100	300	2	100	200	3	100	300	3	100	300	3068482	57	Grade III	Yes	N/A	3.1 years (till now)	517.9
39	H_2 P001925331A	late stage SC	2	100	200	2	100	200	3	100	300	2	100	200	3133428	55	Grade III	Yes	N/A	2 years (till now)	637.1
40	H_3 P002000957C	late stage SC	2	70	140	1	90	90	2	100	200	2	100	200	2286314	55	Grade II	Yes	N/A	1.5 years (till now)	1253.3
41	H_5 P002010715D	late stage SC	3	100	300	1	40	40	3	100	300	3	100	300	3180018	66	Grade II	Yes	N/A	1.4 years (till now)	3768.8
42	H_6 P002013094E	late stage SC	2	100	200	1	60	60	1	100	100	1	70	70	2485364	60	Grade III	Yes	N/A	1.3 years (till now)	27.67
43	I_1 P002037117D	late stage SC	3	100	300	1	60	60	2	100	200	2	100	200	3213390	63	Grade III	Yes	N/A	0.9 years (till now)	1512.2
44	I_2 P002038830D	late stage SC	3	100	300	1	60	60	1	100	100	1	60	60	2778195	48	Grade III	No	Negative / Negative	0.8 years (till now)	683.4
45	I_3 P002041158F	late stage SC	1	5	5	1	30	30	1	60	60	1	45	45	3218989	51	Grade III	Yes	Negative / Negative	0.8 years (till now)	1364.5
46	I_4 P002050518E	late stage SC	3	90	270	2	100	200	2	100	200	2	100	200	3229410	45	Grade III	No	Negative / Negative	0.6 years (till now)	216.42
47	I_6 P002102298A	late stage SC	3	100	300	1	70	70	3	100	300	1	90	90	3202902	45	Grade III	No	N/A	0.8 years (till now)	307.14
48	J_1 P001926341C	late stage SC	2	100	200	1	30	30	3	100	300	2	100	200	1226948	80	Grade III	Yes	N/A	0.8 years (expired)	328.15
49	J_3 P001933857A	late stage SC	2	100	200	1	25	25	2	100	200	2	80	160	3125151	55	Grade III	Yes	N/A	1.8 years (till now)	1686.4
50	J_5 P001949130A	late stage SC	90	1	20	20	1	20	20	2	30	1	30	30	2052070	51	Grade III	Yes	Negative / Negative	2 years (till now)	335.53
N/A: Not Applicable or Not Available
